# Supplementary material for: Prevalence, outcome and quality of care among children hospitalized with severe acute malnutrition in Kenyan hospitals: A multi-site observational study
Source: PLoS One. 2018 May 17;13(5):e0197607. doi: 10.1371/journal.pone.0197607 (PMC5957373; doi:10.1371/journal.pone.0197607)
Supplement: S1 File — (ZIP) [file pone.0197607.s001.zip]

Archive with 1 entries (1 files):
- CIN_severe_acute_manluntion_data.csv
