# Supplementary material for: Prevalence, outcome and quality of care among children hospitalized with severe acute malnutrition in Kenyan hospitals: A multi-site observational study
Source: PLoS One. 2018 May 17;13(5):e0197607. doi: 10.1371/journal.pone.0197607 (PMC5957373; doi:10.1371/journal.pone.0197607)
Supplement: S1 File — (ZIP) [file pone.0197607.s001.zip › CIN_severe_acute_manluntion_data.csv]

	patient_id	hospital.id	child_sex	ages.in.months	outcome.death	height	weight	oxygen_sat_done	time_point	oxygen_sat	SAM_group_A	SAM_group_B	SAM_group_C	feed_vol_perKg	feeds.f75	f75.with.adequate.presc	muac	muac.less.11.5cm	whz	whz.less_than_3sd	vomits	vomit_everything	difficult_feeding	oedema	sev.wasting.doc	fever	fever_duration	cough	cough_2wks	diarrhoea	diarrhoea_duration	diarrhoea_14d	convulsions	temperature	thrush	jaundice	grunting	wheeze	acidotic__breathing	stiff_neck	c_cyanosis	pulse	indrawing	pallor	avpu	skin_temperature	cap_refill_cat	stridor	can_drink
1	1	H6	Female	18	FALSE	NA	8	No	Dec 2013	NA	TRUE	FALSE	FALSE	NA	TRUE	FALSE	NA	FALSE	NA	FALSE	Yes	Yes	Yes	None	TRUE	Yes	7	Yes	No	No	NA	NA	No	39.9	No	none	No	No	No	No/soft	No	Normal	Yes	none	Alert	hand	Indeterminate	No	Yes
2	2	H6	Female	11	FALSE	NA	5.1	No	Dec 2013	NA	TRUE	FALSE	FALSE	NA	FALSE	FALSE	NA	FALSE	NA	FALSE	Yes	NA	NA	None	TRUE	Yes	NA	Yes	NA	No	NA	NA	NA	40	No	none	NA	NA	NA	NA	NA	NA	NA	none	NA	NA	NA	NA	NA
3	3	H6	Male	11	FALSE	NA	5.2	No	Dec 2013	NA	TRUE	FALSE	FALSE	NA	TRUE	FALSE	NA	FALSE	NA	FALSE	Yes	NA	NA	None	TRUE	Yes	4	Yes	No	Yes	NA	No	NA	39	No	none	No	No	No	No/soft	No	Normal	No	none	Alert	hand	3 Sec	No	Yes
4	4	H6	Male	15	FALSE	NA	7.5	No	Dec 2013	NA	FALSE	TRUE	FALSE	NA	TRUE	FALSE	11.5	FALSE	NA	FALSE	No	NA	No	None	TRUE	Yes	1	No	NA	No	NA	NA	Yes	38.3	No	none	No	No	No	No/soft	No	Normal	No	none	Alert	hand	NA	No	Yes
5	5	H6	Female	6	FALSE	NA	4.9	No	Dec 2013	NA	FALSE	TRUE	FALSE	NA	TRUE	FALSE	NA	FALSE	NA	FALSE	No	NA	No	None	FALSE	Yes	1	Yes	No	No	NA	NA	No	38	No	none	Yes	Yes	Yes	No/soft	No	Normal	Yes	none	Alert	hand	1 Sec	No	Yes
6	6	H6	Male	15	FALSE	NA	6.8	No	Jan 2014	NA	FALSE	TRUE	FALSE	NA	TRUE	FALSE	NA	FALSE	NA	FALSE	NA	NA	NA	None	TRUE	Yes	3	Yes	No	NA	NA	NA	NA	37.7	No	none	No	No	No	NA	No	Normal	Yes	none	Alert	NA	NA	No	NA
7	7	H6	Male	7	FALSE	NA	4.3	No	Jan 2014	NA	TRUE	FALSE	FALSE	NA	TRUE	FALSE	NA	FALSE	NA	FALSE	Yes	No	Yes	None	TRUE	Yes	7	No	NA	Yes	7	No	No	37.3	No	none	No	No	No	No/soft	No	Normal	No	none	Alert	hand	1 Sec	No	Yes
8	8	H6	Female	5	FALSE	NA	5	No	Jan 2014	NA	TRUE	FALSE	FALSE	NA	FALSE	FALSE	NA	FALSE	NA	FALSE	Yes	Yes	No	None	TRUE	No	NA	No	NA	Yes	4	No	No	36.9	No	none	No	No	No	No/soft	No	Normal	No	none	Alert	hand	2 Sec	No	Yes
9	9	H6	Female	34	FALSE	NA	8	No	Jan 2014	NA	TRUE	FALSE	FALSE	NA	TRUE	FALSE	NA	FALSE	NA	FALSE	Yes	Yes	No	None	TRUE	Yes	1	No	NA	No	NA	NA	Yes	38.4	No	none	No	No	No	No/soft	No	Normal	No	none	Alert	hand	2 Sec	No	Yes
10	10	H6	Female	7	FALSE	NA	4.5	No	Jan 2014	NA	TRUE	FALSE	FALSE	NA	TRUE	FALSE	NA	FALSE	NA	FALSE	Yes	No	Yes	None	TRUE	Yes	4	No	NA	Yes	4	No	No	40.4	No	none	No	No	No	No/soft	No	Normal	Yes	none	Alert	hand	2 Sec	No	Yes
11	11	H6	Male	9	FALSE	NA	6	No	Jan 2014	NA	TRUE	FALSE	FALSE	NA	TRUE	FALSE	NA	FALSE	NA	FALSE	Yes	Yes	No	None	TRUE	Yes	4	Yes	No	Yes	4	No	No	38	No	none	No	No	No	No/soft	No	Normal	Yes	none	Alert	hand	3 Sec	No	Yes
12	12	H6	Female	12	FALSE	NA	5.8	No	Jan 2014	NA	TRUE	FALSE	FALSE	NA	TRUE	FALSE	NA	FALSE	NA	FALSE	Yes	No	No	None	TRUE	Yes	3	No	NA	No	NA	NA	No	38.1	No	none	No	No	No	No/soft	No	Normal	No	none	Alert	hand	1 Sec	No	Yes
13	13	H6	Female	24	FALSE	NA	6.3	No	Jan 2014	NA	TRUE	FALSE	FALSE	NA	FALSE	FALSE	NA	FALSE	NA	FALSE	Yes	NA	NA	None	TRUE	Yes	7	Yes	No	No	NA	NA	NA	37.2	No	none	No	No	No	No/soft	No	Normal	No	none	Alert	NA	1 Sec	No	Yes
14	14	H6	Male	11	FALSE	NA	6.4	No	Jan 2014	NA	TRUE	FALSE	FALSE	NA	TRUE	FALSE	11.5	FALSE	NA	FALSE	No	NA	No	None	TRUE	Yes	2	Yes	No	Yes	2	No	No	40	No	none	No	No	No	No/soft	No	Normal	Yes	none	Alert	hand	1 Sec	No	Yes
15	15	H6	Female	15	FALSE	NA	5.8	No	Jan 2014	NA	TRUE	FALSE	FALSE	NA	TRUE	FALSE	NA	FALSE	NA	FALSE	Yes	No	No	None	TRUE	Yes	3	No	NA	Yes	3	No	No	41.4	No	none	No	No	No	No/soft	No	Normal	No	none	Alert	hand	1 Sec	No	Yes
16	16	H6	Male	9	FALSE	NA	7.1	No	Jan 2014	NA	TRUE	FALSE	FALSE	NA	FALSE	FALSE	11.5	FALSE	NA	FALSE	No	NA	No	None	TRUE	Yes	1	Yes	No	No	NA	NA	No	38	No	none	No	No	No	No/soft	No	Normal	Yes	none	Alert	hand	1 Sec	No	Yes
17	17	H6	Male	12	FALSE	NA	6.3	No	Jan 2014	NA	FALSE	TRUE	FALSE	NA	TRUE	FALSE	11.8	FALSE	NA	FALSE	Yes	Yes	No	None	FALSE	Yes	3	No	NA	Yes	3	No	No	36.4	No	none	No	No	No	No/soft	No	Normal	No	none	Alert	hand	1 Sec	No	Yes
18	18	H6	Male	16	FALSE	NA	10	No	Jan 2014	NA	FALSE	FALSE	TRUE	NA	FALSE	FALSE	NA	FALSE	NA	FALSE	No	NA	No	Foot	FALSE	No	NA	No	NA	No	NA	NA	No	36.3	No	none	No	No	No	No/soft	No	Normal	No	none	Alert	hand	1 Sec	No	Yes
19	19	H6	Male	15	FALSE	NA	6.4	No	Jan 2014	NA	TRUE	FALSE	FALSE	NA	FALSE	FALSE	12	FALSE	NA	FALSE	Yes	No	No	None	TRUE	Yes	2	No	NA	Yes	2	No	No	39.3	No	none	No	No	No	No/soft	No	Normal	No	none	Alert	hand	2 Sec	No	No
20	20	H6	Male	5	FALSE	NA	5.4	No	Feb 2014	NA	FALSE	TRUE	FALSE	NA	FALSE	FALSE	NA	FALSE	NA	FALSE	Yes	No	Yes	None	TRUE	No	NA	No	NA	No	NA	NA	No	37.2	No	none	No	No	No	No/soft	No	Normal	Yes	none	Alert	NA	NA	No	No
21	21	H6	Female	10	FALSE	NA	5.8	No	Feb 2014	NA	TRUE	FALSE	FALSE	NA	FALSE	FALSE	NA	FALSE	NA	FALSE	Yes	No	Yes	None	TRUE	Yes	NA	Yes	No	Yes	14	No	No	40	No	none	No	No	No	No/soft	No	NA	No	none	Alert	NA	1 Sec	No	No
22	22	H6	Female	9	FALSE	NA	6.5	No	Feb 2014	NA	FALSE	TRUE	FALSE	NA	TRUE	FALSE	NA	FALSE	NA	FALSE	Yes	No	Yes	NA	FALSE	Yes	5	Yes	No	Yes	5	No	No	38.4	No	none	No	Yes	No	No/soft	No	Normal	No	none	Alert	hand	1 Sec	No	Yes
23	23	H6	Female	12	FALSE	NA	8	No	Feb 2014	NA	FALSE	TRUE	FALSE	NA	TRUE	FALSE	NA	FALSE	NA	FALSE	No	NA	No	None	FALSE	Yes	7	Yes	No	No	NA	NA	No	37.8	No	none	Yes	No	NA	No/soft	No	Normal	Yes	none	Alert	hand	1 Sec	No	Yes
24	24	H6	Male	8	FALSE	NA	5.9	No	Feb 2014	NA	TRUE	FALSE	FALSE	NA	FALSE	FALSE	11	TRUE	NA	FALSE	Yes	Yes	Yes	None	TRUE	Yes	5	No	NA	Yes	5	No	No	40	No	none	No	No	Yes	No/soft	No	weak	Yes	+ (mild/moderate)	Alert	hand	3 Sec	No	No
25	25	H6	Male	20	FALSE	NA	6.9	No	Feb 2014	NA	TRUE	FALSE	FALSE	NA	FALSE	FALSE	11.5	FALSE	NA	FALSE	No	NA	Yes	NA	TRUE	Yes	14	No	NA	No	NA	NA	No	NA	Yes	none	No	No	No	No/soft	No	Normal	No	none	Alert	hand	1 Sec	No	NA
26	26	H6	Female	30	FALSE	NA	10	No	Feb 2014	NA	FALSE	TRUE	FALSE	NA	TRUE	FALSE	13.5	FALSE	NA	FALSE	Yes	Yes	Yes	None	TRUE	No	NA	Yes	No	Yes	2	No	No	36.8	No	none	No	No	No	No/soft	No	Normal	No	none	Alert	hand	1 Sec	No	Yes
27	27	H6	Female	9	FALSE	NA	6.2	No	Feb 2014	NA	FALSE	TRUE	FALSE	NA	TRUE	FALSE	10.5	TRUE	-3SD	FALSE	No	NA	No	Foot	TRUE	Yes	3	No	NA	No	NA	NA	No	38	Yes	none	No	No	No	No/soft	No	Normal	Yes	none	Alert	hand	1 Sec	No	Yes
28	28	H6	Female	24	FALSE	NA	8	No	Feb 2014	NA	TRUE	FALSE	FALSE	NA	TRUE	FALSE	11.5	FALSE	NA	FALSE	Yes	No	Yes	None	TRUE	Yes	7	No	NA	No	NA	NA	No	36.6	No	none	No	No	No	No/soft	No	weak	No	none	Alert	hand	1 Sec	No	No
29	29	H6	Female	7	FALSE	NA	6.3	No	Feb 2014	NA	TRUE	FALSE	FALSE	NA	TRUE	FALSE	13	FALSE	NA	FALSE	Yes	Yes	Yes	None	TRUE	Yes	21	Yes	Yes	Yes	21	Yes	No	39.1	No	none	No	No	No	No/soft	No	weak	No	none	Alert	hand	2 Sec	No	Yes
30	30	H6	Female	14	FALSE	NA	7.5	No	Feb 2014	NA	TRUE	FALSE	FALSE	NA	FALSE	FALSE	12.5	FALSE	NA	FALSE	Yes	No	No	None	TRUE	Yes	3	Yes	Yes	Yes	3	No	No	40	No	none	No	Yes	No	NA	No	Normal	No	none	Alert	hand	1 Sec	No	Yes
31	31	H6	Female	12	FALSE	NA	5.9	No	Feb 2014	NA	TRUE	FALSE	FALSE	NA	TRUE	FALSE	10.9	TRUE	NA	FALSE	No	NA	No	None	TRUE	Yes	4	No	NA	Yes	4	No	No	38.1	No	none	No	No	No	No/soft	No	Normal	No	none	Alert	hand	1 Sec	No	Yes
32	32	H6	Female	12	FALSE	NA	8	No	Feb 2014	NA	FALSE	TRUE	FALSE	NA	TRUE	FALSE	13	FALSE	NA	FALSE	Yes	No	No	None	TRUE	Yes	5	Yes	No	No	NA	NA	No	38.8	No	none	No	No	No	No/soft	No	NA	Yes	none	Alert	hand	1 Sec	No	Yes
33	33	H6	Male	2	FALSE	NA	4.1	No	Feb 2014	NA	FALSE	TRUE	FALSE	NA	FALSE	FALSE	NA	FALSE	NA	FALSE	No	NA	No	None	TRUE	No	NA	Yes	No	No	NA	NA	No	36.6	No	none	No	No	No	No/soft	No	Normal	Yes	none	Alert	hand	1 Sec	No	Yes
34	34	H6	Female	9	FALSE	NA	5.5	No	Feb 2014	NA	FALSE	TRUE	FALSE	NA	TRUE	FALSE	NA	FALSE	NA	FALSE	No	NA	No	None	FALSE	Yes	1	Yes	No	No	NA	NA	No	36.5	No	none	No	No	No	NA	No	Normal	Yes	none	Alert	hand	1 Sec	No	Yes
35	35	H6	Female	7	FALSE	NA	6.9	No	Mar 2014	NA	FALSE	TRUE	FALSE	NA	TRUE	FALSE	13	FALSE	NA	FALSE	Yes	No	Yes	None	TRUE	Yes	3	Yes	No	Yes	3	No	No	38.8	No	none	No	No	No	No/soft	No	Normal	No	none	Alert	hand	1 Sec	No	Yes
36	36	H6	Male	9	FALSE	NA	4.5	No	Feb 2014	NA	TRUE	FALSE	FALSE	NA	FALSE	FALSE	10.5	TRUE	NA	FALSE	No	NA	No	None	TRUE	Yes	6	No	NA	No	NA	NA	No	38.1	No	none	No	No	No	No/soft	No	Normal	No	none	Alert	hand	1 Sec	No	Yes
37	37	H6	Male	9	FALSE	NA	4.5	No	Feb 2014	NA	TRUE	FALSE	FALSE	NA	TRUE	FALSE	10	TRUE	NA	FALSE	No	NA	No	None	TRUE	No	NA	Yes	No	No	NA	NA	No	38.9	No	none	No	No	No	No/soft	No	Normal	No	none	Alert	hand	1 Sec	No	Yes
38	38	H6	Female	9	FALSE	NA	4.5	No	Feb 2014	NA	TRUE	FALSE	FALSE	NA	FALSE	FALSE	9	TRUE	NA	FALSE	No	NA	No	None	TRUE	Yes	NA	Yes	Yes	Yes	3	No	No	39.4	No	none	No	No	No	No/soft	No	Normal	Yes	none	Alert	hand	1 Sec	No	Yes
39	39	H6	Male	6	FALSE	NA	3.5	No	Mar 2014	NA	TRUE	FALSE	FALSE	NA	FALSE	FALSE	7.5	TRUE	NA	FALSE	No	NA	No	None	TRUE	Yes	3	Yes	No	No	NA	NA	No	39.4	No	none	No	No	No	No/soft	No	Normal	Yes	none	Alert	hand	1 Sec	No	Yes
40	40	H6	Male	24	FALSE	NA	8.8	No	Mar 2014	NA	TRUE	FALSE	FALSE	NA	TRUE	FALSE	NA	FALSE	NA	FALSE	No	NA	Yes	Foot	FALSE	Yes	7	Yes	No	No	NA	NA	No	39.7	No	none	No	No	No	No/soft	No	Normal	No	+ (mild/moderate)	Alert	NA	NA	No	No
41	41	H6	Male	13	FALSE	NA	6.5	No	Mar 2014	NA	TRUE	FALSE	FALSE	NA	FALSE	FALSE	NA	FALSE	NA	FALSE	Yes	Yes	No	None	TRUE	Yes	3	No	NA	No	NA	NA	No	41	No	none	No	No	No	No/soft	No	Normal	No	none	Alert	hand	1 Sec	No	Yes
42	42	H6	Female	9	FALSE	NA	6	No	Mar 2014	NA	TRUE	FALSE	FALSE	NA	FALSE	FALSE	9.8	TRUE	NA	FALSE	No	NA	No	None	TRUE	Yes	3	Yes	No	Yes	3	No	No	38.2	NA	none	No	No	No	Yes	No	Normal	No	none	Alert	hand	2 Sec	No	Yes
43	43	H6	Male	15	FALSE	NA	7.8	No	Mar 2014	NA	FALSE	TRUE	FALSE	NA	TRUE	FALSE	13.5	FALSE	NA	FALSE	Yes	No	No	None	TRUE	Yes	5	Yes	No	Yes	2	No	No	38.8	No	none	No	No	No	No/soft	No	Normal	No	none	Alert	hand	1 Sec	No	Yes
44	44	H6	Female	16	TRUE	NA	5.9	No	Mar 2014	NA	FALSE	FALSE	TRUE	122.033898305085	FALSE	FALSE	9	FALSE	NA	FALSE	No	NA	No	Foot	FALSE	Yes	4	Yes	No	No	NA	NA	No	40.4	NA	none	No	No	No	NA	No	NA	Yes	NA	NA	NA	2 Sec	No	NA
45	45	H6	Male	36	TRUE	NA	6.4	No	Feb 2014	NA	TRUE	FALSE	FALSE	100	TRUE	TRUE	NA	FALSE	NA	FALSE	Yes	Yes	Yes	Foot	TRUE	No	NA	No	NA	Yes	3	No	No	36.2	No	none	No	No	No	Yes	No	weak	No	none	Alert	hand	1 Sec	No	Yes
46	46	H6	Female	4	FALSE	NA	NA	No	Mar 2014	NA	TRUE	FALSE	FALSE	NA	FALSE	FALSE	NA	FALSE	NA	FALSE	Yes	Yes	No	None	TRUE	No	NA	Yes	No	Yes	5	No	No	37	No	none	No	No	No	No/soft	No	weak	No	none	Pain response	hand	2 Sec	No	No
47	47	H6	Male	8	FALSE	NA	4.3	No	Mar 2014	NA	TRUE	FALSE	FALSE	NA	FALSE	FALSE	NA	FALSE	NA	FALSE	Yes	Yes	Yes	None	TRUE	Yes	1	Yes	No	Yes	1	No	No	NA	No	none	No	No	No	No/soft	No	Normal	No	none	Alert	hand	1 Sec	No	Yes
48	48	H6	Male	11	FALSE	NA	4	No	Mar 2014	NA	TRUE	FALSE	FALSE	48.75	TRUE	TRUE	9	TRUE	NA	FALSE	Yes	Yes	No	None	TRUE	No	NA	No	NA	No	NA	NA	Yes	36.5	Yes	none	No	No	No	No/soft	No	Normal	No	+ (mild/moderate)	Alert	hand	2 Sec	No	Yes
49	49	H6	Female	4	TRUE	NA	3.5	Yes	Mar 2014	NA	TRUE	FALSE	FALSE	NA	FALSE	FALSE	8.5	FALSE	NA	FALSE	Yes	Yes	Yes	None	TRUE	No	NA	Yes	No	Yes	30	Yes	No	38.5	Yes	none	No	No	Yes	No/soft	No	weak	Yes	none	Pain response	elbow	3 Sec	No	No
50	50	H6	Male	16	FALSE	NA	5.5	No	Mar 2014	NA	TRUE	FALSE	FALSE	NA	TRUE	FALSE	NA	FALSE	NA	FALSE	Yes	Yes	No	None	TRUE	Yes	7	Yes	No	Yes	7	No	No	39	No	none	Yes	No	No	No/soft	No	Normal	Yes	none	Alert	hand	2 Sec	No	Yes
51	51	H6	Male	12	FALSE	NA	8	No	Mar 2014	NA	TRUE	FALSE	FALSE	NA	FALSE	FALSE	12	FALSE	NA	FALSE	Yes	No	No	None	TRUE	Yes	3	Yes	No	Yes	5	No	No	41	No	none	No	No	No	No/soft	No	Normal	No	none	Alert	hand	1 Sec	No	Yes
52	52	H6	Female	24	FALSE	NA	8.5	No	Mar 2014	NA	TRUE	FALSE	FALSE	NA	FALSE	FALSE	NA	FALSE	NA	FALSE	Yes	No	No	None	TRUE	Yes	5	Yes	No	Yes	5	No	Yes	38	No	none	No	No	No	No/soft	No	Normal	No	none	Pain response	hand	1 Sec	No	No
53	53	H6	Female	4	FALSE	NA	3	No	Mar 2014	NA	TRUE	FALSE	FALSE	NA	FALSE	FALSE	NA	FALSE	NA	FALSE	Yes	No	No	None	TRUE	No	NA	Yes	No	No	NA	NA	No	37.2	No	none	No	No	No	No/soft	No	Normal	Yes	none	Alert	hand	1 Sec	No	Yes
54	54	H6	Female	16	FALSE	NA	7.8	No	Mar 2014	NA	TRUE	FALSE	FALSE	NA	TRUE	FALSE	12	FALSE	NA	FALSE	No	NA	No	None	TRUE	Yes	7	Yes	No	No	NA	NA	No	40	No	none	No	Yes	No	No/soft	No	Normal	Yes	none	Alert	hand	1 Sec	No	Yes
55	55	H6	Male	9	FALSE	NA	7.5	No	Mar 2014	NA	FALSE	TRUE	FALSE	NA	TRUE	FALSE	NA	FALSE	NA	FALSE	Yes	Yes	No	None	TRUE	Yes	3	Yes	No	Yes	3	No	No	39.2	Yes	none	No	No	No	No/soft	No	weak	No	none	Pain response	hand	1 Sec	No	Yes
56	56	H6	Female	18	FALSE	NA	6.7	No	Mar 2014	NA	TRUE	FALSE	FALSE	NA	TRUE	FALSE	NA	FALSE	NA	FALSE	No	NA	No	None	TRUE	Yes	3	Yes	No	No	NA	NA	No	38	No	none	Yes	Yes	No	No/soft	No	Normal	No	none	Alert	hand	1 Sec	No	Yes
57	57	H6	Female	12	FALSE	NA	5.8	No	Mar 2014	NA	TRUE	FALSE	FALSE	NA	TRUE	FALSE	11.5	FALSE	NA	FALSE	Yes	Yes	No	None	TRUE	Yes	1	No	NA	Yes	3	No	Yes	40.1	No	none	No	No	No	No/soft	No	weak	No	+ (mild/moderate)	Alert	NA	3 Sec	No	Yes
58	58	H6	Male	9	TRUE	NA	5.4	No	Mar 2014	NA	FALSE	TRUE	FALSE	125.925925925926	TRUE	TRUE	NA	FALSE	NA	FALSE	No	NA	No	None	TRUE	Yes	3	Yes	No	No	NA	NA	No	41	No	none	No	No	No	No/soft	No	Normal	Yes	none	Alert	hand	1 Sec	No	Yes
59	59	H6	Male	9	FALSE	NA	6.2	No	Apr 2014	NA	FALSE	TRUE	FALSE	NA	TRUE	FALSE	NA	FALSE	NA	FALSE	Yes	No	No	NA	FALSE	Yes	3	Yes	No	No	NA	NA	No	40.5	No	none	NA	NA	NA	No/soft	NA	Normal	Yes	+ (mild/moderate)	Alert	hand	1 Sec	NA	Yes
60	60	H6	Female	7	FALSE	NA	5.7	No	Apr 2014	NA	FALSE	TRUE	FALSE	NA	TRUE	FALSE	NA	FALSE	NA	FALSE	No	NA	Yes	None	TRUE	Yes	5	Yes	No	Yes	5	No	No	41.5	No	none	No	No	No	No/soft	No	NA	Yes	none	Alert	hand	1 Sec	No	Yes
61	61	H6	Female	18	FALSE	NA	8.4	No	Apr 2014	NA	FALSE	TRUE	FALSE	NA	TRUE	FALSE	NA	FALSE	NA	FALSE	No	NA	No	NA	FALSE	Yes	14	Yes	No	No	NA	NA	No	38	No	none	No	No	No	No/soft	No	Normal	Yes	none	Alert	hand	1 Sec	No	Yes
62	62	H6	Female	7	TRUE	NA	3.9	No	Apr 2014	NA	TRUE	FALSE	FALSE	NA	FALSE	FALSE	NA	FALSE	NA	FALSE	No	NA	No	None	TRUE	Yes	3	Yes	No	No	NA	NA	Yes	40.7	No	none	No	Yes	No	No/soft	No	Normal	No	none	Pain response	elbow	3 Sec	No	No
63	63	H6	Female	13	FALSE	NA	5.7	No	Mar 2014	NA	FALSE	TRUE	FALSE	NA	TRUE	FALSE	NA	FALSE	NA	FALSE	Yes	Yes	NA	None	TRUE	No	NA	Yes	No	Yes	3	No	No	39	No	none	No	No	No	No/soft	No	Normal	Yes	none	Alert	hand	1 Sec	No	Yes
64	64	H6	Female	10	FALSE	NA	6.3	No	Apr 2014	NA	TRUE	FALSE	FALSE	NA	FALSE	FALSE	11.5	FALSE	NA	FALSE	Yes	Yes	Yes	None	TRUE	Yes	14	Yes	No	Yes	14	No	No	37.3	No	none	No	No	No	No/soft	No	Normal	No	none	Alert	hand	1 Sec	No	Yes
65	65	H6	Female	12	FALSE	NA	7.9	No	Apr 2014	NA	TRUE	FALSE	FALSE	NA	FALSE	FALSE	11.5	FALSE	NA	FALSE	No	NA	No	None	TRUE	Yes	7	Yes	No	No	NA	NA	No	37.1	No	none	No	No	No	No/soft	No	Normal	No	none	Alert	hand	1 Sec	No	Yes
66	66	H6	Female	5	FALSE	NA	4.5	No	Apr 2014	NA	FALSE	TRUE	FALSE	NA	FALSE	FALSE	NA	FALSE	NA	FALSE	No	NA	No	None	TRUE	Yes	2	Yes	No	Yes	7	No	Yes	37.2	No	none	No	No	No	Yes	No	NA	Yes	none	NA	NA	2 Sec	No	Yes
67	67	H6	Female	10	FALSE	NA	5.6	No	Apr 2014	NA	FALSE	TRUE	FALSE	NA	TRUE	FALSE	NA	FALSE	NA	FALSE	Yes	No	Yes	None	TRUE	Yes	7	Yes	No	No	NA	NA	No	39.8	No	none	No	No	No	No/soft	No	Normal	Yes	none	Alert	NA	2 Sec	No	Yes
68	68	H6	Male	14	FALSE	NA	7	No	Apr 2014	NA	FALSE	TRUE	FALSE	NA	TRUE	FALSE	NA	FALSE	NA	FALSE	Yes	Yes	NA	None	TRUE	Yes	2	Yes	No	Yes	2	No	No	36.9	No	none	No	No	No	No/soft	No	Normal	No	none	Alert	elbow	2 Sec	No	Yes
69	69	H6	Female	19	FALSE	NA	9.8	No	Apr 2014	NA	FALSE	TRUE	FALSE	NA	TRUE	FALSE	NA	FALSE	NA	FALSE	No	NA	No	None	TRUE	Yes	4	Yes	No	No	NA	NA	No	38.6	No	none	No	No	No	No/soft	No	Normal	Yes	none	Alert	hand	1 Sec	No	Yes
70	70	H6	Female	18	FALSE	NA	6.9	No	Apr 2014	NA	TRUE	FALSE	FALSE	NA	FALSE	FALSE	NA	FALSE	NA	FALSE	No	NA	Yes	None	TRUE	Yes	3	Yes	No	Yes	7	No	No	38.2	No	none	No	No	No	No/soft	No	Normal	No	none	Alert	hand	1 Sec	No	No
71	71	H6	Female	9	FALSE	NA	7.2	No	Apr 2014	NA	FALSE	TRUE	FALSE	NA	TRUE	FALSE	NA	FALSE	NA	FALSE	Yes	No	No	None	TRUE	Yes	3	No	NA	Yes	3	No	No	37.7	No	none	No	No	No	No/soft	No	Normal	No	none	Alert	hand	1 Sec	No	Yes
72	72	H6	Male	8	FALSE	NA	6.5	No	Apr 2014	NA	FALSE	TRUE	FALSE	NA	TRUE	FALSE	NA	FALSE	NA	FALSE	Yes	No	Yes	None	TRUE	No	NA	Yes	No	Yes	4	No	No	36.7	No	none	No	No	No	No/soft	No	Normal	No	none	Alert	hand	2 Sec	No	Yes
73	73	H6	Male	12	FALSE	NA	6.7	No	Apr 2014	NA	FALSE	TRUE	FALSE	NA	TRUE	FALSE	NA	FALSE	NA	FALSE	Yes	No	No	None	TRUE	Yes	1	No	NA	Yes	4	No	No	38	No	none	No	No	No	No/soft	No	Normal	No	none	Alert	NA	2 Sec	No	Yes
74	74	H6	Male	12	FALSE	NA	6.1	No	Apr 2014	NA	TRUE	FALSE	FALSE	NA	FALSE	FALSE	NA	FALSE	NA	FALSE	Yes	No	Yes	None	TRUE	Yes	2	Yes	No	No	NA	NA	No	38.9	No	none	No	No	No	No/soft	No	Normal	Yes	none	Alert	NA	2 Sec	No	Yes
75	75	H6	Female	6	FALSE	NA	4.2	No	Apr 2014	NA	FALSE	TRUE	FALSE	NA	TRUE	FALSE	NA	FALSE	NA	FALSE	No	NA	Yes	None	TRUE	Yes	1	Yes	No	No	NA	NA	No	NA	No	none	No	No	No	No/soft	No	Normal	Yes	none	Alert	NA	1 Sec	No	Yes
76	76	H6	Female	13	FALSE	NA	5.3	No	Apr 2014	NA	TRUE	FALSE	FALSE	NA	FALSE	FALSE	9.5	TRUE	NA	FALSE	No	NA	No	None	TRUE	Yes	60	Yes	Yes	No	NA	NA	No	38	No	none	No	No	No	No/soft	No	Normal	Yes	none	Alert	NA	2 Sec	No	Yes
77	77	H6	Female	30	FALSE	NA	6	No	Apr 2014	NA	TRUE	FALSE	FALSE	NA	FALSE	FALSE	NA	FALSE	NA	FALSE	No	NA	No	None	TRUE	Yes	1	Yes	No	Yes	1	No	No	37.4	No	none	No	No	No	No/soft	No	Normal	No	none	Alert	NA	2 Sec	No	Yes
78	78	H6	Female	5	FALSE	NA	5.6	No	Apr 2014	NA	FALSE	TRUE	FALSE	NA	FALSE	FALSE	NA	FALSE	NA	FALSE	No	NA	No	None	FALSE	Yes	2	Yes	No	No	NA	NA	No	40	No	none	No	No	No	No/soft	No	Normal	Yes	none	Alert	NA	NA	No	NA
79	79	H6	Female	12	FALSE	NA	6.4	No	Apr 2014	NA	TRUE	FALSE	FALSE	NA	TRUE	FALSE	11	TRUE	NA	FALSE	No	NA	Yes	None	TRUE	Yes	4	No	NA	Yes	4	No	No	37.5	No	none	No	No	No	No/soft	No	Normal	No	none	Alert	NA	2 Sec	No	Yes
80	80	H6	Male	18	FALSE	NA	7.8	No	May 2014	NA	FALSE	TRUE	FALSE	NA	TRUE	FALSE	NA	FALSE	NA	FALSE	No	NA	No	None	FALSE	Yes	2	Yes	No	No	NA	NA	No	36.5	No	none	No	No	No	No/soft	No	Normal	Yes	none	Alert	NA	2 Sec	No	Yes
81	81	H6	Female	3	FALSE	NA	3.2	No	May 2014	NA	FALSE	TRUE	FALSE	NA	FALSE	FALSE	NA	FALSE	NA	FALSE	No	NA	No	None	TRUE	No	NA	Yes	No	No	NA	NA	No	36.6	No	none	No	No	No	No/soft	No	Normal	Yes	none	Alert	hand	1 Sec	No	Yes
82	82	H6	Female	13	FALSE	NA	6.4	No	Apr 2014	NA	TRUE	FALSE	FALSE	NA	FALSE	FALSE	NA	FALSE	NA	FALSE	No	NA	No	None	TRUE	Yes	1	No	NA	No	NA	NA	No	39.1	No	none	No	No	No	No/soft	No	weak	Yes	none	Alert	NA	NA	No	NA
83	83	H6	Female	8	FALSE	NA	5.2	No	May 2014	NA	TRUE	FALSE	FALSE	NA	TRUE	FALSE	NA	FALSE	NA	FALSE	Yes	No	No	NA	TRUE	Yes	2	No	NA	Yes	4	No	No	38.5	No	none	No	No	No	No/soft	No	Normal	No	none	Alert	hand	1 Sec	No	Yes
84	84	H6	Female	9	FALSE	NA	5.6	No	May 2014	NA	FALSE	TRUE	FALSE	NA	TRUE	FALSE	11	TRUE	-3SD	FALSE	No	NA	No	None	TRUE	Yes	3	No	NA	Yes	3	No	No	40.9	No	none	No	No	No	No/soft	No	Normal	No	none	Alert	hand	1 Sec	No	Yes
85	85	H6	Male	12	FALSE	NA	6.6	No	May 2014	NA	FALSE	TRUE	FALSE	NA	TRUE	FALSE	12	FALSE	NA	FALSE	No	NA	No	None	TRUE	Yes	2	No	NA	No	NA	NA	No	37.5	No	none	No	No	No	No/soft	No	Normal	No	none	Alert	hand	1 Sec	No	Yes
86	86	H6	Male	11	FALSE	NA	5.7	No	May 2014	NA	FALSE	TRUE	FALSE	NA	TRUE	FALSE	12	FALSE	NA	FALSE	Yes	No	Yes	None	TRUE	Yes	4	Yes	No	Yes	4	No	No	40.2	No	none	No	No	No	No/soft	No	Normal	No	none	Alert	hand	1 Sec	No	Yes
87	87	H6	Male	11	FALSE	NA	6.6	No	May 2014	NA	FALSE	TRUE	FALSE	NA	TRUE	FALSE	14	FALSE	NA	FALSE	Yes	No	No	None	TRUE	Yes	5	Yes	No	Yes	5	No	No	NA	No	none	No	No	No	No/soft	No	Normal	No	none	Alert	hand	2 Sec	No	Yes
88	88	H6	Female	9	FALSE	NA	5.4	No	May 2014	NA	TRUE	FALSE	FALSE	NA	TRUE	FALSE	10.5	TRUE	NA	FALSE	No	NA	No	None	TRUE	No	NA	Yes	No	No	NA	NA	No	38	No	none	No	No	No	No/soft	No	Normal	No	none	Alert	hand	2 Sec	No	Yes
89	89	H6	Male	24	FALSE	NA	9	No	May 2014	NA	TRUE	FALSE	FALSE	NA	FALSE	FALSE	NA	FALSE	-3SD	FALSE	No	NA	No	NA	TRUE	Yes	NA	Yes	No	No	NA	NA	No	NA	NA	none	No	No	No	No/soft	No	NA	No	none	Alert	NA	2 Sec	No	Yes
90	90	H6	Female	10	FALSE	NA	7	No	May 2014	NA	FALSE	TRUE	FALSE	NA	TRUE	FALSE	12	FALSE	1SD	FALSE	Yes	No	Yes	None	TRUE	Yes	8	No	NA	Yes	7	No	Yes	39.2	NA	none	No	No	No	No/soft	No	weak	No	+ (mild/moderate)	Alert	NA	4 Sec	No	Yes
91	91	H6	Female	42	FALSE	NA	10	No	May 2014	NA	TRUE	FALSE	FALSE	NA	FALSE	FALSE	NA	FALSE	NA	FALSE	No	NA	No	None	FALSE	No	NA	No	NA	No	NA	NA	Yes	36.7	NA	none	No	No	No	No/soft	No	NA	No	none	Alert	NA	2 Sec	No	No
92	92	H6	Male	12	FALSE	NA	7.7	No	Jun 2014	NA	TRUE	FALSE	FALSE	129.87012987013	TRUE	TRUE	NA	FALSE	NA	FALSE	Yes	No	Yes	None	TRUE	Yes	4	No	NA	Yes	4	No	No	38.4	No	none	No	Yes	No	No/soft	No	Normal	Yes	none	Alert	hand	1 Sec	No	Yes
93	93	H6	Female	18	FALSE	NA	8.5	No	Jul 2014	NA	FALSE	TRUE	FALSE	129.882352941176	TRUE	TRUE	14	FALSE	NA	FALSE	Yes	Yes	Yes	None	TRUE	Yes	5	Yes	Yes	No	NA	NA	No	39	No	none	No	No	No	No/soft	No	Normal	Yes	none	Alert	NA	2 Sec	No	No
94	94	H6	Female	7	FALSE	NA	6.1	No	Jul 2014	NA	TRUE	FALSE	FALSE	131.147540983607	TRUE	TRUE	10.5	TRUE	NA	FALSE	No	NA	No	None	TRUE	Yes	4	Yes	No	No	NA	NA	No	38.4	No	none	No	No	No	No/soft	No	Normal	Yes	none	Alert	hand	2 Sec	No	Yes
95	95	H6	Male	13	FALSE	NA	7.7	No	Jul 2014	NA	FALSE	TRUE	FALSE	135.064935064935	TRUE	TRUE	12	FALSE	NA	FALSE	Yes	No	No	None	TRUE	Yes	1	Yes	No	Yes	3	No	No	36.9	No	none	No	No	No	No/soft	No	Normal	No	none	Alert	hand	2 Sec	No	Yes
96	96	H6	Male	5	TRUE	NA	4.5	No	Jul 2014	NA	TRUE	FALSE	FALSE	NA	FALSE	FALSE	9	FALSE	NA	FALSE	Yes	Yes	No	None	TRUE	No	NA	No	NA	Yes	14	Yes	No	NA	No	none	No	No	No	No/soft	No	Normal	No	none	Alert	hand	NA	No	Yes
97	97	H6	Male	36	FALSE	NA	11.5	No	Jul 2014	NA	TRUE	FALSE	FALSE	NA	TRUE	FALSE	15	FALSE	NA	FALSE	No	NA	No	None	TRUE	Yes	4	No	NA	No	NA	NA	No	36.8	Yes	none	No	No	No	No/soft	No	Normal	No	+ (mild/moderate)	Alert	hand	1 Sec	No	No
98	98	H6	Male	11	FALSE	NA	7.2	No	Jul 2014	NA	FALSE	TRUE	FALSE	130	TRUE	TRUE	12	FALSE	NA	FALSE	No	NA	No	None	TRUE	Yes	4	Yes	No	No	NA	NA	Yes	38.7	Yes	none	No	No	No	NA	No	Normal	Yes	none	Alert	hand	2 Sec	No	Yes
99	99	H6	Male	11	FALSE	NA	6.1	No	Jul 2014	NA	FALSE	TRUE	FALSE	128.524590163934	TRUE	TRUE	NA	FALSE	NA	FALSE	Yes	No	No	None	TRUE	Yes	4	No	NA	Yes	1	No	No	36.8	No	none	No	No	No	No/soft	No	Normal	No	none	Alert	hand	2 Sec	No	Yes
100	100	H6	Male	6	TRUE	NA	5.4	No	Jul 2014	NA	FALSE	TRUE	FALSE	133.333333333333	TRUE	TRUE	11	TRUE	NA	FALSE	Yes	Yes	No	None	TRUE	No	NA	Yes	Yes	Yes	14	No	No	37.8	No	none	Yes	No	No	NA	No	Normal	Yes	+ (mild/moderate)	Alert	hand	2 Sec	No	No
101	101	H6	Female	6	TRUE	NA	4.9	No	Jul 2014	NA	TRUE	FALSE	FALSE	130.612244897959	TRUE	FALSE	10	TRUE	NA	FALSE	Yes	Yes	No	NA	FALSE	Yes	2	Yes	No	Yes	1	No	No	41	No	NA	No	No	No	No/soft	No	Normal	Yes	none	Alert	hand	2 Sec	No	NA
102	102	H6	Female	12	FALSE	NA	7	No	Aug 2014	NA	FALSE	TRUE	FALSE	131.428571428571	TRUE	TRUE	12.1	FALSE	NA	FALSE	Yes	Yes	No	None	TRUE	No	NA	Yes	No	Yes	2	No	No	NA	No	none	Yes	No	No	No/soft	No	Normal	Yes	none	Alert	NA	2 Sec	No	Yes
103	103	H6	Male	37	TRUE	NA	10	No	Aug 2014	NA	TRUE	FALSE	FALSE	129.6	FALSE	FALSE	NA	FALSE	NA	FALSE	Yes	Yes	NA	None	TRUE	No	NA	Yes	No	Yes	1	No	No	37.2	Yes	none	Yes	Yes	Yes	No/soft	No	Normal	Yes	+ (mild/moderate)	NA	NA	1 Sec	No	No
104	104	H6	Female	6	FALSE	NA	4.4	No	Aug 2014	NA	TRUE	FALSE	FALSE	136.363636363636	TRUE	TRUE	11.1	TRUE	NA	FALSE	Yes	Yes	Yes	None	TRUE	No	NA	Yes	Yes	No	NA	NA	No	37	No	none	No	No	No	No/soft	No	Normal	Yes	+ (mild/moderate)	Alert	hand	2 Sec	No	No
105	105	H6	Female	14	FALSE	NA	10.2	No	Aug 2014	NA	FALSE	TRUE	FALSE	94.1176470588235	TRUE	TRUE	NA	FALSE	NA	FALSE	No	NA	No	Knee	TRUE	No	NA	No	NA	No	NA	NA	No	NA	No	none	No	No	No	No/soft	No	Normal	No	none	Alert	hand	1 Sec	No	Yes
106	106	H6	Male	11	FALSE	NA	6.4	No	Aug 2014	NA	FALSE	TRUE	FALSE	131.25	TRUE	TRUE	17	FALSE	NA	FALSE	Yes	Yes	Yes	None	TRUE	NA	NA	No	NA	Yes	3	No	No	NA	No	none	No	No	No	No/soft	No	Normal	No	none	Alert	hand	2 Sec	No	No
107	107	H6	Male	15	TRUE	NA	7.8	No	Sep 2014	NA	FALSE	TRUE	FALSE	130.25641025641	TRUE	TRUE	NA	FALSE	NA	FALSE	No	NA	No	None	TRUE	Yes	5	Yes	No	Yes	1	No	NA	37.5	No	none	No	No	No	No/soft	No	Normal	No	none	Pain response	hand	2 Sec	No	No
108	108	H6	Male	5	FALSE	NA	4.8	No	Sep 2014	NA	FALSE	TRUE	FALSE	NA	FALSE	FALSE	NA	FALSE	NA	FALSE	No	NA	No	None	TRUE	Yes	7	Yes	No	Yes	4	No	No	39.1	No	none	No	No	No	No/soft	No	Normal	No	none	Alert	hand	2 Sec	No	Yes
109	109	H6	Male	6	FALSE	NA	5.3	No	Sep 2014	NA	FALSE	TRUE	FALSE	NA	FALSE	FALSE	12.5	FALSE	NA	FALSE	No	NA	Yes	None	TRUE	Yes	14	No	NA	Yes	21	Yes	No	38.7	No	none	No	No	No	No/soft	No	Normal	No	none	Alert	NA	1 Sec	No	Yes
110	110	H6	Male	7	TRUE	NA	5.8	No	Sep 2014	NA	FALSE	FALSE	TRUE	NA	FALSE	FALSE	NA	FALSE	NA	FALSE	No	NA	Yes	Foot	FALSE	No	NA	Yes	No	No	NA	NA	No	36.7	No	none	No	No	No	No/soft	No	Normal	Yes	+ (mild/moderate)	Alert	hand	1 Sec	No	Yes
111	111	H6	Female	18	TRUE	NA	7.5	No	Sep 2014	NA	TRUE	FALSE	FALSE	NA	TRUE	FALSE	NA	FALSE	NA	FALSE	Yes	No	Yes	None	TRUE	Yes	2	Yes	No	No	NA	NA	No	39	No	none	Yes	No	No	No/soft	No	weak	Yes	+ (mild/moderate)	Verbal response	hand	2 Sec	No	No
112	112	H6	Female	14	FALSE	NA	7.7	No	Sep 2014	NA	FALSE	TRUE	FALSE	83.1168831168831	TRUE	TRUE	11.5	FALSE	NA	FALSE	Yes	No	No	None	TRUE	Yes	3	Yes	No	Yes	3	No	No	37.3	No	none	No	No	No	NA	No	Normal	No	none	Alert	hand	1 Sec	No	No
113	113	H6	Female	14	FALSE	NA	7.7	No	Sep 2014	NA	FALSE	TRUE	FALSE	83.1168831168831	TRUE	TRUE	11.5	FALSE	NA	FALSE	Yes	No	No	NA	TRUE	Yes	3	Yes	No	Yes	3	No	No	37.3	No	none	No	No	No	NA	No	Normal	No	none	Alert	hand	1 Sec	No	No
114	114	H6	Male	12	FALSE	NA	6.8	No	Sep 2014	NA	TRUE	FALSE	FALSE	152.941176470588	FALSE	FALSE	NA	FALSE	NA	FALSE	No	NA	No	None	TRUE	No	NA	Yes	No	No	NA	NA	No	37.8	No	none	No	No	No	No/soft	No	Normal	No	none	Alert	hand	1 Sec	No	Yes
115	115	H6	Female	11	FALSE	NA	6	No	Sep 2014	NA	FALSE	TRUE	FALSE	133.333333333333	TRUE	TRUE	12	FALSE	NA	FALSE	No	NA	No	Foot	TRUE	No	NA	No	NA	No	NA	NA	No	37.7	No	none	No	No	No	Yes	No	Normal	No	none	Alert	hand	2 Sec	No	Yes
116	116	H6	Female	12	FALSE	NA	5.8	No	Sep 2014	NA	TRUE	FALSE	FALSE	153.103448275862	FALSE	FALSE	9.5	TRUE	NA	FALSE	Yes	NA	No	None	TRUE	No	NA	No	NA	Yes	4	No	No	39	No	none	No	No	No	NA	No	Normal	No	+ (mild/moderate)	Alert	hand	2 Sec	No	NA
117	117	H6	Male	12	FALSE	NA	6.1	No	Sep 2014	NA	FALSE	TRUE	FALSE	137.704918032787	TRUE	TRUE	NA	FALSE	NA	FALSE	No	NA	No	None	TRUE	Yes	7	Yes	No	No	NA	NA	No	37.3	No	none	No	No	No	No/soft	No	Normal	No	none	Alert	hand	1 Sec	No	Yes
118	118	H6	Female	12	FALSE	NA	5.6	No	Oct 2014	NA	TRUE	FALSE	FALSE	114.285714285714	FALSE	FALSE	10	TRUE	NA	FALSE	No	NA	Yes	None	TRUE	Yes	3	Yes	No	No	NA	NA	No	37.7	No	none	No	No	No	NA	No	NA	Yes	+ (mild/moderate)	NA	NA	NA	No	NA
119	119	H6	Male	36	FALSE	NA	10.8	No	Oct 2014	NA	FALSE	TRUE	FALSE	129.62962962963	TRUE	TRUE	NA	FALSE	NA	FALSE	No	NA	No	None	TRUE	Yes	3	Yes	No	No	NA	NA	No	40	No	none	No	No	No	No/soft	No	Normal	Yes	none	Alert	NA	2 Sec	No	Yes
120	120	H6	Male	12	FALSE	NA	7.7	No	Oct 2014	NA	FALSE	TRUE	FALSE	NA	FALSE	FALSE	NA	FALSE	NA	FALSE	Yes	Yes	No	None	TRUE	Yes	3	Yes	No	Yes	3	No	No	39.8	No	none	No	No	No	No/soft	No	Normal	No	none	Alert	hand	2 Sec	No	Yes
121	121	H6	Male	30	FALSE	NA	8.5	No	Oct 2014	NA	TRUE	FALSE	FALSE	150.588235294118	FALSE	FALSE	11.4	TRUE	NA	FALSE	No	NA	Yes	None	TRUE	Yes	3	Yes	No	No	NA	NA	No	NA	No	none	No	No	No	No/soft	No	NA	No	+ (mild/moderate)	Alert	hand	1 Sec	No	No
122	122	H6	Male	10	TRUE	NA	6.3	No	Oct 2014	NA	TRUE	FALSE	FALSE	NA	FALSE	FALSE	NA	FALSE	NA	FALSE	Yes	No	Yes	None	TRUE	Yes	NA	No	NA	Yes	7	No	No	38.8	No	none	Yes	NA	NA	No/soft	NA	Normal	NA	none	Verbal response	NA	1 Sec	NA	Yes
123	123	H6	Female	11	FALSE	NA	5.9	No	Oct 2014	NA	TRUE	FALSE	FALSE	135.593220338983	FALSE	FALSE	NA	FALSE	NA	FALSE	No	NA	No	None	TRUE	Yes	5	Yes	No	No	NA	NA	No	36.6	No	none	No	No	No	No/soft	No	Normal	No	none	Alert	hand	1 Sec	No	Yes
124	124	H6	Female	18	FALSE	NA	6.6	No	Oct 2014	NA	TRUE	FALSE	FALSE	60.6060606060606	TRUE	TRUE	11	TRUE	NA	FALSE	Yes	No	No	NA	FALSE	Yes	7	Yes	No	Yes	1	No	No	37.4	NA	NA	No	No	No	No/soft	No	Normal	No	none	Alert	NA	1 Sec	No	Yes
125	125	H6	Male	36	FALSE	NA	7	No	Oct 2014	NA	TRUE	FALSE	FALSE	154.285714285714	FALSE	FALSE	11	TRUE	NA	FALSE	No	NA	No	None	TRUE	Yes	1	No	NA	No	NA	NA	No	38.2	No	none	No	No	No	No/soft	No	Normal	No	+ (mild/moderate)	Alert	hand	2 Sec	No	Yes
126	126	H6	Female	12	FALSE	NA	6	No	Oct 2014	NA	TRUE	FALSE	FALSE	133.333333333333	TRUE	TRUE	11	TRUE	NA	FALSE	No	NA	Yes	None	TRUE	Yes	2	No	NA	No	NA	NA	No	38.8	NA	none	No	No	No	No/soft	No	Normal	No	none	Alert	hand	1 Sec	No	Yes
127	127	H6	Male	24	FALSE	NA	8.2	No	Oct 2014	NA	TRUE	FALSE	FALSE	146.341463414634	FALSE	FALSE	11.5	FALSE	NA	FALSE	Yes	No	Yes	None	TRUE	Yes	7	No	NA	Yes	7	No	No	37.7	No	none	No	No	No	No/soft	No	NA	No	none	Alert	Shoulder	2 Sec	No	No
128	128	H6	Female	20	TRUE	NA	8	No	Nov 2014	NA	TRUE	FALSE	FALSE	130	TRUE	TRUE	NA	FALSE	NA	FALSE	Yes	Yes	No	None	TRUE	Yes	3	Yes	NA	Yes	2	No	No	38.6	NA	none	No	No	No	No/soft	No	Normal	No	+ (mild/moderate)	Pain response	hand	1 Sec	No	Yes
129	129	H6	Female	9	FALSE	NA	4.3	No	Oct 2014	NA	TRUE	FALSE	FALSE	120.93023255814	TRUE	TRUE	NA	FALSE	NA	FALSE	No	NA	Yes	None	TRUE	Yes	4	Yes	No	No	NA	NA	No	38	No	none	Yes	No	No	No/soft	No	weak	Yes	+ (mild/moderate)	Alert	hand	2 Sec	No	Yes
130	130	H6	Female	9	FALSE	NA	6.5	No	Nov 2014	NA	FALSE	TRUE	FALSE	129.230769230769	TRUE	TRUE	13	FALSE	NA	FALSE	Yes	Yes	Yes	None	TRUE	Yes	7	No	NA	No	NA	NA	No	37.6	No	none	Yes	No	No	No/soft	No	Normal	No	none	Alert	hand	2 Sec	No	Yes
131	131	H6	Female	8	FALSE	NA	6.5	No	Oct 2014	NA	FALSE	TRUE	FALSE	129.230769230769	TRUE	TRUE	NA	FALSE	NA	FALSE	No	NA	Yes	None	TRUE	Yes	1	Yes	No	Yes	3	No	No	39.1	No	none	No	No	No	No/soft	No	Normal	Yes	none	Alert	hand	3 Sec	No	Yes
132	132	H6	Male	24	FALSE	NA	8	No	Nov 2014	NA	TRUE	FALSE	FALSE	145	TRUE	TRUE	NA	FALSE	NA	FALSE	No	NA	No	None	TRUE	Yes	2	Yes	No	No	NA	NA	No	39.2	No	none	No	No	No	No/soft	No	Normal	No	none	Alert	hand	1 Sec	No	Yes
133	133	H6	Female	31	FALSE	NA	8.1	No	Nov 2014	NA	TRUE	FALSE	FALSE	NA	FALSE	FALSE	NA	FALSE	-3SD	FALSE	Yes	Yes	No	None	TRUE	Yes	7	No	NA	Yes	7	No	No	36.7	No	none	No	No	No	No/soft	No	Normal	No	none	Alert	NA	2 Sec	No	Yes
134	134	H6	Male	14	FALSE	NA	8.8	No	Nov 2014	NA	FALSE	FALSE	TRUE	NA	FALSE	FALSE	14	FALSE	NA	FALSE	No	NA	Yes	Foot	FALSE	Yes	3	Yes	No	Yes	2	No	No	36.7	No	none	No	No	No	No/soft	No	Normal	No	none	Alert	hand	1 Sec	No	Yes
135	135	H6	Female	6	FALSE	NA	5	No	Nov 2014	NA	TRUE	FALSE	FALSE	128	TRUE	TRUE	11.5	FALSE	NA	FALSE	No	NA	No	None	TRUE	Yes	1	No	NA	No	NA	NA	No	36.9	No	none	No	No	No	No/soft	No	Normal	No	none	Alert	NA	1 Sec	No	Yes
136	136	H6	Male	15	FALSE	NA	8.1	No	Nov 2014	NA	TRUE	FALSE	FALSE	NA	FALSE	FALSE	10.8	TRUE	NA	FALSE	Yes	No	Yes	None	TRUE	Yes	2	No	NA	No	NA	NA	No	36.6	No	none	No	No	No	No/soft	No	Normal	No	+ (mild/moderate)	Alert	hand	2 Sec	No	Yes
137	137	H6	Female	9	FALSE	NA	5.8	No	Nov 2014	NA	TRUE	FALSE	FALSE	158.620689655172	TRUE	FALSE	10.8	TRUE	NA	FALSE	Yes	No	No	None	TRUE	Yes	4	Yes	Yes	Yes	5	No	No	38.8	No	none	No	No	No	No/soft	No	Normal	Yes	none	Alert	hand	1 Sec	No	Yes
138	138	H6	Male	12	FALSE	NA	6.5	No	Nov 2014	NA	TRUE	FALSE	FALSE	129.230769230769	TRUE	TRUE	11.2	TRUE	NA	FALSE	Yes	No	Yes	None	TRUE	Yes	3	Yes	No	No	NA	NA	No	37	No	none	No	No	No	No/soft	No	Normal	No	none	Alert	hand	2 Sec	No	Yes
139	139	H6	Male	12	FALSE	NA	11.2	No	Nov 2014	NA	FALSE	FALSE	TRUE	NA	FALSE	FALSE	NA	FALSE	NA	FALSE	No	NA	Yes	Foot	FALSE	Yes	2	No	NA	No	NA	NA	No	38.7	No	none	No	No	No	No/soft	No	Normal	No	none	Alert	hand	2 Sec	No	Yes
140	140	H6	Male	7	FALSE	NA	7	No	Nov 2014	NA	FALSE	TRUE	FALSE	131.428571428571	TRUE	TRUE	13	FALSE	NA	FALSE	Yes	No	Yes	None	TRUE	Yes	90	Yes	Yes	Yes	3	No	No	37.9	No	none	No	No	No	No/soft	No	Normal	No	none	Alert	hand	1 Sec	No	Yes
141	141	H6	Female	14	FALSE	NA	8	No	Nov 2014	NA	TRUE	FALSE	FALSE	NA	FALSE	FALSE	12.2	FALSE	NA	FALSE	No	NA	No	None	TRUE	Yes	2	No	NA	No	NA	NA	No	38.9	No	none	No	No	No	No/soft	No	Normal	No	none	Alert	hand	1 Sec	No	Yes
142	142	H6	Female	9	FALSE	NA	4.5	No	Dec 2014	NA	TRUE	FALSE	FALSE	133.333333333333	TRUE	TRUE	8	TRUE	NA	FALSE	Yes	No	Yes	None	TRUE	No	NA	No	NA	No	NA	NA	No	37.6	Yes	none	Yes	No	No	No/soft	No	Normal	Yes	none	Alert	hand	1 Sec	No	No
143	143	H6	Male	39	FALSE	NA	8	No	Jan 2015	NA	TRUE	FALSE	FALSE	130	TRUE	TRUE	12	FALSE	NA	FALSE	Yes	No	No	None	TRUE	No	NA	No	NA	No	NA	NA	No	36.6	No	none	No	No	No	No/soft	No	Normal	No	none	Alert	hand	1 Sec	No	No
144	144	H6	Male	8	FALSE	NA	8.1	No	Jan 2015	NA	TRUE	FALSE	FALSE	NA	FALSE	FALSE	11	TRUE	NA	FALSE	Yes	Yes	No	None	TRUE	Yes	4	Yes	No	Yes	4	No	No	38.3	No	none	No	No	No	No/soft	No	Normal	No	none	Alert	NA	1 Sec	No	Yes
145	145	H6	Male	59	FALSE	NA	15	No	Jan 2015	NA	FALSE	FALSE	TRUE	NA	FALSE	FALSE	13.6	FALSE	NA	FALSE	No	NA	No	Foot	FALSE	Yes	2	Yes	No	No	NA	NA	No	38.6	No	none	No	No	No	No/soft	No	Normal	No	none	Alert	hand	1 Sec	No	Yes
146	146	H6	Female	9	FALSE	NA	6.3	No	Jan 2015	NA	FALSE	TRUE	FALSE	124.444444444444	TRUE	TRUE	12.3	FALSE	NA	FALSE	Yes	No	No	None	TRUE	Yes	3	No	NA	Yes	3	No	No	37.8	No	none	No	No	No	No/soft	No	Normal	No	none	Alert	hand	1 Sec	No	Yes
147	147	H6	Female	11	FALSE	NA	6.9	No	Jan 2015	NA	FALSE	TRUE	FALSE	179.826086956522	TRUE	TRUE	11.5	FALSE	NA	FALSE	Yes	No	No	None	TRUE	Yes	2	Yes	Yes	Yes	2	No	No	36.7	No	none	No	No	No	No/soft	No	Normal	No	none	Alert	hand	1 Sec	No	Yes
148	148	H6	Male	16	FALSE	NA	7.9	No	Jan 2015	NA	FALSE	TRUE	FALSE	NA	FALSE	FALSE	NA	FALSE	NA	FALSE	Yes	Yes	No	None	TRUE	No	NA	Yes	Yes	Yes	30	Yes	No	38.2	No	none	No	No	No	No/soft	No	Normal	No	none	Alert	hand	1 Sec	No	Yes
149	149	H6	Male	8	FALSE	NA	5.1	No	Jan 2015	NA	FALSE	TRUE	FALSE	196.078431372549	TRUE	TRUE	10.5	TRUE	NA	FALSE	No	NA	Yes	None	TRUE	No	NA	No	NA	No	NA	NA	No	37.6	No	none	No	No	No	No/soft	No	Normal	No	none	Alert	hand	1 Sec	No	Yes
150	150	H6	Male	4	FALSE	NA	4.3	No	Feb 2015	NA	FALSE	TRUE	FALSE	139.53488372093	FALSE	FALSE	NA	FALSE	NA	FALSE	Yes	No	No	None	TRUE	No	NA	No	NA	Yes	6	No	No	37.2	No	none	No	No	No	No/soft	No	Normal	No	none	Alert	hand	1 Sec	No	Yes
151	151	H6	Male	32	FALSE	NA	NA	No	Feb 2015	NA	FALSE	FALSE	TRUE	NA	FALSE	FALSE	NA	FALSE	NA	FALSE	No	NA	No	Foot	FALSE	No	NA	No	NA	Yes	3	No	Yes	39.6	No	none	No	No	No	No/soft	No	Normal	No	none	Alert	hand	2 Sec	No	Yes
152	152	H6	Female	54	FALSE	NA	11	No	Feb 2015	NA	FALSE	TRUE	FALSE	130.909090909091	TRUE	TRUE	12	FALSE	NA	FALSE	Yes	NA	NA	None	TRUE	No	NA	Yes	No	Yes	3	NA	NA	37.1	NA	none	No	No	No	No/soft	No	Normal	No	NA	Alert	NA	3 Sec	No	Yes
153	153	H6	Female	25	FALSE	NA	6.9	No	Feb 2015	NA	TRUE	FALSE	FALSE	NA	FALSE	FALSE	10.5	TRUE	NA	FALSE	Yes	No	No	None	TRUE	No	NA	No	NA	Yes	3	No	No	36.7	No	none	No	No	No	No/soft	No	Normal	No	none	Alert	hand	1 Sec	Yes	Yes
154	154	H6	Female	15	FALSE	NA	6.7	No	Feb 2015	NA	TRUE	FALSE	FALSE	131.34328358209	TRUE	TRUE	11.5	FALSE	NA	FALSE	Yes	Yes	No	None	TRUE	Yes	1	No	NA	Yes	1	No	No	37.6	No	none	No	No	No	No/soft	No	Normal	No	none	Alert	hand	1 Sec	No	Yes
155	155	H6	Female	5	FALSE	NA	4.4	No	Feb 2015	NA	TRUE	FALSE	FALSE	136.363636363636	FALSE	FALSE	11.5	FALSE	NA	FALSE	No	NA	Yes	None	TRUE	Yes	1	Yes	No	No	NA	NA	No	37.7	No	none	No	No	No	No/soft	No	Normal	Yes	none	Alert	hand	1 Sec	No	Yes
156	156	H6	Female	13	FALSE	NA	7.2	No	Feb 2015	NA	TRUE	FALSE	FALSE	133.333333333333	TRUE	FALSE	11.5	FALSE	NA	FALSE	Yes	Yes	No	None	TRUE	Yes	21	Yes	Yes	Yes	1	No	No	38	No	NA	No	No	No	No/soft	No	Normal	Yes	none	Alert	hand	1 Sec	No	Yes
157	157	H6	Female	2	FALSE	NA	8	No	Feb 2015	NA	FALSE	FALSE	TRUE	NA	FALSE	FALSE	NA	FALSE	NA	FALSE	No	NA	No	Foot	FALSE	No	NA	Yes	No	No	NA	NA	No	37.5	No	none	No	Yes	No	No/soft	No	Normal	Yes	none	Alert	hand	1 Sec	No	Yes
158	158	H6	Male	16	FALSE	NA	7	No	Feb 2015	NA	TRUE	FALSE	FALSE	60	TRUE	FALSE	11.2	TRUE	NA	FALSE	Yes	No	No	None	TRUE	No	NA	No	NA	Yes	2	No	No	37	No	none	No	No	No	No/soft	No	Normal	Yes	none	Alert	hand	1 Sec	No	Yes
159	159	H6	Male	13	FALSE	NA	11.2	No	Feb 2015	NA	FALSE	FALSE	TRUE	NA	FALSE	FALSE	15.5	FALSE	NA	FALSE	Yes	Yes	No	Foot	FALSE	No	NA	No	NA	Yes	1	No	No	38.9	No	none	No	No	No	No/soft	No	Normal	No	none	Alert	hand	1 Sec	No	Yes
160	160	H6	Male	5	FALSE	NA	4.8	No	Feb 2015	NA	TRUE	FALSE	FALSE	130	FALSE	FALSE	11	FALSE	NA	FALSE	Yes	No	No	None	TRUE	Yes	3	No	NA	Yes	3	No	No	40.4	No	none	No	No	No	No/soft	No	Normal	No	none	Alert	hand	1 Sec	No	Yes
161	161	H6	Female	15	FALSE	NA	7.8	No	Feb 2015	NA	TRUE	FALSE	FALSE	NA	FALSE	FALSE	11	TRUE	NA	FALSE	No	NA	Yes	None	TRUE	Yes	1	Yes	Yes	Yes	14	No	No	38.6	No	none	Yes	No	No	No/soft	No	Normal	Yes	+ (mild/moderate)	Alert	hand	1 Sec	No	Yes
162	162	H6	Female	9	FALSE	NA	6.3	No	Feb 2015	NA	FALSE	TRUE	FALSE	NA	FALSE	FALSE	11	TRUE	NA	FALSE	Yes	Yes	Yes	None	TRUE	Yes	3	No	NA	Yes	2	No	No	38.3	No	none	No	No	No	No/soft	No	Normal	No	+ (mild/moderate)	Alert	Shoulder	1 Sec	No	Yes
163	163	H6	Male	10	FALSE	NA	9.4	No	Mar 2015	NA	FALSE	FALSE	TRUE	NA	FALSE	FALSE	14	FALSE	NA	FALSE	No	NA	No	Face	FALSE	Yes	2	Yes	No	No	NA	NA	No	39.9	No	none	No	No	No	No/soft	No	Normal	No	+ + + (severe)	Alert	NA	1 Sec	No	Yes
164	164	H6	Female	6	FALSE	NA	5	No	Mar 2015	NA	TRUE	FALSE	FALSE	152	FALSE	FALSE	10.5	TRUE	NA	FALSE	No	NA	No	None	TRUE	Yes	3	Yes	No	No	NA	NA	No	37.7	No	none	No	Yes	No	No/soft	No	Normal	No	none	Alert	NA	1 Sec	No	Yes
165	165	H6	Male	6	FALSE	NA	6.1	No	Mar 2015	NA	TRUE	FALSE	FALSE	78.6885245901639	TRUE	TRUE	10.3	TRUE	NA	FALSE	No	NA	No	None	TRUE	Yes	7	Yes	No	No	NA	NA	No	38.5	No	none	Yes	No	No	No/soft	No	Normal	Yes	none	Verbal response	NA	3 Sec	No	No
166	166	H6	Male	21	FALSE	NA	8	No	Mar 2015	NA	TRUE	FALSE	FALSE	130	TRUE	TRUE	11	TRUE	NA	FALSE	Yes	No	No	None	TRUE	Yes	7	Yes	No	Yes	7	No	No	38.6	No	none	No	No	No	No/soft	No	Normal	No	none	Alert	hand	1 Sec	No	Yes
167	167	H6	Female	14	FALSE	NA	7.4	No	Mar 2015	NA	TRUE	FALSE	FALSE	NA	TRUE	FALSE	12	FALSE	NA	FALSE	Yes	No	No	None	TRUE	Yes	1	No	NA	No	NA	NA	No	37	No	none	No	No	No	No/soft	No	Normal	No	none	Alert	hand	1 Sec	No	Yes
168	168	H6	Female	16	FALSE	NA	7.8	No	Mar 2015	NA	TRUE	FALSE	FALSE	NA	TRUE	FALSE	11.3	TRUE	NA	FALSE	No	NA	No	None	TRUE	Yes	5	Yes	No	Yes	1	No	Yes	38.9	No	none	No	No	No	No/soft	No	Normal	Yes	+ (mild/moderate)	Alert	hand	1 Sec	No	Yes
169	169	H6	Female	23	FALSE	NA	10.3	No	Mar 2015	NA	FALSE	FALSE	TRUE	NA	FALSE	FALSE	NA	FALSE	NA	FALSE	Yes	Yes	Yes	Face	FALSE	Yes	3	Yes	No	Yes	2	No	No	38.4	NA	none	No	No	No	No/soft	No	Normal	No	none	Alert	hand	1 Sec	No	No
170	170	H6	Female	10	FALSE	NA	4.9	No	Apr 2015	NA	TRUE	FALSE	FALSE	130.612244897959	TRUE	TRUE	10	TRUE	NA	FALSE	No	NA	Yes	None	TRUE	Yes	4	No	NA	No	NA	NA	No	38.4	No	none	No	No	No	No/soft	No	Normal	No	none	Alert	hand	1 Sec	No	Yes
171	171	H6	Male	9	FALSE	NA	6	No	Apr 2015	NA	TRUE	FALSE	FALSE	NA	TRUE	FALSE	9.5	TRUE	NA	FALSE	No	NA	No	None	TRUE	Yes	3	Yes	No	Yes	3	No	No	39	No	none	No	No	No	No/soft	No	Normal	Yes	none	Alert	hand	1 Sec	No	Yes
172	172	H6	Male	12	FALSE	NA	6.8	No	Apr 2015	NA	TRUE	FALSE	FALSE	NA	TRUE	FALSE	12.3	FALSE	NA	FALSE	Yes	Yes	Yes	None	TRUE	No	NA	Yes	No	Yes	5	No	No	NA	No	none	No	No	No	No/soft	No	NA	No	none	Alert	NA	2 Sec	No	No
173	173	H6	Male	11	FALSE	NA	7	No	Apr 2015	NA	TRUE	FALSE	FALSE	80	FALSE	FALSE	11.5	FALSE	NA	FALSE	No	NA	Yes	None	TRUE	Yes	14	Yes	Yes	No	NA	NA	No	NA	No	none	No	No	No	No/soft	No	Normal	Yes	none	Alert	hand	1 Sec	No	Yes
174	174	H6	Female	6	FALSE	NA	4.7	No	Mar 2015	NA	TRUE	FALSE	FALSE	NA	TRUE	FALSE	11.1	TRUE	NA	FALSE	No	NA	No	None	TRUE	Yes	5	Yes	No	Yes	5	No	No	36.8	No	none	No	No	No	No/soft	No	Normal	Yes	none	Alert	hand	1 Sec	No	Yes
175	175	H6	Male	8	FALSE	NA	7.2	No	Apr 2015	NA	TRUE	FALSE	FALSE	130	TRUE	TRUE	12.5	FALSE	NA	FALSE	Yes	No	Yes	None	TRUE	Yes	6	Yes	No	Yes	3	No	No	38.6	No	none	No	No	No	No/soft	No	Normal	Yes	none	Alert	NA	1 Sec	No	Yes
176	176	H6	Female	16	FALSE	NA	7.5	No	Apr 2015	NA	TRUE	FALSE	FALSE	NA	TRUE	FALSE	15	FALSE	NA	FALSE	Yes	Yes	No	None	TRUE	No	NA	Yes	No	Yes	3	No	No	36.8	No	none	No	No	No	No/soft	No	Normal	No	none	Alert	hand	2 Sec	No	Yes
177	177	H6	Male	8	FALSE	NA	6	No	Apr 2015	NA	TRUE	FALSE	FALSE	NA	TRUE	FALSE	10.7	TRUE	NA	FALSE	Yes	Yes	Yes	None	TRUE	Yes	7	Yes	No	Yes	14	Yes	No	35.7	NA	none	No	No	No	No/soft	No	Normal	No	none	Alert	hand	2 Sec	Yes	Yes
178	178	H6	Female	12	FALSE	NA	4	No	Apr 2015	NA	TRUE	FALSE	FALSE	NA	TRUE	FALSE	11.2	TRUE	NA	FALSE	Yes	No	No	None	TRUE	No	NA	No	NA	No	NA	NA	No	36.5	No	none	No	No	No	No/soft	No	Normal	No	+ (mild/moderate)	Alert	hand	1 Sec	No	Yes
179	179	H6	Female	15	TRUE	NA	4.2	No	Apr 2015	NA	TRUE	FALSE	FALSE	NA	FALSE	FALSE	8.5	TRUE	NA	FALSE	Yes	No	Yes	None	TRUE	Yes	4	Yes	No	Yes	4	No	No	40.1	No	none	Yes	No	No	Yes	No	weak	Yes	+ + + (severe)	Pain response	elbow	2 Sec	Yes	No
180	180	H6	Female	5	TRUE	NA	3.8	No	Apr 2015	NA	FALSE	TRUE	FALSE	NA	FALSE	FALSE	NA	FALSE	NA	FALSE	No	NA	Yes	None	TRUE	Yes	3	No	NA	No	NA	NA	No	38.1	No	none	Yes	No	No	No/soft	No	Normal	Yes	NA	Alert	Shoulder	1 Sec	No	No
181	181	H6	Male	41	FALSE	NA	10	No	May 2015	NA	FALSE	TRUE	FALSE	NA	TRUE	FALSE	14	FALSE	NA	FALSE	Yes	No	NA	None	TRUE	Yes	3	Yes	No	Yes	3	No	No	37	No	none	No	No	No	No/soft	No	Normal	No	none	Alert	hand	2 Sec	No	NA
182	182	H6	Female	12	FALSE	NA	7.5	No	May 2015	NA	TRUE	FALSE	FALSE	NA	TRUE	FALSE	12	FALSE	NA	FALSE	Yes	NA	Yes	None	TRUE	Yes	4	No	NA	Yes	4	No	Yes	38.3	No	none	No	No	No	No/soft	No	Normal	No	none	Alert	hand	1 Sec	No	Yes
183	183	H6	Male	6	FALSE	NA	4.9	No	May 2015	NA	TRUE	FALSE	FALSE	NA	TRUE	FALSE	10.9	TRUE	NA	FALSE	Yes	No	No	None	TRUE	Yes	5	No	NA	Yes	5	No	No	37.3	No	none	No	No	No	No/soft	No	Normal	Yes	none	Alert	hand	1 Sec	No	Yes
184	184	H6	Male	7	TRUE	NA	6	No	May 2015	NA	TRUE	FALSE	FALSE	NA	TRUE	FALSE	NA	FALSE	NA	FALSE	Yes	Yes	Yes	None	TRUE	No	NA	Yes	No	Yes	5	No	No	36	NA	none	No	No	No	No/soft	No	Normal	No	none	Alert	hand	2 Sec	No	Yes
185	185	H6	Female	30	FALSE	84.7	8	No	May 2015	NA	FALSE	TRUE	FALSE	NA	FALSE	FALSE	10	TRUE	-3SD	FALSE	Yes	NA	NA	None	TRUE	No	NA	Yes	No	Yes	7	No	NA	36.8	No	none	No	No	No	No/soft	No	Normal	No	none	Alert	hand	1 Sec	No	Yes
186	186	H6	Female	10	FALSE	NA	7	No	May 2015	NA	TRUE	FALSE	FALSE	NA	FALSE	FALSE	11.8	FALSE	NA	FALSE	Yes	No	No	None	TRUE	Yes	2	Yes	No	Yes	2	No	Yes	37.6	No	none	No	No	No	No/soft	No	Normal	Yes	none	Alert	hand	1 Sec	No	Yes
187	187	H6	Female	8	FALSE	NA	6.5	No	May 2015	NA	TRUE	FALSE	FALSE	NA	FALSE	FALSE	11.5	FALSE	NA	FALSE	No	NA	Yes	None	TRUE	Yes	2	Yes	No	No	NA	NA	No	38.8	No	none	No	No	No	No/soft	No	Normal	No	none	Alert	hand	1 Sec	No	Yes
188	188	H6	Female	19	FALSE	NA	6.5	No	Jun 2015	NA	FALSE	TRUE	FALSE	129.230769230769	TRUE	TRUE	11.5	FALSE	NA	FALSE	No	NA	No	None	TRUE	Yes	2	Yes	No	No	NA	NA	No	39.6	No	none	No	No	No	No/soft	No	Normal	Yes	none	Alert	hand	1 Sec	No	Yes
189	189	H6	Female	9	TRUE	NA	6	No	May 2015	NA	TRUE	FALSE	FALSE	NA	TRUE	FALSE	11	TRUE	NA	FALSE	NA	NA	NA	None	TRUE	No	NA	Yes	No	Yes	14	NA	NA	37.9	No	none	No	No	No	No/soft	No	Normal	Yes	none	Alert	hand	1 Sec	No	Yes
190	190	H6	Female	7	TRUE	NA	5.6	No	May 2015	NA	TRUE	FALSE	FALSE	NA	FALSE	FALSE	11.9	FALSE	NA	FALSE	Yes	No	Yes	None	TRUE	Yes	14	Yes	No	Yes	14	No	No	38.1	No	none	No	No	No	No/soft	No	Normal	Yes	+ + + (severe)	Alert	hand	1 Sec	No	Yes
191	191	H6	Female	42	TRUE	NA	13	No	Jun 2015	NA	TRUE	FALSE	FALSE	NA	FALSE	FALSE	14.2	FALSE	NA	FALSE	Yes	Yes	Yes	Foot	TRUE	Yes	2	No	NA	Yes	2	No	No	36.3	No	none	No	No	No	No/soft	No	weak	No	none	Alert	NA	2 Sec	No	Yes
192	192	H6	Male	14	FALSE	70.5	8.5	No	Jun 2015	NA	FALSE	TRUE	FALSE	NA	FALSE	FALSE	12.5	FALSE	-1SD	FALSE	No	NA	Yes	None	TRUE	No	NA	Yes	No	Yes	3	No	No	NA	No	none	No	No	No	No/soft	No	Normal	No	none	Alert	NA	1 Sec	No	Yes
193	193	H6	Male	9	TRUE	NA	4.5	No	Jun 2015	NA	TRUE	FALSE	FALSE	NA	TRUE	FALSE	10.9	TRUE	NA	FALSE	Yes	Yes	Yes	None	TRUE	No	NA	No	NA	Yes	21	Yes	No	39.1	No	none	No	No	No	No/soft	No	Normal	No	+ + + (severe)	Alert	elbow	2 Sec	No	No
194	194	H6	Male	6	TRUE	NA	6	No	Jun 2015	NA	TRUE	FALSE	FALSE	NA	FALSE	FALSE	10.8	TRUE	NA	FALSE	Yes	Yes	Yes	None	TRUE	Yes	5	Yes	No	No	NA	NA	No	37.7	No	none	No	No	No	No/soft	No	Normal	Yes	+ (mild/moderate)	Pain response	hand	1 Sec	No	No
195	195	H6	Male	18	FALSE	NA	6.5	No	Jun 2015	NA	TRUE	FALSE	FALSE	135.384615384615	TRUE	TRUE	11.5	FALSE	NA	FALSE	No	NA	Yes	None	TRUE	Yes	3	Yes	No	No	NA	NA	Yes	38.9	No	none	No	No	No	No/soft	NA	Normal	Yes	none	Alert	hand	1 Sec	No	Yes
196	196	H6	Female	14	FALSE	NA	7.1	No	Jun 2015	NA	FALSE	TRUE	FALSE	NA	TRUE	FALSE	12.5	FALSE	NA	FALSE	Yes	No	No	None	TRUE	No	NA	Yes	No	No	NA	NA	No	37.3	No	none	No	No	No	No/soft	No	NA	Yes	none	Alert	NA	1 Sec	No	Yes
197	197	H6	Female	11	FALSE	NA	5.5	No	Jun 2015	NA	TRUE	FALSE	FALSE	NA	TRUE	FALSE	11.1	TRUE	NA	FALSE	Yes	Yes	Yes	None	TRUE	Yes	1	Yes	No	Yes	1	No	No	38.5	No	none	No	No	No	No/soft	No	Normal	No	+ (mild/moderate)	Alert	NA	1 Sec	No	Yes
198	198	H6	Female	25	FALSE	NA	5.9	No	Jun 2015	NA	TRUE	FALSE	FALSE	183.050847457627	FALSE	FALSE	11.6	FALSE	-3SD	FALSE	No	NA	Yes	None	TRUE	Yes	1	Yes	No	No	NA	NA	No	37.6	No	none	No	No	No	No/soft	No	Normal	Yes	none	Alert	hand	1 Sec	No	Yes
199	199	H6	Female	26	FALSE	NA	8	No	Jun 2015	NA	TRUE	FALSE	FALSE	120	TRUE	TRUE	12	FALSE	NA	FALSE	Yes	Yes	Yes	None	TRUE	Yes	3	Yes	No	Yes	7	No	No	37.6	No	none	No	No	No	No/soft	No	Normal	No	none	Alert	hand	1 Sec	No	No
200	200	H6	Female	11	FALSE	NA	7	No	Jun 2015	NA	TRUE	FALSE	FALSE	NA	TRUE	FALSE	11.3	TRUE	NA	FALSE	Yes	No	Yes	None	TRUE	Yes	4	Yes	No	No	NA	NA	No	37.3	No	none	No	No	No	No/soft	No	Normal	Yes	none	Alert	hand	1 Sec	No	Yes
201	201	H6	Female	30	FALSE	NA	9	No	Jun 2015	NA	TRUE	FALSE	FALSE	NA	FALSE	FALSE	12	FALSE	NA	FALSE	No	NA	Yes	None	TRUE	Yes	5	No	NA	Yes	5	No	No	38	No	none	No	No	No	NA	No	Normal	No	none	Alert	hand	1 Sec	No	Yes
202	202	H6	Male	18	FALSE	75.5	6	No	Jun 2015	NA	TRUE	FALSE	FALSE	NA	FALSE	FALSE	NA	FALSE	-3SD	FALSE	Yes	Yes	No	None	TRUE	Yes	7	Yes	No	Yes	7	No	No	38.7	No	none	No	No	No	No/soft	No	Normal	No	none	Alert	hand	1 Sec	No	Yes
203	203	H6	Male	6	FALSE	65	5.5	No	Jun 2015	NA	TRUE	FALSE	FALSE	116.363636363636	FALSE	FALSE	NA	FALSE	-3SD	FALSE	No	NA	No	None	TRUE	Yes	1	Yes	No	No	NA	NA	No	38.5	No	none	No	No	No	No/soft	No	Normal	Yes	none	Alert	hand	1 Sec	No	Yes
204	204	H6	Female	4	FALSE	NA	NA	No	Jun 2015	NA	TRUE	FALSE	FALSE	NA	FALSE	FALSE	NA	FALSE	NA	FALSE	Yes	Yes	No	None	TRUE	Yes	1	Yes	No	No	NA	NA	No	38.6	No	none	No	No	No	No/soft	No	Normal	Yes	none	Alert	Shoulder	1 Sec	No	Yes
205	205	H6	Male	17	FALSE	NA	6.3	No	Jul 2015	NA	FALSE	TRUE	FALSE	NA	TRUE	FALSE	11	TRUE	NA	FALSE	No	NA	No	None	TRUE	Yes	3	Yes	Yes	No	NA	NA	No	37.7	No	none	No	Yes	No	No/soft	No	Normal	Yes	none	Alert	elbow	2 Sec	No	Yes
206	206	H6	Male	9	TRUE	NA	5	No	Jul 2015	NA	TRUE	FALSE	FALSE	131.2	TRUE	TRUE	9.5	TRUE	NA	FALSE	Yes	Yes	No	None	TRUE	Yes	4	Yes	Yes	No	NA	NA	No	38	No	none	No	No	No	No/soft	No	weak	Yes	+ (mild/moderate)	Pain response	hand	3 Sec	No	Yes
207	207	H6	Female	14	FALSE	NA	5.7	No	Jul 2015	NA	FALSE	TRUE	FALSE	130.526315789474	TRUE	TRUE	11.7	FALSE	NA	FALSE	No	NA	No	None	TRUE	Yes	4	Yes	No	No	NA	NA	No	38.5	NA	none	No	No	No	No/soft	No	Normal	Yes	none	Alert	hand	2 Sec	No	Yes
208	208	H6	Female	18	FALSE	NA	5.2	No	Jul 2015	NA	FALSE	TRUE	FALSE	133.846153846154	TRUE	TRUE	9.5	TRUE	NA	FALSE	No	NA	Yes	NA	TRUE	Yes	7	Yes	No	Yes	14	No	No	37.6	No	none	No	No	No	No/soft	No	Normal	No	none	Alert	hand	2 Sec	No	Yes
209	209	H6	Male	5	FALSE	NA	7	No	Jul 2015	NA	FALSE	FALSE	TRUE	NA	FALSE	FALSE	NA	FALSE	NA	FALSE	No	NA	No	Foot	FALSE	Yes	2	Yes	No	Yes	5	No	No	38	No	none	No	No	Yes	No/soft	No	Normal	No	none	Alert	hand	2 Sec	No	Yes
210	210	H6	Female	17	FALSE	NA	5.2	No	Jul 2015	NA	TRUE	FALSE	FALSE	NA	TRUE	FALSE	9.2	TRUE	NA	FALSE	Yes	Yes	Yes	Foot	TRUE	No	NA	No	NA	No	NA	NA	No	36.5	No	none	No	No	No	No/soft	No	Normal	No	none	Alert	hand	2 Sec	No	Yes
211	211	H6	Female	3	FALSE	NA	NA	No	Aug 2015	NA	TRUE	FALSE	FALSE	NA	FALSE	FALSE	NA	FALSE	NA	FALSE	NA	NA	NA	None	TRUE	Yes	1	NA	NA	No	NA	NA	NA	36.7	No	none	No	No	No	No/soft	No	Normal	No	none	Alert	hand	2 Sec	Yes	Yes
212	212	H6	Female	49	FALSE	NA	12	No	Aug 2015	NA	FALSE	FALSE	TRUE	NA	FALSE	FALSE	NA	FALSE	NA	FALSE	No	NA	Yes	Face	FALSE	Yes	3	Yes	No	No	NA	NA	No	36.7	No	+ (mild/moderate)	No	No	No	No/soft	No	Normal	No	none	Alert	hand	NA	No	Yes
213	213	H6	Female	14	FALSE	NA	7	No	Jul 2015	NA	TRUE	FALSE	FALSE	91.4285714285714	TRUE	TRUE	11.1	TRUE	NA	FALSE	No	NA	Yes	None	TRUE	Yes	90	Yes	No	No	NA	NA	No	39	No	none	No	No	No	No/soft	No	Normal	No	none	Alert	hand	2 Sec	No	Yes
214	214	H6	Female	6	FALSE	NA	5.2	No	Jul 2015	NA	FALSE	TRUE	FALSE	NA	TRUE	FALSE	NA	FALSE	NA	FALSE	No	NA	No	None	TRUE	Yes	7	Yes	No	No	NA	NA	No	41	No	none	No	No	No	No/soft	No	Normal	Yes	none	Alert	hand	2 Sec	No	Yes
215	215	H6	Female	21	FALSE	NA	7	No	Jul 2015	NA	FALSE	TRUE	FALSE	131.428571428571	TRUE	TRUE	12.5	FALSE	NA	FALSE	No	NA	Yes	Foot	TRUE	Yes	3	Yes	No	Yes	3	No	No	37.5	No	none	No	No	No	No/soft	No	Normal	No	none	Alert	hand	2 Sec	No	Yes
216	216	H6	Male	13	FALSE	NA	5.4	No	Jul 2015	NA	FALSE	TRUE	FALSE	133.333333333333	TRUE	TRUE	10.5	TRUE	NA	FALSE	Yes	No	No	None	TRUE	Yes	2	Yes	No	No	NA	NA	No	37.6	No	none	No	No	No	No/soft	No	Normal	No	none	Alert	hand	Indeterminate	No	Yes
217	217	H6	Male	7	FALSE	NA	5	No	Aug 2015	NA	TRUE	FALSE	FALSE	131.2	TRUE	TRUE	11	TRUE	NA	FALSE	No	NA	Yes	None	TRUE	Yes	4	No	NA	Yes	4	No	No	39.3	No	none	No	No	No	No/soft	No	Normal	No	none	Alert	NA	2 Sec	No	Yes
218	218	H6	NA	12	TRUE	NA	4.9	No	Aug 2015	NA	TRUE	FALSE	FALSE	114.285714285714	TRUE	TRUE	9.6	TRUE	NA	FALSE	Yes	Yes	Yes	None	TRUE	Yes	2	Yes	No	No	NA	NA	NA	39.4	No	none	No	No	No	No/soft	No	Normal	Yes	+ (mild/moderate)	Pain response	hand	2 Sec	No	No
219	219	H6	Female	9	FALSE	NA	5	No	Aug 2015	NA	TRUE	FALSE	FALSE	152	FALSE	FALSE	9.5	TRUE	NA	FALSE	Yes	Yes	No	None	TRUE	No	NA	No	NA	Yes	2	No	No	39.2	No	none	No	No	No	No/soft	No	Normal	No	+ (mild/moderate)	Alert	elbow	2 Sec	No	No
220	220	H6	Male	19	TRUE	NA	5.5	No	Sep 2015	NA	TRUE	FALSE	FALSE	130.909090909091	TRUE	TRUE	10	TRUE	NA	FALSE	Yes	No	No	None	TRUE	Yes	2	No	NA	Yes	2	No	No	36.9	No	none	No	No	No	No/soft	No	Normal	No	+ (mild/moderate)	Alert	NA	1 Sec	No	Yes
221	221	H6	Male	7	FALSE	NA	5.5	No	Aug 2015	NA	TRUE	FALSE	FALSE	130.909090909091	TRUE	FALSE	10.4	TRUE	NA	FALSE	Yes	Yes	Yes	None	TRUE	Yes	2	Yes	No	No	NA	NA	No	38.8	NA	none	No	No	No	No/soft	No	Normal	No	none	Alert	hand	2 Sec	No	Yes
222	222	H6	Female	4	FALSE	NA	5.6	No	Sep 2015	NA	FALSE	TRUE	FALSE	150	FALSE	FALSE	NA	FALSE	NA	FALSE	No	NA	Yes	Foot	TRUE	Yes	3	No	NA	No	NA	NA	No	37.6	No	none	No	No	No	No/soft	No	NA	No	NA	NA	NA	NA	No	No
223	223	H6	Female	7	TRUE	NA	3.4	No	Sep 2015	NA	TRUE	FALSE	FALSE	NA	FALSE	FALSE	NA	FALSE	NA	FALSE	Yes	Yes	Yes	None	TRUE	Yes	1	No	NA	Yes	3	No	No	39.7	NA	none	No	No	No	No/soft	No	Normal	No	none	Pain response	NA	3 Sec	No	No
224	224	H6	Female	10	TRUE	NA	NA	No	Sep 2015	NA	TRUE	FALSE	FALSE	NA	FALSE	FALSE	NA	FALSE	NA	FALSE	NA	NA	NA	NA	FALSE	Yes	2	Yes	No	NA	NA	NA	NA	38.7	NA	none	Yes	No	No	No/soft	No	Normal	Yes	none	Alert	hand	Indeterminate	No	Yes
225	225	H6	Male	24	FALSE	NA	6.3	No	Sep 2015	NA	TRUE	FALSE	FALSE	152.380952380952	FALSE	FALSE	10.5	TRUE	NA	FALSE	No	NA	No	None	TRUE	No	NA	No	NA	No	NA	NA	No	NA	NA	none	No	No	No	No/soft	No	Normal	No	+ (mild/moderate)	Alert	hand	1 Sec	No	Yes
226	226	H6	Female	14	FALSE	NA	5.9	No	Sep 2015	NA	FALSE	TRUE	FALSE	130.169491525424	FALSE	FALSE	10.7	TRUE	NA	FALSE	Yes	Yes	Yes	None	TRUE	No	NA	Yes	No	Yes	3	No	No	36.5	No	none	No	No	No	No/soft	No	Normal	No	+ (mild/moderate)	Alert	hand	2 Sec	No	Yes
227	227	H6	Female	18	FALSE	NA	7.8	No	Sep 2015	NA	FALSE	TRUE	FALSE	NA	FALSE	FALSE	11.8	FALSE	NA	FALSE	Yes	Yes	No	None	TRUE	Yes	1	Yes	No	No	NA	NA	No	38	No	none	No	No	No	No/soft	No	Normal	No	none	Alert	hand	2 Sec	No	Yes
228	228	H6	Female	9	FALSE	NA	5.1	No	Sep 2015	NA	FALSE	TRUE	FALSE	NA	FALSE	FALSE	11	TRUE	NA	FALSE	Yes	Yes	No	None	FALSE	No	NA	No	NA	Yes	4	No	NA	37.7	No	none	NA	NA	NA	No/soft	No	Normal	No	none	Alert	hand	1 Sec	No	Yes
229	229	H6	Female	18	FALSE	NA	6.8	No	Sep 2015	NA	TRUE	FALSE	FALSE	105.882352941176	FALSE	FALSE	10.8	TRUE	NA	FALSE	No	NA	No	Foot	TRUE	No	NA	Yes	No	No	NA	NA	No	36.6	No	none	No	No	No	NA	No	Normal	No	none	Alert	NA	2 Sec	No	Yes
230	230	H6	Male	7	FALSE	NA	4.5	No	Sep 2015	NA	TRUE	FALSE	FALSE	124.444444444444	FALSE	FALSE	10.2	TRUE	NA	FALSE	No	NA	No	None	TRUE	Yes	2	No	NA	Yes	2	No	No	38.8	No	none	No	No	No	No/soft	No	Normal	No	none	Alert	hand	2 Sec	No	Yes
231	231	H6	Female	25	FALSE	NA	8	No	Sep 2015	NA	TRUE	FALSE	FALSE	130	TRUE	TRUE	13.5	FALSE	NA	FALSE	No	NA	Yes	Knee	TRUE	No	NA	No	NA	No	NA	NA	No	36.8	NA	none	No	No	No	No/soft	No	Normal	No	+ (mild/moderate)	Alert	hand	3 Sec	No	Yes
232	232	H6	Female	9	FALSE	NA	4.5	No	Oct 2015	NA	TRUE	FALSE	FALSE	129.777777777778	FALSE	FALSE	10	TRUE	NA	FALSE	No	NA	Yes	None	TRUE	Yes	1	No	NA	Yes	7	No	No	38	No	none	No	No	No	No/soft	No	Normal	Yes	none	Alert	hand	2 Sec	No	No
233	233	H6	Male	11	FALSE	NA	6.3	No	Sep 2015	NA	TRUE	FALSE	FALSE	142.222222222222	FALSE	FALSE	9.5	TRUE	NA	FALSE	Yes	No	No	None	TRUE	Yes	2	No	NA	Yes	2	No	No	38.4	NA	none	No	No	No	No/soft	No	Normal	No	none	Alert	hand	2 Sec	No	Yes
234	234	H6	Female	36	FALSE	NA	10	No	Oct 2015	NA	TRUE	FALSE	FALSE	130.4	TRUE	TRUE	11	TRUE	NA	FALSE	No	NA	Yes	None	TRUE	No	NA	Yes	No	No	NA	NA	No	36.9	No	none	No	No	No	No/soft	No	Normal	No	none	Alert	hand	Indeterminate	No	Yes
235	235	H6	Male	24	FALSE	NA	7.1	No	Nov 2015	NA	TRUE	FALSE	FALSE	129.577464788732	TRUE	TRUE	10.5	TRUE	NA	FALSE	Yes	No	Yes	None	TRUE	Yes	5	Yes	No	No	NA	NA	No	37.9	NA	none	No	No	No	No/soft	No	Normal	Yes	+ + + (severe)	Alert	hand	1 Sec	No	Yes
236	236	H6	Male	24	FALSE	NA	8.8	No	Nov 2015	NA	TRUE	FALSE	FALSE	118.181818181818	TRUE	FALSE	12.4	FALSE	NA	FALSE	Yes	No	Yes	None	TRUE	Yes	7	Yes	No	Yes	7	No	No	36.3	No	none	No	No	No	No/soft	No	Normal	No	+ (mild/moderate)	Alert	hand	1 Sec	No	Yes
237	237	H6	Female	11	FALSE	NA	4.5	No	Nov 2015	NA	TRUE	FALSE	FALSE	129.777777777778	TRUE	FALSE	9.5	TRUE	NA	FALSE	Yes	Yes	Yes	None	TRUE	Yes	3	No	NA	No	NA	NA	No	NA	No	none	No	No	No	No/soft	No	Normal	No	none	Alert	hand	3 Sec	No	Yes
238	238	H6	Male	10	FALSE	NA	6	No	Nov 2015	NA	FALSE	TRUE	FALSE	133.333333333333	TRUE	TRUE	11	TRUE	NA	FALSE	Yes	No	Yes	None	TRUE	No	NA	No	NA	Yes	4	No	No	38.8	No	none	No	No	No	No/soft	No	Normal	No	none	Alert	hand	Indeterminate	No	Yes
239	239	H6	Male	24	FALSE	NA	8	No	Nov 2015	NA	FALSE	TRUE	FALSE	150	TRUE	TRUE	12.5	FALSE	NA	FALSE	No	NA	No	None	TRUE	Yes	1	Yes	No	No	NA	NA	No	37.9	No	none	No	No	No	No/soft	No	Normal	No	none	Alert	hand	1 Sec	No	Yes
240	240	H6	Female	8	FALSE	NA	5.6	No	Nov 2015	NA	TRUE	FALSE	FALSE	130	TRUE	TRUE	11	TRUE	NA	FALSE	No	NA	No	None	TRUE	Yes	5	Yes	No	No	NA	NA	Yes	38.8	No	none	No	No	No	No/soft	No	Normal	Yes	none	Alert	hand	1 Sec	No	Yes
241	241	H6	Female	18	FALSE	NA	7	No	Nov 2015	NA	TRUE	FALSE	FALSE	131.428571428571	TRUE	FALSE	NA	FALSE	NA	FALSE	Yes	Yes	Yes	None	TRUE	Yes	5	Yes	No	Yes	5	No	No	37.4	No	none	No	No	No	No/soft	No	Normal	No	none	Alert	hand	Indeterminate	No	Yes
242	242	H6	Male	13	FALSE	NA	5.6	No	Nov 2015	NA	TRUE	FALSE	FALSE	157.5	TRUE	TRUE	9.4	TRUE	NA	FALSE	No	NA	No	None	TRUE	No	NA	No	NA	No	NA	NA	No	36.8	Yes	none	No	No	No	No/soft	No	weak	No	none	Alert	hand	Indeterminate	No	Yes
243	243	H6	Female	10	FALSE	NA	5.4	No	Dec 2015	NA	TRUE	FALSE	FALSE	148.148148148148	FALSE	FALSE	10.8	TRUE	NA	FALSE	No	NA	Yes	None	TRUE	Yes	14	Yes	No	No	NA	NA	No	38.6	NA	none	No	No	No	No/soft	No	Normal	No	none	Alert	hand	Indeterminate	No	Yes
244	244	H6	Male	7	FALSE	NA	5.5	No	Dec 2015	NA	TRUE	FALSE	FALSE	160	FALSE	FALSE	NA	FALSE	NA	FALSE	NA	NA	NA	NA	FALSE	NA	NA	NA	NA	NA	NA	NA	NA	37.1	No	none	NA	NA	NA	NA	NA	NA	NA	NA	NA	NA	NA	NA	NA
245	245	H6	Male	8	FALSE	NA	7	No	Dec 2015	NA	TRUE	FALSE	FALSE	NA	FALSE	FALSE	NA	FALSE	NA	FALSE	NA	NA	Yes	None	TRUE	NA	NA	Yes	NA	NA	NA	NA	NA	37.6	NA	none	NA	NA	NA	NA	No	NA	NA	+ (mild/moderate)	NA	NA	NA	NA	No
246	246	H6	Female	15	FALSE	NA	6	No	Dec 2015	NA	TRUE	FALSE	FALSE	130.666666666667	TRUE	FALSE	10.9	TRUE	NA	FALSE	Yes	NA	NA	NA	TRUE	Yes	2	Yes	No	Yes	2	No	Yes	40.1	NA	none	NA	NA	NA	No/soft	NA	weak	NA	+ (mild/moderate)	Pain response	hand	2 Sec	NA	Yes
247	247	H6	Male	11	FALSE	NA	6.6	No	Dec 2015	NA	FALSE	TRUE	FALSE	133.333333333333	TRUE	TRUE	NA	FALSE	NA	FALSE	Yes	Yes	No	None	TRUE	Yes	3	Yes	No	Yes	1	No	No	39.5	No	none	No	No	No	No/soft	No	Normal	No	none	Alert	hand	1 Sec	No	Yes
248	248	H6	Male	15	FALSE	NA	6.7	No	Dec 2015	NA	TRUE	FALSE	FALSE	149.253731343284	FALSE	FALSE	11.5	FALSE	NA	FALSE	Yes	Yes	Yes	None	TRUE	Yes	10	Yes	No	Yes	4	No	No	37.3	No	none	No	No	No	No/soft	No	Normal	No	none	Alert	hand	1 Sec	No	Yes
249	249	H6	Female	14	FALSE	NA	5	No	Dec 2015	NA	TRUE	FALSE	FALSE	131.2	TRUE	TRUE	8.7	TRUE	NA	FALSE	NA	NA	NA	None	TRUE	Yes	2	NA	NA	NA	NA	NA	NA	42	No	none	No	No	No	No/soft	No	Normal	No	none	Alert	hand	2 Sec	No	Yes
250	250	H6	Female	9	FALSE	NA	6.1	No	Dec 2015	NA	FALSE	TRUE	FALSE	128.524590163934	TRUE	TRUE	11.3	TRUE	NA	FALSE	Yes	Yes	No	None	TRUE	Yes	7	Yes	No	Yes	1	No	No	40	NA	none	No	No	No	Yes	No	Normal	No	none	Alert	NA	2 Sec	No	No
251	251	H6	Male	9	FALSE	NA	4.2	No	Jan 2016	NA	TRUE	FALSE	FALSE	NA	TRUE	FALSE	7.8	TRUE	NA	FALSE	No	NA	Yes	NA	TRUE	Yes	2	No	NA	Yes	5	No	No	40.1	No	none	No	No	No	No/soft	No	weak	No	none	Alert	NA	3 Sec	No	No
252	252	H6	Female	6	FALSE	NA	6.9	No	Jan 2016	NA	FALSE	FALSE	TRUE	NA	FALSE	FALSE	NA	FALSE	NA	FALSE	No	NA	NA	Foot	FALSE	NA	NA	NA	NA	Yes	3	No	NA	39.4	NA	none	No	No	No	No/soft	No	Normal	Yes	none	Alert	hand	2 Sec	No	No
253	253	H6	Female	18	FALSE	72	7.7	No	Jan 2016	NA	FALSE	TRUE	FALSE	129.87012987013	FALSE	FALSE	12	FALSE	-2SD	FALSE	Yes	No	No	None	TRUE	Yes	3	No	NA	Yes	3	No	No	40	NA	none	No	No	No	No/soft	No	Normal	No	none	Alert	NA	1 Sec	No	Yes
254	254	H6	Female	15	FALSE	NA	6.4	No	Jan 2016	NA	TRUE	FALSE	FALSE	NA	FALSE	FALSE	12	FALSE	NA	FALSE	No	NA	No	Foot	TRUE	No	NA	No	NA	No	NA	NA	No	37.5	No	none	No	No	No	No/soft	No	Normal	No	none	Alert	NA	2 Sec	No	Yes
255	255	H6	Female	14	FALSE	NA	5.9	No	Jan 2016	NA	TRUE	FALSE	FALSE	135.593220338983	TRUE	FALSE	NA	FALSE	NA	FALSE	Yes	Yes	Yes	None	TRUE	Yes	2	No	NA	Yes	3	No	No	38.9	No	none	No	No	No	No/soft	No	Normal	No	none	Alert	hand	Indeterminate	No	Yes
256	256	H6	Male	13	FALSE	NA	5	No	Jan 2016	NA	TRUE	FALSE	FALSE	128	FALSE	FALSE	8.9	TRUE	NA	FALSE	Yes	Yes	No	None	TRUE	Yes	3	Yes	No	Yes	7	No	No	37.4	No	none	No	No	No	No/soft	No	Normal	No	none	Alert	hand	1 Sec	No	No
257	257	H6	Male	12	FALSE	NA	8.6	No	Jan 2016	NA	FALSE	TRUE	FALSE	130.232558139535	FALSE	FALSE	NA	FALSE	NA	FALSE	No	NA	No	None	TRUE	Yes	2	No	NA	No	NA	NA	Yes	37.5	Yes	none	No	No	No	No/soft	No	Normal	No	none	Alert	NA	2 Sec	No	Yes
258	258	H6	Female	24	FALSE	NA	6	No	Jan 2016	NA	FALSE	TRUE	FALSE	160	TRUE	TRUE	14	FALSE	NA	FALSE	No	NA	No	None	TRUE	Yes	1	Yes	No	No	NA	NA	Yes	38.2	No	none	No	No	No	No/soft	No	Normal	Yes	none	Alert	hand	1 Sec	No	Yes
259	259	H6	Female	12	TRUE	NA	6.4	No	Jan 2016	NA	TRUE	FALSE	FALSE	NA	FALSE	FALSE	NA	FALSE	NA	FALSE	NA	NA	NA	NA	FALSE	NA	NA	NA	NA	NA	NA	NA	NA	NA	NA	NA	NA	NA	NA	NA	NA	NA	NA	NA	NA	NA	NA	NA	NA
260	260	H6	Female	9	FALSE	NA	4.3	No	Jan 2016	NA	FALSE	TRUE	FALSE	167.441860465116	TRUE	TRUE	9.5	TRUE	NA	FALSE	No	NA	No	None	TRUE	Yes	2	Yes	No	No	NA	NA	No	40	No	none	No	No	No	No/soft	No	Normal	No	none	Alert	NA	1 Sec	No	Yes
261	261	H6	Male	9	FALSE	NA	6.5	No	Jan 2016	NA	TRUE	FALSE	FALSE	129.230769230769	FALSE	FALSE	10.3	TRUE	NA	FALSE	No	NA	No	None	TRUE	Yes	1	Yes	No	No	NA	NA	No	38	NA	none	No	No	No	No/soft	No	Normal	Yes	NA	NA	NA	1 Sec	No	Yes
262	262	H6	Female	13	FALSE	NA	6.7	No	Jan 2016	NA	FALSE	TRUE	FALSE	102.686567164179	TRUE	TRUE	11.5	FALSE	NA	FALSE	No	NA	Yes	None	TRUE	Yes	2	No	NA	No	NA	NA	No	39	No	none	No	Yes	No	No/soft	No	Normal	No	none	Alert	NA	1 Sec	No	Yes
263	263	H6	Male	13	FALSE	NA	6.7	No	Feb 2016	NA	TRUE	FALSE	FALSE	134.925373134328	TRUE	FALSE	NA	FALSE	NA	FALSE	No	NA	No	None	TRUE	No	NA	No	NA	Yes	7	No	No	36.7	No	none	No	No	No	No/soft	No	NA	No	none	Alert	NA	2 Sec	No	No
264	264	H6	Female	5	FALSE	NA	4.6	No	Jan 2016	NA	TRUE	FALSE	FALSE	NA	FALSE	FALSE	11	FALSE	NA	FALSE	No	NA	No	None	TRUE	Yes	3	Yes	No	Yes	7	No	No	38.9	No	none	No	No	No	No/soft	No	Normal	Yes	none	Alert	hand	2 Sec	No	Yes
265	265	H6	Male	7	FALSE	NA	4.5	No	Jan 2016	NA	TRUE	FALSE	FALSE	133.333333333333	TRUE	TRUE	NA	FALSE	NA	FALSE	Yes	Yes	NA	None	TRUE	NA	NA	Yes	No	Yes	3	No	NA	38.6	NA	none	No	No	No	No/soft	No	Normal	No	none	Alert	hand	1 Sec	No	Yes
266	266	H6	Female	5	FALSE	NA	5	No	Feb 2016	NA	TRUE	FALSE	FALSE	NA	FALSE	FALSE	NA	FALSE	NA	FALSE	Yes	Yes	No	None	TRUE	Yes	3	Yes	No	Yes	3	No	No	37.3	No	none	No	No	No	No/soft	No	Normal	No	none	Alert	Shoulder	1 Sec	No	Yes
267	267	H6	Male	14	FALSE	NA	6	No	Feb 2016	NA	TRUE	FALSE	FALSE	130.666666666667	FALSE	FALSE	11.3	TRUE	NA	FALSE	No	NA	No	NA	TRUE	Yes	2	Yes	No	No	NA	NA	No	39.6	No	none	NA	NA	NA	NA	NA	NA	NA	NA	NA	NA	NA	NA	NA
268	268	H6	Female	17	FALSE	NA	6.5	No	Jan 2016	NA	TRUE	FALSE	FALSE	129.230769230769	TRUE	TRUE	11	TRUE	NA	FALSE	No	NA	No	None	FALSE	Yes	1	No	NA	Yes	1	No	No	38.8	NA	none	No	No	No	No/soft	No	Normal	No	none	Alert	hand	1 Sec	No	Yes
269	269	H6	Female	1	FALSE	NA	NA	No	Feb 2016	NA	TRUE	FALSE	FALSE	NA	FALSE	FALSE	NA	FALSE	NA	FALSE	No	NA	No	None	TRUE	No	NA	No	NA	No	NA	NA	No	36.5	No	none	No	No	No	No/soft	No	Normal	No	none	Alert	NA	1 Sec	No	Yes
270	270	H6	Male	12	FALSE	NA	4.5	No	Feb 2016	NA	FALSE	TRUE	FALSE	177.777777777778	FALSE	FALSE	8.9	TRUE	NA	FALSE	Yes	Yes	No	None	TRUE	Yes	2	Yes	No	No	NA	NA	No	NA	No	none	No	No	No	No/soft	No	Normal	No	none	Alert	hand	Indeterminate	No	Yes
271	271	H6	Male	8	FALSE	NA	6.9	No	Jan 2016	NA	FALSE	TRUE	FALSE	133.333333333333	TRUE	TRUE	10	TRUE	NA	FALSE	No	NA	No	None	TRUE	Yes	1	No	NA	Yes	7	No	No	40	No	none	No	No	No	No/soft	No	Normal	No	NA	Alert	NA	1 Sec	No	Yes
272	272	H6	Male	10	FALSE	NA	7	No	Feb 2016	NA	TRUE	FALSE	FALSE	NA	FALSE	FALSE	12.5	FALSE	NA	FALSE	Yes	NA	NA	None	TRUE	NA	NA	Yes	Yes	Yes	30	NA	NA	37.6	No	none	No	No	No	No/soft	No	Normal	No	none	Alert	hand	1 Sec	No	Yes
273	273	H6	Male	15	FALSE	NA	5.6	No	Feb 2016	NA	TRUE	FALSE	FALSE	192.857142857143	TRUE	FALSE	10	TRUE	NA	FALSE	Yes	Yes	NA	None	TRUE	NA	NA	Yes	No	Yes	5	No	NA	36.7	NA	none	No	No	No	No/soft	No	Normal	No	none	Alert	NA	2 Sec	No	Yes
274	274	H6	Female	7	FALSE	NA	5.5	No	Feb 2016	NA	TRUE	FALSE	FALSE	NA	FALSE	FALSE	11.4	TRUE	NA	FALSE	No	NA	No	None	TRUE	Yes	3	No	NA	No	NA	NA	No	38.6	No	none	No	No	No	No/soft	No	Normal	Yes	none	Alert	NA	2 Sec	No	Yes
275	275	H6	Female	4	FALSE	NA	4.5	No	Feb 2016	NA	TRUE	FALSE	FALSE	124.444444444444	FALSE	FALSE	NA	FALSE	NA	FALSE	No	NA	No	NA	TRUE	No	NA	Yes	No	No	NA	NA	No	37.2	NA	none	No	Yes	No	No/soft	No	Normal	No	none	Alert	NA	2 Sec	No	Yes
276	276	H6	Male	3	FALSE	NA	NA	No	Feb 2016	NA	TRUE	FALSE	FALSE	NA	FALSE	FALSE	NA	FALSE	NA	FALSE	Yes	No	No	None	TRUE	No	NA	No	NA	Yes	2	No	No	36.9	No	none	No	No	No	No/soft	No	Normal	No	+ (mild/moderate)	Alert	NA	2 Sec	No	Yes
277	277	H6	Female	6	FALSE	NA	5	No	Feb 2016	NA	TRUE	FALSE	FALSE	128	TRUE	FALSE	11.8	FALSE	NA	FALSE	No	NA	No	None	TRUE	Yes	7	No	NA	Yes	7	No	No	39	No	none	No	No	No	No/soft	No	Normal	No	none	Alert	NA	2 Sec	No	Yes
278	278	H6	Male	11	FALSE	NA	5.5	No	Feb 2016	NA	TRUE	FALSE	FALSE	145.454545454545	FALSE	FALSE	NA	FALSE	NA	FALSE	NA	NA	NA	None	TRUE	Yes	7	Yes	No	No	NA	NA	NA	38.2	No	none	No	No	No	No/soft	No	Normal	No	+ (mild/moderate)	Alert	NA	1 Sec	No	Yes
279	279	H6	Female	21	FALSE	NA	4.2	No	Feb 2016	NA	TRUE	FALSE	FALSE	171.428571428571	FALSE	FALSE	9.2	TRUE	NA	FALSE	Yes	Yes	Yes	None	TRUE	No	NA	Yes	No	Yes	2	No	No	37.5	No	none	No	No	No	No/soft	No	Normal	No	none	Alert	hand	1 Sec	No	Yes
280	280	H6	Female	10	FALSE	NA	6	No	Feb 2016	NA	TRUE	FALSE	FALSE	NA	FALSE	FALSE	10.8	TRUE	NA	FALSE	NA	NA	NA	None	TRUE	NA	NA	NA	NA	NA	NA	NA	NA	38.7	No	none	No	No	No	No/soft	No	Normal	No	none	Alert	NA	1 Sec	Yes	Yes
281	281	H6	Female	9	TRUE	NA	5.4	No	Feb 2016	NA	FALSE	TRUE	FALSE	133.333333333333	FALSE	FALSE	11	TRUE	NA	FALSE	NA	NA	NA	None	TRUE	NA	NA	NA	NA	NA	NA	NA	NA	37.6	No	none	No	No	No	No/soft	No	Normal	No	none	Alert	NA	1 Sec	No	Yes
282	282	H6	Female	10	FALSE	NA	6	No	Feb 2016	NA	TRUE	FALSE	FALSE	180	TRUE	FALSE	10.8	TRUE	NA	FALSE	NA	NA	NA	None	TRUE	NA	NA	NA	NA	NA	NA	NA	NA	38.7	No	none	No	No	No	No/soft	No	Normal	No	none	Alert	NA	1 Sec	Yes	Yes
283	283	H6	Female	10	FALSE	NA	6.1	No	Feb 2016	NA	FALSE	TRUE	FALSE	131.147540983607	FALSE	FALSE	11.7	FALSE	NA	FALSE	Yes	Yes	Yes	None	TRUE	Yes	3	Yes	No	No	NA	NA	No	38.5	No	none	No	No	No	No/soft	No	Normal	No	none	Alert	hand	2 Sec	No	No
284	284	H6	Female	13	FALSE	NA	6.2	No	Feb 2016	NA	TRUE	FALSE	FALSE	NA	FALSE	FALSE	11	TRUE	NA	FALSE	No	NA	No	None	TRUE	Yes	7	Yes	No	No	NA	NA	No	38.7	No	none	No	No	No	NA	No	NA	Yes	NA	NA	NA	NA	No	NA
285	285	H6	Female	12	FALSE	NA	7	No	Feb 2016	NA	FALSE	TRUE	FALSE	NA	FALSE	FALSE	12	FALSE	NA	FALSE	No	NA	No	None	TRUE	Yes	2	No	NA	Yes	4	No	No	36.6	No	none	No	No	No	NA	No	Normal	No	none	Alert	hand	1 Sec	No	NA
286	286	H6	Female	7	FALSE	NA	4.2	No	Feb 2016	NA	TRUE	FALSE	FALSE	133.333333333333	TRUE	TRUE	10.1	TRUE	NA	FALSE	No	NA	Yes	None	TRUE	Yes	3	No	NA	Yes	3	No	No	40.4	No	none	No	No	No	No/soft	No	Normal	No	none	Alert	hand	2 Sec	No	Yes
287	287	H6	Male	11	FALSE	NA	5.7	Yes	Feb 2016	96	TRUE	FALSE	FALSE	NA	FALSE	FALSE	10.9	TRUE	NA	FALSE	Yes	No	No	None	TRUE	Yes	8	No	NA	No	NA	NA	No	39.2	No	none	No	No	No	No/soft	No	Normal	No	none	Alert	NA	1 Sec	No	Yes
288	288	H6	Female	7	FALSE	NA	5.6	No	Feb 2016	NA	TRUE	FALSE	FALSE	NA	FALSE	FALSE	10	TRUE	NA	FALSE	No	NA	No	None	TRUE	Yes	1	Yes	No	No	NA	NA	No	40	No	none	No	No	No	No/soft	No	Normal	No	none	Alert	NA	1 Sec	No	Yes
289	289	H6	Male	8	FALSE	NA	5.5	No	Mar 2016	NA	TRUE	FALSE	FALSE	130.909090909091	FALSE	FALSE	NA	FALSE	NA	FALSE	Yes	No	No	None	TRUE	Yes	1	Yes	No	Yes	7	No	No	36.6	No	none	No	No	No	No/soft	No	Normal	No	none	Alert	hand	1 Sec	No	Yes
290	290	H6	Female	11	FALSE	NA	5.3	No	Mar 2016	NA	TRUE	FALSE	FALSE	NA	FALSE	FALSE	NA	FALSE	NA	FALSE	No	NA	No	None	TRUE	Yes	2	Yes	No	No	NA	NA	No	36.7	No	none	No	No	No	No/soft	No	Normal	No	none	Alert	NA	1 Sec	No	Yes
291	291	H6	Female	7	FALSE	NA	5.6	No	Feb 2016	NA	TRUE	FALSE	FALSE	NA	FALSE	FALSE	10	TRUE	NA	FALSE	Yes	No	No	None	TRUE	Yes	2	Yes	No	No	NA	NA	No	40	No	none	No	No	No	No/soft	No	Normal	No	none	Alert	NA	1 Sec	No	Yes
292	292	H6	Male	18	FALSE	NA	6.7	No	Mar 2016	NA	TRUE	FALSE	FALSE	NA	FALSE	FALSE	13	FALSE	NA	FALSE	No	NA	No	None	TRUE	Yes	1	Yes	No	No	NA	NA	No	36.7	No	none	No	No	No	No/soft	No	Normal	No	none	Alert	hand	2 Sec	No	Yes
293	293	H6	Male	8	TRUE	NA	4.5	Yes	Mar 2016	76	TRUE	FALSE	FALSE	142.222222222222	TRUE	TRUE	9.8	TRUE	NA	FALSE	No	NA	Yes	None	TRUE	Yes	1	Yes	No	No	NA	NA	No	40.1	NA	none	No	No	No	No/soft	No	Normal	Yes	none	Alert	NA	2 Sec	No	No
294	294	H6	Male	14	FALSE	NA	6.8	No	Mar 2016	NA	TRUE	FALSE	FALSE	NA	FALSE	FALSE	10.8	TRUE	NA	FALSE	No	NA	No	None	TRUE	Yes	1	No	NA	No	NA	NA	No	41.6	NA	none	No	No	No	Yes	No	Normal	No	none	NA	NA	2 Sec	No	No
295	295	H6	Male	9	FALSE	NA	5.8	No	Mar 2016	NA	TRUE	FALSE	FALSE	186.206896551724	TRUE	FALSE	10.5	TRUE	NA	FALSE	Yes	No	No	None	TRUE	Yes	1	No	NA	No	NA	NA	No	39.3	NA	none	No	No	No	No/soft	No	NA	Yes	+ + + (severe)	Alert	hand	2 Sec	No	Yes
296	296	H6	Female	15	FALSE	NA	6.8	No	Mar 2016	NA	TRUE	FALSE	FALSE	NA	FALSE	FALSE	12	FALSE	NA	FALSE	Yes	No	Yes	None	TRUE	Yes	30	No	NA	No	NA	NA	No	36.5	No	none	No	No	No	No/soft	No	Normal	Yes	none	Alert	hand	2 Sec	Yes	Yes
297	297	H6	Female	15	FALSE	NA	6	No	Mar 2016	NA	TRUE	FALSE	FALSE	180	TRUE	FALSE	10	TRUE	NA	FALSE	Yes	No	No	None	TRUE	No	NA	No	NA	Yes	3	No	No	40	No	none	No	No	No	No/soft	No	Normal	No	none	Alert	NA	2 Sec	No	Yes
298	298	H6	Male	7	TRUE	NA	6.2	No	Mar 2016	NA	TRUE	FALSE	FALSE	NA	FALSE	FALSE	11.4	TRUE	NA	FALSE	Yes	No	No	None	TRUE	Yes	2	No	NA	Yes	5	Yes	No	39.7	NA	none	No	No	No	No/soft	No	Normal	Yes	none	Alert	NA	2 Sec	No	Yes
299	299	H6	Male	9	FALSE	NA	5	No	Mar 2016	NA	TRUE	FALSE	FALSE	152	FALSE	FALSE	9.9	TRUE	NA	FALSE	No	NA	Yes	None	TRUE	No	NA	Yes	No	Yes	4	No	No	37.4	No	none	Yes	No	No	No/soft	No	Normal	Yes	+ (mild/moderate)	Alert	hand	1 Sec	No	Yes
300	300	H6	Male	13	FALSE	NA	6.2	No	Mar 2016	NA	TRUE	FALSE	FALSE	129.032258064516	FALSE	FALSE	11.3	TRUE	NA	FALSE	No	NA	Yes	None	TRUE	Yes	1	No	NA	No	NA	NA	No	40	No	none	No	No	No	No/soft	No	Normal	No	none	Alert	hand	1 Sec	No	Yes
301	301	H6	Female	12	FALSE	NA	6.5	No	Mar 2016	NA	FALSE	TRUE	FALSE	NA	TRUE	FALSE	12.2	FALSE	NA	FALSE	Yes	No	No	None	TRUE	No	NA	No	NA	Yes	4	No	No	36.7	NA	none	No	No	No	No/soft	No	Normal	No	none	Alert	hand	1 Sec	No	Yes
302	302	H6	Female	14	FALSE	NA	6.5	No	Mar 2016	NA	TRUE	FALSE	FALSE	135.384615384615	TRUE	TRUE	11	TRUE	NA	FALSE	No	NA	No	None	TRUE	No	NA	Yes	No	No	NA	NA	No	39.5	NA	none	No	No	No	No/soft	No	Normal	Yes	none	Alert	NA	2 Sec	No	Yes
303	303	H6	Female	9	FALSE	NA	5.5	No	Mar 2016	NA	TRUE	FALSE	FALSE	130.909090909091	TRUE	TRUE	11.3	TRUE	NA	FALSE	No	NA	No	None	TRUE	Yes	3	Yes	No	No	NA	NA	No	36.7	No	none	No	No	No	No/soft	No	Normal	No	none	Alert	NA	1 Sec	No	Yes
304	304	H6	Female	15	FALSE	NA	7.6	No	Mar 2016	NA	FALSE	TRUE	FALSE	130.526315789474	TRUE	TRUE	12.5	FALSE	NA	FALSE	No	NA	No	NA	FALSE	Yes	21	Yes	No	No	NA	NA	No	36.7	No	none	No	No	No	No/soft	No	Normal	No	none	Alert	hand	2 Sec	NA	Yes
305	305	H6	Male	18	TRUE	NA	6	No	Mar 2016	NA	TRUE	FALSE	FALSE	133.333333333333	TRUE	FALSE	10.5	TRUE	NA	FALSE	No	NA	No	None	TRUE	Yes	2	Yes	No	Yes	2	No	No	36.5	NA	none	Yes	No	No	No/soft	No	Normal	Yes	+ (mild/moderate)	Alert	elbow	2 Sec	NA	Yes
306	306	H6	Female	10	FALSE	NA	5.5	No	Mar 2016	NA	TRUE	FALSE	FALSE	130.909090909091	FALSE	FALSE	11.4	TRUE	NA	FALSE	No	NA	Yes	None	TRUE	Yes	30	Yes	No	No	NA	NA	No	40.7	NA	none	No	No	No	No/soft	No	Normal	No	none	Alert	hand	2 Sec	No	Yes
307	307	H6	Male	4	FALSE	NA	4.2	No	Mar 2016	NA	TRUE	FALSE	FALSE	133.333333333333	FALSE	FALSE	NA	FALSE	NA	FALSE	No	NA	No	None	TRUE	Yes	3	No	NA	Yes	2	No	No	39.4	No	none	No	No	No	No/soft	No	Normal	No	none	Alert	hand	2 Sec	No	Yes
308	308	H6	Male	9	FALSE	NA	6.4	Yes	Mar 2016	74	TRUE	FALSE	FALSE	131.25	FALSE	FALSE	11.2	TRUE	NA	FALSE	Yes	No	No	None	TRUE	Yes	4	Yes	No	Yes	3	No	No	40	NA	none	No	No	Yes	No/soft	No	Normal	No	+ + + (severe)	Pain response	NA	2 Sec	No	Yes
309	309	H6	Female	8	FALSE	NA	4.5	No	Mar 2016	NA	TRUE	FALSE	FALSE	142.222222222222	FALSE	FALSE	NA	FALSE	NA	FALSE	Yes	No	No	None	FALSE	Yes	2	No	NA	Yes	2	No	No	38.9	No	none	No	No	No	No/soft	No	Normal	No	none	Alert	hand	2 Sec	No	Yes
310	310	H6	Male	12	FALSE	NA	5.5	No	Mar 2016	NA	TRUE	FALSE	FALSE	130.909090909091	TRUE	FALSE	10.5	TRUE	NA	FALSE	Yes	No	No	None	TRUE	Yes	1	Yes	No	No	NA	NA	No	36.6	No	none	No	No	No	No/soft	No	Normal	No	+ (mild/moderate)	Alert	hand	Indeterminate	No	Yes
311	311	H6	Male	14	FALSE	NA	7.3	No	Mar 2016	NA	TRUE	FALSE	FALSE	131.506849315069	FALSE	FALSE	11.3	TRUE	NA	FALSE	No	NA	No	None	TRUE	Yes	5	Yes	No	No	NA	NA	No	37.5	No	none	No	No	No	No/soft	No	Normal	No	none	Alert	NA	1 Sec	No	Yes
312	312	H6	Male	28	FALSE	NA	8.5	No	Mar 2016	NA	TRUE	FALSE	FALSE	127.058823529412	FALSE	FALSE	11.5	FALSE	NA	FALSE	Yes	No	No	None	TRUE	Yes	3	Yes	No	No	NA	NA	No	39.3	No	none	Yes	No	No	No/soft	No	Normal	No	none	Alert	hand	1 Sec	No	Yes
313	313	H6	Male	4	FALSE	NA	5	No	Mar 2016	NA	TRUE	FALSE	FALSE	128	FALSE	FALSE	10.8	FALSE	NA	FALSE	No	NA	No	None	TRUE	Yes	3	Yes	No	Yes	3	No	No	40.2	No	none	No	No	No	No/soft	No	Normal	No	none	Alert	NA	2 Sec	No	Yes
314	314	H6	Female	16	FALSE	NA	7.9	No	Mar 2016	NA	TRUE	FALSE	FALSE	133.670886075949	TRUE	TRUE	11	TRUE	NA	FALSE	No	NA	No	None	TRUE	Yes	8	Yes	No	No	NA	NA	No	37.8	NA	none	No	No	No	No/soft	No	Normal	Yes	none	Alert	NA	1 Sec	No	Yes
315	315	H6	Female	24	FALSE	NA	7	No	Apr 2016	NA	TRUE	FALSE	FALSE	NA	FALSE	FALSE	NA	FALSE	NA	FALSE	No	NA	Yes	None	FALSE	No	NA	No	NA	No	NA	NA	No	39.2	No	none	No	No	No	No/soft	No	Normal	No	none	Alert	hand	1 Sec	No	Yes
316	316	H6	Male	13	FALSE	NA	6	No	Mar 2016	NA	TRUE	FALSE	FALSE	100	TRUE	FALSE	11	TRUE	NA	FALSE	Yes	No	No	None	TRUE	Yes	1	Yes	No	Yes	1	No	No	40.4	No	none	No	No	No	No/soft	No	Normal	No	none	Alert	hand	2 Sec	No	Yes
317	317	H6	Male	7	FALSE	NA	5.2	No	Mar 2016	NA	TRUE	FALSE	FALSE	NA	FALSE	FALSE	11.4	TRUE	NA	FALSE	No	NA	No	None	TRUE	No	NA	Yes	No	No	NA	NA	No	37	No	none	Yes	No	No	No/soft	No	Normal	Yes	none	Alert	NA	2 Sec	No	Yes
318	318	H6	Female	8	FALSE	NA	5.1	No	Apr 2016	NA	TRUE	FALSE	FALSE	NA	FALSE	FALSE	12.5	FALSE	NA	FALSE	No	NA	No	None	TRUE	Yes	1	No	NA	No	NA	NA	No	36.7	No	none	No	No	No	No/soft	No	Normal	Yes	none	Alert	hand	2 Sec	No	Yes
319	319	H6	Female	10	FALSE	NA	6.8	No	Apr 2016	NA	FALSE	TRUE	FALSE	129.411764705882	TRUE	TRUE	11.5	FALSE	NA	FALSE	No	NA	No	None	TRUE	Yes	1	Yes	No	No	NA	NA	Yes	40	No	none	No	No	No	No/soft	No	Normal	No	none	Alert	hand	1 Sec	No	Yes
320	320	H6	Female	8	FALSE	NA	5	No	Apr 2016	NA	TRUE	FALSE	FALSE	NA	FALSE	FALSE	10.5	TRUE	NA	FALSE	No	NA	Yes	NA	TRUE	Yes	2	Yes	No	No	NA	NA	No	36.6	No	none	No	No	No	No/soft	No	Normal	Yes	none	Alert	hand	2 Sec	No	Yes
321	321	H6	Male	12	FALSE	NA	5.2	No	Apr 2016	NA	TRUE	FALSE	FALSE	138.461538461538	TRUE	TRUE	11	TRUE	NA	FALSE	No	NA	Yes	None	TRUE	Yes	1	No	NA	No	NA	NA	No	37.7	No	none	No	No	No	No/soft	No	Normal	No	none	Alert	hand	2 Sec	No	Yes
322	322	H6	Female	12	FALSE	NA	6.5	No	Mar 2016	NA	TRUE	FALSE	FALSE	129.230769230769	TRUE	FALSE	11	TRUE	NA	FALSE	Yes	No	Yes	None	TRUE	Yes	4	Yes	No	No	NA	NA	No	36.3	No	none	No	No	No	No/soft	No	Normal	Yes	none	Alert	hand	1 Sec	No	Yes
323	323	H6	Male	20	FALSE	NA	7.5	No	Mar 2016	NA	FALSE	TRUE	FALSE	128	TRUE	TRUE	12.4	FALSE	NA	FALSE	Yes	No	No	None	TRUE	Yes	7	Yes	No	Yes	7	No	No	37.4	No	none	No	No	No	No/soft	No	Normal	No	none	Alert	hand	2 Sec	No	Yes
324	324	H6	Female	13	FALSE	NA	6.2	No	Apr 2016	NA	TRUE	FALSE	FALSE	NA	FALSE	FALSE	10.5	TRUE	NA	FALSE	Yes	Yes	No	None	TRUE	Yes	3	No	NA	Yes	14	No	No	36.7	No	none	No	No	No	No/soft	No	Normal	No	none	Alert	hand	2 Sec	No	Yes
325	325	H6	Female	9	FALSE	NA	5.9	Yes	Apr 2016	98	TRUE	FALSE	FALSE	128.813559322034	TRUE	TRUE	11	TRUE	NA	FALSE	No	NA	No	None	TRUE	No	NA	No	NA	No	NA	NA	No	36.5	No	none	No	No	No	No/soft	No	Normal	No	none	Alert	hand	Indeterminate	No	Yes
326	326	H6	Male	14	FALSE	NA	6.1	No	Apr 2016	NA	FALSE	TRUE	FALSE	131.147540983607	TRUE	TRUE	11.5	FALSE	NA	FALSE	No	NA	No	None	TRUE	Yes	3	No	NA	No	NA	NA	No	36.5	NA	none	No	No	Yes	No/soft	No	Normal	Yes	none	Alert	hand	1 Sec	No	No
327	327	H6	Female	5	FALSE	NA	3.4	No	Apr 2016	NA	FALSE	TRUE	FALSE	129.411764705882	FALSE	FALSE	NA	FALSE	NA	FALSE	No	NA	No	None	TRUE	Yes	60	No	NA	No	NA	NA	No	36.4	No	none	No	No	No	No/soft	No	Normal	No	none	Alert	hand	1 Sec	No	Yes
328	328	H6	Male	24	FALSE	NA	9	No	Apr 2016	NA	FALSE	FALSE	TRUE	NA	FALSE	FALSE	14.5	FALSE	NA	FALSE	Yes	Yes	Yes	Foot	FALSE	Yes	7	No	NA	No	NA	NA	No	36.5	No	none	No	No	No	No/soft	No	Normal	No	+ + + (severe)	Alert	NA	NA	No	Yes
329	329	H6	Male	15	FALSE	NA	8.4	No	Apr 2016	NA	TRUE	FALSE	FALSE	NA	TRUE	FALSE	10	TRUE	NA	FALSE	Yes	No	No	Foot	TRUE	Yes	4	Yes	No	Yes	1	No	No	37.1	No	none	No	No	No	No/soft	No	Normal	No	none	Alert	hand	1 Sec	No	No
330	330	H6	Male	8	FALSE	NA	6.2	No	Apr 2016	NA	FALSE	TRUE	FALSE	129.032258064516	TRUE	TRUE	12	FALSE	NA	FALSE	Yes	No	No	None	TRUE	Yes	3	No	NA	Yes	3	No	No	39	No	none	No	No	No	No/soft	No	Normal	No	none	Alert	hand	1 Sec	No	Yes
331	331	H6	Female	9	FALSE	NA	6.7	No	Apr 2016	NA	FALSE	TRUE	FALSE	130.149253731343	TRUE	TRUE	12.5	FALSE	NA	FALSE	No	NA	Yes	None	TRUE	No	NA	Yes	No	No	NA	NA	No	36.2	No	none	No	No	No	No/soft	No	Normal	No	+ (mild/moderate)	Alert	hand	1 Sec	No	Yes
332	332	H6	Male	24	FALSE	NA	5.9	No	Apr 2016	NA	TRUE	FALSE	FALSE	NA	TRUE	FALSE	10.5	TRUE	NA	FALSE	No	NA	No	None	TRUE	No	NA	No	NA	No	NA	NA	No	36.5	No	none	No	No	No	No/soft	No	Normal	No	none	Alert	hand	1 Sec	Yes	Yes
333	333	H6	Female	14	FALSE	NA	3.6	No	Apr 2016	NA	FALSE	FALSE	TRUE	NA	FALSE	FALSE	9.5	FALSE	NA	FALSE	Yes	Yes	No	Foot	FALSE	No	NA	Yes	No	No	NA	NA	Yes	36.8	No	none	No	No	No	No/soft	No	Normal	No	none	Alert	hand	1 Sec	No	Yes
334	334	H6	Female	17	FALSE	NA	NA	No	Apr 2016	NA	TRUE	FALSE	FALSE	NA	TRUE	FALSE	10.2	TRUE	NA	FALSE	Yes	No	No	None	TRUE	Yes	1	Yes	No	Yes	1	No	No	41.4	No	none	Yes	No	No	No/soft	No	Normal	Yes	none	Alert	hand	1 Sec	No	Yes
335	335	H6	Female	12	FALSE	NA	5.1	No	Apr 2016	NA	TRUE	FALSE	FALSE	133.333333333333	FALSE	FALSE	10.9	TRUE	NA	FALSE	NA	NA	No	None	TRUE	Yes	90	Yes	Yes	No	NA	NA	NA	36	No	+ + + (severe)	No	No	No	No/soft	No	Normal	No	+ (mild/moderate)	Alert	NA	1 Sec	No	Yes
336	336	H6	Female	16	FALSE	NA	7.2	Yes	Apr 2016	96	TRUE	FALSE	FALSE	133.333333333333	FALSE	FALSE	NA	FALSE	NA	FALSE	No	NA	Yes	None	TRUE	Yes	3	Yes	No	No	NA	NA	No	40	No	none	No	No	No	No/soft	No	Normal	No	none	Alert	hand	1 Sec	No	Yes
337	337	H6	Male	13	FALSE	NA	3	No	May 2016	NA	FALSE	TRUE	FALSE	NA	FALSE	FALSE	NA	FALSE	NA	FALSE	No	NA	No	None	TRUE	Yes	7	No	NA	Yes	4	No	No	37.9	No	none	No	No	No	No/soft	No	Normal	No	none	Alert	hand	1 Sec	No	No
338	338	H6	Female	12	FALSE	NA	4.8	No	Apr 2016	NA	TRUE	FALSE	FALSE	130	TRUE	FALSE	11	TRUE	NA	FALSE	Yes	No	Yes	None	TRUE	Yes	2	Yes	No	Yes	2	No	No	36.4	No	none	No	No	No	No/soft	No	Normal	No	none	NA	elbow	1 Sec	No	Yes
339	339	H6	Male	8	FALSE	NA	6.4	No	May 2016	NA	FALSE	TRUE	FALSE	130	TRUE	TRUE	12.5	FALSE	NA	FALSE	Yes	No	No	None	TRUE	Yes	7	No	NA	Yes	7	No	No	36.2	No	none	No	No	No	No/soft	No	Normal	No	none	Alert	hand	3 Sec	No	No
340	340	H6	Male	13	FALSE	NA	6.8	No	Apr 2016	NA	FALSE	TRUE	FALSE	129.411764705882	TRUE	TRUE	NA	FALSE	NA	FALSE	No	NA	No	None	TRUE	Yes	4	Yes	No	Yes	4	No	No	NA	Yes	none	No	No	NA	No/soft	No	Normal	Yes	none	Alert	NA	1 Sec	No	Yes
341	341	H6	Female	30	TRUE	NA	8	Yes	Feb 2016	96	TRUE	FALSE	FALSE	130	TRUE	TRUE	11.4	TRUE	NA	FALSE	NA	NA	NA	None	TRUE	Yes	2	No	NA	NA	NA	NA	NA	38.8	No	none	No	No	No	No/soft	No	Normal	Yes	+ (mild/moderate)	Alert	NA	1 Sec	No	Yes
342	342	H6	Female	9	FALSE	NA	NA	Yes	May 2016	96	TRUE	FALSE	FALSE	NA	TRUE	FALSE	11	TRUE	NA	FALSE	No	NA	No	None	TRUE	Yes	7	Yes	No	Yes	NA	No	No	36.3	No	none	No	No	No	No/soft	No	Normal	No	none	Alert	hand	1 Sec	No	No
343	343	H6	Female	15	FALSE	NA	9.2	Yes	May 2016	95	FALSE	FALSE	TRUE	NA	FALSE	FALSE	NA	FALSE	NA	FALSE	No	NA	No	Foot	FALSE	Yes	2	Yes	No	No	NA	NA	No	38	No	none	No	No	No	No/soft	No	Normal	Yes	none	Alert	hand	Indeterminate	No	Yes
344	344	H6	Female	58	FALSE	NA	14	No	May 2016	NA	FALSE	TRUE	FALSE	NA	FALSE	FALSE	15.8	FALSE	NA	FALSE	Yes	NA	No	NA	FALSE	Yes	7	No	NA	No	NA	NA	No	36.5	No	+ (mild/moderate)	NA	NA	NA	No/soft	NA	NA	NA	NA	Alert	NA	NA	NA	No
345	345	H6	Male	9	FALSE	NA	NA	Yes	May 2016	78	TRUE	FALSE	FALSE	NA	TRUE	FALSE	10.5	TRUE	NA	FALSE	Yes	Yes	Yes	None	TRUE	No	NA	Yes	Yes	Yes	30	Yes	Yes	33.6	No	none	No	No	Yes	No/soft	No	weak	No	+ (mild/moderate)	Pain response	NA	2 Sec	No	No
346	346	H6	Male	16	FALSE	NA	NA	No	May 2016	NA	TRUE	FALSE	FALSE	NA	FALSE	FALSE	NA	FALSE	NA	FALSE	Yes	No	No	None	TRUE	Yes	3	Yes	No	Yes	3	No	No	38	No	none	No	No	No	No/soft	No	Normal	No	+ (mild/moderate)	Alert	NA	Indeterminate	No	Yes
347	347	H6	Male	8	FALSE	NA	5.4	Yes	May 2016	82	TRUE	FALSE	FALSE	133.333333333333	TRUE	FALSE	10.5	TRUE	NA	FALSE	No	NA	No	None	TRUE	Yes	NA	Yes	No	No	NA	NA	No	38.1	Yes	none	Yes	No	No	No/soft	No	Normal	Yes	+ (mild/moderate)	Alert	hand	2 Sec	No	No
348	348	H6	Female	5	TRUE	NA	4.7	Yes	May 2016	85	TRUE	FALSE	FALSE	NA	FALSE	FALSE	NA	FALSE	NA	FALSE	No	NA	Yes	None	TRUE	Yes	13	Yes	No	Yes	3	No	No	39.3	No	none	Yes	No	No	No/soft	No	Normal	No	+ (mild/moderate)	Unresponsive	elbow	3 Sec	No	NA
349	349	H6	Male	9	TRUE	NA	6.3	No	May 2016	NA	TRUE	FALSE	FALSE	130.793650793651	TRUE	TRUE	10.1	TRUE	NA	FALSE	No	NA	No	None	TRUE	Yes	3	Yes	No	No	NA	NA	No	36.3	No	none	No	No	No	No/soft	No	Normal	Yes	+ (mild/moderate)	Alert	hand	1 Sec	No	Yes
350	350	H6	Male	5	FALSE	NA	4.2	Yes	May 2016	83	FALSE	TRUE	FALSE	130	FALSE	FALSE	NA	FALSE	NA	FALSE	No	NA	No	None	TRUE	Yes	30	Yes	No	No	NA	NA	No	37.9	No	none	No	No	No	No/soft	No	Normal	Yes	+ (mild/moderate)	Alert	hand	1 Sec	No	No
351	351	H6	Female	10	FALSE	NA	NA	No	May 2016	NA	TRUE	FALSE	FALSE	NA	TRUE	FALSE	NA	FALSE	NA	FALSE	Yes	No	No	None	TRUE	No	NA	Yes	No	Yes	2	No	No	36.3	No	none	No	No	No	No/soft	No	Normal	No	none	Alert	hand	1 Sec	No	No
352	352	H6	Male	52	FALSE	NA	13.5	No	May 2016	NA	FALSE	TRUE	FALSE	NA	TRUE	FALSE	14.6	FALSE	NA	FALSE	No	NA	Yes	NA	TRUE	No	NA	No	NA	Yes	4	No	No	35.2	No	none	No	No	No	No/soft	No	Normal	No	+ (mild/moderate)	Alert	hand	3 Sec	No	Yes
353	353	H6	Male	14	FALSE	NA	7.7	Yes	May 2016	97	FALSE	TRUE	FALSE	NA	TRUE	FALSE	NA	FALSE	NA	FALSE	Yes	No	No	None	TRUE	Yes	3	Yes	No	No	NA	NA	No	36.4	No	none	No	No	No	NA	No	Normal	Yes	none	NA	hand	1 Sec	No	NA
354	354	H6	Male	4	FALSE	NA	6.3	No	May 2016	NA	TRUE	FALSE	FALSE	NA	FALSE	FALSE	NA	FALSE	NA	FALSE	No	NA	No	None	TRUE	Yes	6	Yes	NA	No	NA	NA	No	38.8	NA	none	NA	NA	NA	No/soft	NA	NA	NA	none	Alert	NA	Indeterminate	NA	Yes
355	355	H6	Female	6	FALSE	NA	5.5	No	May 2016	NA	TRUE	FALSE	FALSE	116.363636363636	TRUE	TRUE	12.5	FALSE	NA	FALSE	No	NA	No	None	TRUE	Yes	3	Yes	No	No	NA	NA	No	38	No	none	No	No	No	No/soft	No	Normal	Yes	none	Alert	hand	1 Sec	No	Yes
356	356	H6	Female	9	TRUE	NA	6	No	Apr 2016	NA	TRUE	FALSE	FALSE	NA	TRUE	FALSE	11.2	TRUE	NA	FALSE	No	NA	No	None	TRUE	Yes	2	Yes	No	Yes	2	No	No	36.5	No	none	No	No	No	No/soft	No	Normal	No	none	Alert	hand	1 Sec	No	Yes
357	357	H6	Male	16	FALSE	NA	6.6	No	Apr 2016	NA	TRUE	FALSE	FALSE	NA	TRUE	FALSE	11.5	FALSE	NA	FALSE	Yes	No	Yes	None	TRUE	Yes	3	Yes	No	Yes	3	No	No	36.9	No	none	No	No	No	No/soft	No	Normal	No	+ (mild/moderate)	Alert	NA	1 Sec	No	Yes
358	358	H6	Female	11	FALSE	NA	6.6	No	May 2016	NA	TRUE	FALSE	FALSE	NA	FALSE	FALSE	NA	FALSE	NA	FALSE	No	NA	No	None	TRUE	Yes	2	Yes	No	No	NA	NA	No	39	No	none	No	No	No	No/soft	No	Normal	Yes	none	Alert	hand	1 Sec	No	Yes
359	359	H6	Male	12	FALSE	NA	7	No	May 2016	NA	TRUE	FALSE	FALSE	131.428571428571	FALSE	FALSE	11.8	FALSE	NA	FALSE	No	NA	No	None	TRUE	Yes	2	Yes	No	No	NA	NA	No	38	No	none	Yes	No	No	NA	No	Normal	Yes	none	NA	hand	1 Sec	No	NA
360	360	H6	Male	14	FALSE	NA	6.7	No	Apr 2016	NA	TRUE	FALSE	FALSE	NA	TRUE	FALSE	11	TRUE	NA	FALSE	Yes	No	No	None	TRUE	Yes	3	Yes	No	No	NA	NA	No	36.6	No	none	No	No	No	No/soft	No	Normal	No	none	Alert	hand	1 Sec	No	Yes
361	361	H6	Male	8	FALSE	NA	6	Yes	May 2016	98	TRUE	FALSE	FALSE	NA	FALSE	FALSE	12.4	FALSE	NA	FALSE	Yes	Yes	No	None	TRUE	Yes	7	Yes	No	Yes	7	No	No	36.4	Yes	none	No	No	No	No/soft	No	Normal	No	none	Alert	hand	1 Sec	No	Yes
362	362	H6	Female	17	FALSE	NA	5.5	No	Mar 2016	NA	TRUE	FALSE	FALSE	NA	TRUE	FALSE	10	TRUE	NA	FALSE	Yes	Yes	No	None	TRUE	Yes	1	No	NA	Yes	1	No	No	39.5	No	none	Yes	No	No	No/soft	No	Normal	Yes	+ (mild/moderate)	Alert	hand	1 Sec	No	Yes
363	363	H6	Female	18	FALSE	NA	7.2	No	Apr 2016	NA	TRUE	FALSE	FALSE	130	TRUE	TRUE	10.5	TRUE	NA	FALSE	Yes	Yes	No	None	TRUE	No	NA	No	NA	No	NA	NA	Yes	36.5	No	NA	No	No	No	No/soft	No	Normal	No	+ (mild/moderate)	Pain response	hand	1 Sec	No	Yes
364	364	H6	Female	12	FALSE	NA	7.2	No	Mar 2016	NA	FALSE	TRUE	FALSE	94.4444444444444	TRUE	TRUE	NA	FALSE	NA	FALSE	No	NA	No	None	TRUE	Yes	4	Yes	No	No	NA	NA	Yes	38.2	No	none	No	No	No	No/soft	No	Normal	No	none	Alert	NA	1 Sec	No	Yes
365	365	H6	Male	24	FALSE	NA	6.4	No	Apr 2016	NA	TRUE	FALSE	FALSE	141.25	FALSE	FALSE	10.5	TRUE	NA	FALSE	Yes	NA	Yes	None	TRUE	Yes	4	Yes	No	Yes	1	No	No	37.6	No	none	No	No	No	No/soft	No	Normal	No	none	Alert	NA	1 Sec	No	Yes
366	366	H6	Female	8	FALSE	NA	5.6	No	May 2016	NA	TRUE	FALSE	FALSE	NA	FALSE	FALSE	NA	FALSE	NA	FALSE	NA	NA	NA	NA	TRUE	Yes	3	Yes	No	NA	NA	NA	NA	36.8	NA	none	NA	NA	No	No/soft	No	NA	No	none	Alert	NA	NA	NA	NA
367	367	H6	Female	17	FALSE	NA	6.5	No	Apr 2016	NA	TRUE	FALSE	FALSE	130.461538461538	TRUE	FALSE	NA	FALSE	NA	FALSE	Yes	No	No	None	TRUE	Yes	1	Yes	No	Yes	1	No	No	41.4	No	none	Yes	No	No	No/soft	No	Normal	Yes	none	Alert	hand	1 Sec	No	Yes
368	368	H6	Female	15	FALSE	NA	7	No	Mar 2016	NA	TRUE	FALSE	FALSE	NA	FALSE	FALSE	NA	FALSE	NA	FALSE	Yes	Yes	Yes	None	TRUE	Yes	2	Yes	No	Yes	2	Yes	No	39	No	none	No	No	No	No/soft	No	Normal	No	none	Alert	NA	1 Sec	No	Yes
369	369	H6	Male	18	FALSE	NA	NA	No	Apr 2016	NA	TRUE	FALSE	FALSE	NA	FALSE	FALSE	NA	FALSE	NA	FALSE	No	NA	NA	None	FALSE	Yes	1	NA	NA	Yes	1	No	No	NA	NA	NA	No	No	No	NA	No	NA	No	+ (mild/moderate)	NA	NA	NA	No	NA
370	370	H6	Female	14	FALSE	NA	3.6	No	Apr 2016	NA	TRUE	FALSE	FALSE	131.111111111111	TRUE	FALSE	9.5	TRUE	NA	FALSE	Yes	Yes	No	Foot	TRUE	Yes	NA	Yes	No	No	NA	NA	Yes	36.8	No	none	No	No	No	No/soft	No	Normal	No	none	Alert	hand	1 Sec	No	Yes
371	371	H6	Male	11	FALSE	NA	6.8	Yes	May 2016	89	FALSE	TRUE	FALSE	129.411764705882	TRUE	TRUE	12.5	FALSE	NA	FALSE	Yes	No	No	None	TRUE	Yes	4	Yes	No	No	NA	NA	No	37.4	No	none	No	No	No	No/soft	Yes	Normal	No	none	Alert	hand	1 Sec	No	No
372	372	H6	Male	12	FALSE	NA	5.6	No	May 2016	NA	TRUE	FALSE	FALSE	NA	TRUE	FALSE	9.6	TRUE	NA	FALSE	No	NA	No	None	TRUE	Yes	3	No	NA	Yes	3	No	No	36.4	No	none	No	No	No	No/soft	No	Normal	No	none	Alert	hand	1 Sec	No	No
373	373	H6	Female	9	FALSE	NA	5.6	No	May 2016	NA	TRUE	FALSE	FALSE	NA	FALSE	FALSE	NA	FALSE	NA	FALSE	No	NA	No	None	TRUE	Yes	2	Yes	Yes	Yes	14	No	No	40	No	none	No	No	No	No/soft	No	Normal	No	none	Alert	hand	1 Sec	No	Yes
374	374	H6	Female	9	FALSE	NA	5.1	No	May 2016	NA	TRUE	FALSE	FALSE	NA	FALSE	FALSE	NA	FALSE	NA	FALSE	Yes	No	No	None	TRUE	Yes	5	No	NA	Yes	5	No	No	36.4	No	none	No	No	No	No/soft	No	Normal	No	none	Alert	hand	1 Sec	No	No
375	375	H6	Male	40	FALSE	NA	NA	No	May 2016	NA	TRUE	FALSE	FALSE	NA	TRUE	FALSE	12.7	FALSE	NA	FALSE	Yes	No	No	None	TRUE	No	NA	No	NA	Yes	14	No	No	36.7	No	none	No	No	No	No/soft	No	Normal	No	none	Alert	hand	1 Sec	No	Yes
376	376	H6	Male	6	FALSE	NA	4.5	No	Jun 2016	NA	TRUE	FALSE	FALSE	NA	TRUE	FALSE	NA	FALSE	NA	FALSE	Yes	Yes	Yes	None	TRUE	Yes	2	Yes	No	Yes	2	No	No	38.4	No	none	No	No	No	No/soft	No	Normal	Yes	none	Alert	hand	1 Sec	No	No
377	377	H6	Female	13	FALSE	NA	6.3	Yes	Jun 2016	93	FALSE	TRUE	FALSE	109.206349206349	FALSE	FALSE	NA	FALSE	NA	FALSE	Yes	Yes	Yes	None	TRUE	Yes	4	No	NA	Yes	4	No	No	36.3	No	none	No	No	No	No/soft	No	Normal	No	none	Alert	elbow	2 Sec	No	Yes
378	378	H6	Male	16	FALSE	NA	4.8	No	May 2016	NA	TRUE	FALSE	FALSE	NA	FALSE	FALSE	NA	FALSE	NA	FALSE	Yes	No	No	None	TRUE	No	NA	No	NA	Yes	1	No	No	36.7	No	none	No	No	No	No/soft	No	Normal	No	+ (mild/moderate)	Alert	hand	1 Sec	No	Yes
379	379	H6	Male	19	FALSE	NA	7.9	No	May 2016	NA	TRUE	FALSE	FALSE	129.620253164557	TRUE	FALSE	12	FALSE	NA	FALSE	Yes	No	No	None	TRUE	Yes	2	Yes	No	Yes	5	No	No	42.4	No	none	No	No	No	No/soft	No	weak	No	none	Alert	NA	3 Sec	No	No
380	380	H6	Male	9	FALSE	NA	5.1	Yes	Jun 2016	94	TRUE	FALSE	FALSE	NA	FALSE	FALSE	10	TRUE	NA	FALSE	No	NA	Yes	None	TRUE	No	NA	Yes	No	Yes	4	No	No	40.7	No	none	No	No	No	No/soft	No	Normal	No	+ + + (severe)	Unresponsive	hand	3 Sec	No	No
381	381	H6	Male	13	FALSE	NA	5.7	Yes	Jun 2016	94	TRUE	FALSE	FALSE	140.350877192982	TRUE	TRUE	13.5	FALSE	NA	FALSE	No	NA	No	None	TRUE	No	NA	Yes	No	No	NA	NA	No	36.1	No	none	No	No	No	No/soft	No	Normal	No	none	Alert	hand	3 Sec	No	Yes
382	382	H6	Male	8	FALSE	NA	6.1	No	Jun 2016	NA	FALSE	TRUE	FALSE	NA	TRUE	FALSE	11.5	FALSE	NA	FALSE	No	NA	No	None	TRUE	Yes	7	Yes	No	No	NA	NA	No	37.5	No	none	No	No	No	No/soft	No	Normal	No	none	Alert	hand	1 Sec	No	Yes
383	383	H6	Male	14	TRUE	NA	7.8	Yes	Jun 2016	86	FALSE	TRUE	FALSE	130.25641025641	TRUE	TRUE	11.7	FALSE	NA	FALSE	No	NA	No	None	TRUE	No	NA	Yes	No	No	NA	NA	No	36.7	No	none	No	No	No	No/soft	No	Normal	Yes	none	Alert	hand	1 Sec	No	Yes
384	384	H6	Female	9	FALSE	NA	5.8	Yes	Jun 2016	84	FALSE	TRUE	FALSE	129.655172413793	TRUE	TRUE	NA	FALSE	NA	FALSE	No	NA	No	None	TRUE	Yes	1	Yes	No	No	NA	NA	No	32.2	No	none	No	No	No	No/soft	No	Normal	Yes	none	Alert	hand	1 Sec	No	Yes
385	385	H6	Male	5	FALSE	NA	NA	No	Jun 2016	NA	TRUE	FALSE	FALSE	NA	FALSE	FALSE	NA	FALSE	NA	FALSE	No	NA	No	None	TRUE	Yes	3	Yes	No	No	NA	NA	No	40.5	No	none	No	No	No	No/soft	No	Normal	No	none	Alert	hand	1 Sec	No	No
386	386	H6	Female	6	FALSE	NA	5.8	Yes	Jun 2016	88	TRUE	FALSE	FALSE	NA	FALSE	FALSE	NA	FALSE	NA	FALSE	Yes	No	No	None	TRUE	Yes	7	Yes	No	No	NA	NA	Yes	42	No	none	No	No	No	No/soft	No	Normal	No	none	Alert	hand	4 Sec	No	Yes
387	387	H6	Female	13	TRUE	NA	9	Yes	Jun 2016	82	TRUE	FALSE	FALSE	NA	FALSE	FALSE	12.3	FALSE	NA	FALSE	No	NA	Yes	None	TRUE	Yes	2	No	NA	No	NA	NA	No	38.1	No	none	No	No	No	No/soft	No	Normal	Yes	none	Alert	hand	1 Sec	No	No
388	388	H6	Female	12	FALSE	NA	6.3	No	Jun 2016	NA	TRUE	FALSE	FALSE	133.333333333333	TRUE	TRUE	12.2	FALSE	NA	FALSE	No	NA	No	None	TRUE	Yes	1	Yes	No	No	NA	NA	No	38.4	No	none	Yes	No	Yes	No/soft	No	Normal	Yes	none	Alert	hand	1 Sec	No	Yes
389	389	H6	Male	9	FALSE	NA	7	Yes	Jun 2016	90	TRUE	FALSE	FALSE	NA	FALSE	FALSE	11.9	FALSE	NA	FALSE	Yes	No	No	None	TRUE	Yes	2	Yes	No	Yes	2	No	Yes	36.4	No	none	No	No	No	No/soft	No	Normal	No	none	Alert	hand	1 Sec	No	Yes
390	390	H6	Female	18	FALSE	NA	5.7	Yes	Jun 2016	66	TRUE	FALSE	FALSE	NA	FALSE	FALSE	10.8	TRUE	NA	FALSE	No	NA	No	None	TRUE	Yes	2	No	NA	No	NA	NA	No	37.2	No	none	No	No	No	No/soft	No	Normal	Yes	none	Alert	hand	1 Sec	No	Yes
391	391	H6	Female	29	FALSE	NA	6.9	Yes	Jun 2016	94	TRUE	FALSE	FALSE	NA	FALSE	FALSE	12.5	FALSE	NA	FALSE	No	NA	Yes	None	TRUE	Yes	3	Yes	No	Yes	2	No	No	37.5	No	none	No	No	No	No/soft	No	Normal	Yes	none	Alert	hand	1 Sec	No	No
392	392	H6	Male	10	FALSE	NA	6.2	No	Jun 2016	NA	FALSE	TRUE	FALSE	NA	TRUE	FALSE	6.2	TRUE	NA	FALSE	No	NA	No	None	TRUE	Yes	30	Yes	Yes	No	NA	NA	No	39.7	No	none	No	No	Yes	No/soft	No	Normal	Yes	none	Alert	hand	Indeterminate	No	Yes
393	393	H6	Male	13	FALSE	NA	5.2	Yes	Jun 2016	97	TRUE	FALSE	FALSE	130.769230769231	TRUE	TRUE	11	TRUE	NA	FALSE	No	NA	No	None	TRUE	Yes	7	Yes	No	No	NA	NA	No	37.2	No	none	No	No	No	No/soft	No	weak	Yes	none	Alert	hand	1 Sec	No	No
394	394	H6	Male	12	TRUE	NA	8.6	No	Jun 2016	NA	TRUE	FALSE	FALSE	102.325581395349	TRUE	TRUE	11.6	FALSE	NA	FALSE	NA	NA	No	None	TRUE	NA	NA	NA	NA	Yes	NA	No	NA	36.4	No	none	NA	NA	NA	NA	NA	NA	NA	+ (mild/moderate)	Alert	NA	NA	NA	Yes
395	395	H6	Female	11	FALSE	NA	6.3	Yes	Jun 2016	90	FALSE	TRUE	FALSE	NA	TRUE	FALSE	10.5	TRUE	NA	FALSE	Yes	No	No	None	TRUE	Yes	1	Yes	No	No	NA	NA	No	38.6	No	none	No	No	No	No/soft	No	Normal	Yes	none	Alert	hand	1 Sec	No	Yes
396	396	H6	Female	54	FALSE	NA	NA	No	Jun 2016	NA	TRUE	FALSE	FALSE	NA	FALSE	FALSE	NA	FALSE	NA	FALSE	No	NA	Yes	None	TRUE	No	NA	No	NA	No	NA	NA	No	36.7	No	none	No	No	No	No/soft	No	Normal	No	none	Alert	hand	2 Sec	Yes	Yes
397	397	H6	Male	17	FALSE	NA	6	Yes	Jun 2016	96	TRUE	FALSE	FALSE	NA	TRUE	FALSE	10.5	TRUE	NA	FALSE	Yes	Yes	No	Face	TRUE	Yes	4	Yes	No	No	NA	NA	No	37.2	No	none	No	No	No	No/soft	No	Normal	No	+ + + (severe)	Alert	hand	3 Sec	No	Yes
398	398	H6	Female	11	TRUE	NA	5.9	Yes	Jun 2016	69	TRUE	FALSE	FALSE	NA	FALSE	FALSE	10.8	TRUE	NA	FALSE	No	NA	Yes	None	TRUE	Yes	1	Yes	No	No	NA	NA	No	NA	No	none	Yes	No	No	No/soft	No	Normal	Yes	none	Alert	hand	Indeterminate	No	No
399	399	H6	Female	9	FALSE	NA	6.5	No	Jun 2016	NA	TRUE	FALSE	FALSE	NA	FALSE	FALSE	11.3	TRUE	NA	FALSE	Yes	No	No	None	TRUE	Yes	2	No	NA	No	NA	NA	No	38.2	No	none	No	No	No	No/soft	No	Normal	Yes	none	Alert	hand	1 Sec	No	Yes
400	400	H6	Male	1	FALSE	NA	3.2	No	Jun 2016	NA	TRUE	FALSE	FALSE	NA	FALSE	FALSE	NA	FALSE	NA	FALSE	No	NA	No	None	TRUE	No	NA	No	NA	No	NA	NA	No	37.7	No	none	No	No	No	No/soft	No	NA	No	+ + + (severe)	Alert	hand	1 Sec	No	Yes
401	401	H6	Female	17	TRUE	NA	7	No	Jul 2016	NA	TRUE	FALSE	FALSE	NA	FALSE	FALSE	11.5	FALSE	NA	FALSE	No	NA	No	None	TRUE	Yes	7	No	NA	No	NA	NA	No	38	No	none	No	No	No	No/soft	No	Normal	No	none	Alert	hand	1 Sec	No	No
402	402	H6	Male	18	FALSE	NA	7.4	Yes	Jun 2016	96	TRUE	FALSE	FALSE	100	TRUE	TRUE	11.9	FALSE	NA	FALSE	No	NA	No	None	TRUE	No	NA	No	NA	No	NA	NA	No	36.4	No	none	No	No	No	No/soft	No	Normal	No	none	Alert	hand	1 Sec	No	Yes
403	403	H6	Female	25	FALSE	NA	8.4	No	Jun 2016	NA	TRUE	FALSE	FALSE	NA	TRUE	FALSE	8.4	TRUE	NA	FALSE	No	NA	Yes	None	TRUE	Yes	7	Yes	No	Yes	7	No	No	38.4	No	none	No	No	No	No/soft	No	Normal	No	none	Alert	hand	1 Sec	No	Yes
404	404	H6	Female	9	FALSE	NA	7.5	Yes	Jun 2016	93	TRUE	FALSE	FALSE	NA	FALSE	FALSE	10.5	TRUE	NA	FALSE	Yes	Yes	No	None	FALSE	No	NA	Yes	No	No	NA	NA	No	38.5	No	none	No	No	No	No/soft	No	Normal	No	none	Alert	hand	Indeterminate	No	Yes
405	405	H6	Female	11	FALSE	NA	5.5	Yes	Jun 2016	90	TRUE	FALSE	FALSE	130.909090909091	TRUE	TRUE	11.8	FALSE	NA	FALSE	No	NA	Yes	None	FALSE	Yes	7	Yes	No	Yes	7	No	No	36.5	No	none	No	No	No	No/soft	No	Normal	No	none	Pain response	hand	1 Sec	No	No
406	406	H6	Female	6	FALSE	NA	4.7	Yes	Jun 2016	92	FALSE	TRUE	FALSE	136.170212765957	TRUE	TRUE	10	TRUE	NA	FALSE	No	NA	No	None	FALSE	Yes	60	No	NA	Yes	21	Yes	No	36.2	No	none	No	No	No	No/soft	No	Normal	No	none	Alert	hand	2 Sec	No	Yes
407	407	H6	Female	1	FALSE	NA	NA	Yes	Jun 2016	94	TRUE	FALSE	FALSE	NA	FALSE	FALSE	NA	FALSE	NA	FALSE	NA	NA	NA	None	FALSE	NA	NA	NA	NA	NA	NA	NA	NA	36	No	none	NA	NA	NA	No/soft	NA	NA	NA	none	Alert	NA	NA	NA	Yes
408	408	H6	Male	3	FALSE	40	NA	Yes	Jun 2016	93	TRUE	FALSE	FALSE	NA	FALSE	FALSE	NA	FALSE	NA	FALSE	No	NA	Yes	None	FALSE	Yes	1	Yes	No	No	NA	NA	No	36.2	No	none	No	No	No	No/soft	No	Normal	Yes	none	Alert	hand	Indeterminate	No	Yes
409	409	H6	Male	48	FALSE	NA	10.5	Yes	Jul 2016	88	FALSE	TRUE	FALSE	NA	FALSE	FALSE	12.5	FALSE	NA	FALSE	No	NA	No	None	FALSE	Yes	7	Yes	No	No	NA	NA	No	38	No	none	No	No	No	No/soft	No	NA	No	none	Alert	NA	NA	No	Yes
410	410	H6	Male	5	FALSE	64	5.5	Yes	Jun 2016	94	TRUE	FALSE	FALSE	133.818181818182	FALSE	FALSE	10.5	FALSE	3SD	FALSE	Yes	Yes	Yes	None	FALSE	Yes	1	Yes	Yes	Yes	30	Yes	No	39.2	No	none	No	No	No	No/soft	No	Normal	No	none	Alert	hand	1 Sec	No	Yes
411	411	H6	Female	14	FALSE	NA	7.2	Yes	Jul 2016	88	FALSE	TRUE	FALSE	127.777777777778	TRUE	TRUE	11.5	FALSE	NA	FALSE	No	NA	No	NA	FALSE	No	NA	Yes	No	No	NA	NA	No	36.6	No	none	No	No	No	No/soft	No	NA	Yes	none	Alert	NA	1 Sec	No	Yes
412	412	H6	Male	9	FALSE	NA	6.5	Yes	Jul 2016	90	TRUE	FALSE	FALSE	129.969230769231	TRUE	TRUE	9.5	TRUE	NA	FALSE	No	NA	No	None	FALSE	No	NA	Yes	No	Yes	4	No	No	36.3	No	none	No	No	No	No/soft	No	Normal	Yes	none	Alert	hand	Indeterminate	No	Yes
413	413	H6	Male	6	FALSE	NA	4.3	No	Jul 2016	NA	FALSE	TRUE	FALSE	NA	TRUE	FALSE	10	TRUE	NA	FALSE	No	NA	No	None	FALSE	Yes	2	Yes	No	No	NA	NA	No	37	No	none	No	No	No	No/soft	No	Normal	Yes	none	Alert	hand	Indeterminate	No	Yes
414	414	H6	Female	15	FALSE	NA	9	Yes	Jul 2016	90	TRUE	FALSE	FALSE	100.444444444444	TRUE	FALSE	13.5	FALSE	NA	FALSE	Yes	Yes	No	None	FALSE	No	NA	No	NA	Yes	14	No	No	38	No	none	No	No	No	No/soft	No	Normal	No	NA	Alert	hand	1 Sec	No	No
415	415	H6	Male	2	FALSE	NA	NA	Yes	Jun 2016	74	TRUE	FALSE	FALSE	NA	FALSE	FALSE	NA	FALSE	NA	FALSE	No	NA	No	None	FALSE	No	NA	Yes	No	No	NA	NA	No	37.8	No	none	No	No	No	No/soft	No	Normal	No	+ (mild/moderate)	Alert	hand	1 Sec	No	Yes
416	416	H6	Female	10	FALSE	NA	6.7	Yes	Jul 2016	90	FALSE	TRUE	FALSE	NA	FALSE	FALSE	11.5	FALSE	NA	FALSE	No	NA	No	None	FALSE	Yes	3	Yes	No	Yes	3	No	No	40	No	none	No	No	No	No/soft	No	weak	Yes	none	Alert	hand	3 Sec	No	No
417	417	H6	Female	4	FALSE	NA	4.5	No	Jul 2016	NA	TRUE	FALSE	FALSE	NA	FALSE	FALSE	NA	FALSE	3SD	FALSE	No	NA	No	NA	FALSE	Yes	3	Yes	No	No	NA	NA	No	36.4	NA	none	NA	NA	NA	NA	NA	NA	NA	NA	NA	NA	NA	NA	NA
418	418	H6	Female	6	FALSE	NA	5.2	Yes	Jun 2016	94	FALSE	TRUE	FALSE	123.076923076923	TRUE	TRUE	10.4	TRUE	NA	FALSE	Yes	Yes	Yes	None	FALSE	Yes	3	Yes	No	Yes	3	No	No	36.3	No	none	No	No	No	No/soft	No	Normal	No	none	Alert	hand	1 Sec	No	Yes
419	419	H6	Female	2	FALSE	NA	5.2	Yes	Jul 2016	92	TRUE	FALSE	FALSE	NA	FALSE	FALSE	NA	FALSE	NA	FALSE	No	NA	No	None	FALSE	Yes	5	Yes	No	No	NA	NA	No	36.4	No	none	No	No	No	No/soft	No	Normal	No	none	Alert	hand	Indeterminate	No	Yes
420	420	H6	Female	7	FALSE	NA	6.1	Yes	Jul 2016	92	FALSE	TRUE	FALSE	119.344262295082	TRUE	TRUE	10.5	TRUE	NA	FALSE	Yes	NA	Yes	None	FALSE	No	NA	Yes	No	No	NA	NA	No	36	NA	none	No	No	No	No/soft	No	Normal	No	none	Alert	hand	1 Sec	No	No
421	421	H6	Female	1	FALSE	NA	14	Yes	Jul 2016	92	TRUE	FALSE	FALSE	29.1428571428571	FALSE	FALSE	NA	FALSE	NA	FALSE	No	NA	Yes	None	FALSE	No	NA	No	NA	No	NA	NA	No	36.2	No	none	No	No	No	No/soft	No	weak	No	none	Alert	hand	1 Sec	No	No
422	422	H6	Male	9	FALSE	NA	6.1	Yes	Jul 2016	83	FALSE	TRUE	FALSE	NA	TRUE	FALSE	10.7	TRUE	NA	FALSE	No	NA	No	None	FALSE	Yes	NA	Yes	No	No	NA	NA	No	38.5	No	none	No	No	No	No/soft	No	Normal	Yes	none	Alert	hand	1 Sec	No	Yes
423	423	H6	Male	12	FALSE	75	5.2	No	Jul 2016	NA	TRUE	FALSE	FALSE	NA	FALSE	FALSE	10.4	TRUE	NA	FALSE	No	NA	No	None	FALSE	Yes	3	Yes	No	No	NA	NA	No	39	No	none	No	No	No	No/soft	No	Normal	Yes	none	Alert	hand	1 Sec	No	Yes
424	424	H6	Female	11	FALSE	NA	6.3	No	Jul 2016	NA	TRUE	FALSE	FALSE	NA	FALSE	FALSE	NA	FALSE	NA	FALSE	Yes	Yes	No	NA	FALSE	Yes	4	No	NA	Yes	2	No	No	39.2	NA	NA	NA	NA	NA	NA	NA	NA	NA	NA	NA	NA	NA	NA	NA
425	425	H6	Male	13	FALSE	NA	7.4	Yes	Jul 2016	90	FALSE	TRUE	FALSE	129.72972972973	TRUE	TRUE	12.4	FALSE	NA	FALSE	Yes	Yes	No	None	FALSE	Yes	14	No	NA	Yes	14	Yes	No	37.1	No	none	No	No	No	No/soft	No	Normal	No	none	Alert	hand	1 Sec	No	No
426	426	H6	Male	30	FALSE	NA	10	Yes	Jul 2016	90	FALSE	TRUE	FALSE	124	TRUE	TRUE	NA	FALSE	NA	FALSE	No	NA	No	None	FALSE	Yes	2	Yes	No	No	NA	NA	No	41	No	none	No	No	No	No/soft	No	Normal	Yes	none	Alert	hand	1 Sec	No	Yes
427	427	H6	Male	5	FALSE	NA	3.7	No	Jul 2016	NA	TRUE	FALSE	FALSE	129.72972972973	FALSE	FALSE	9.5	FALSE	NA	FALSE	No	NA	No	None	FALSE	No	NA	Yes	No	No	NA	NA	No	36.2	No	none	No	Yes	No	No/soft	No	Normal	Yes	none	Alert	hand	1 Sec	No	Yes
428	428	H6	Male	11	FALSE	NA	6.5	No	Jul 2016	NA	TRUE	FALSE	FALSE	NA	TRUE	FALSE	10	TRUE	NA	FALSE	No	NA	No	None	FALSE	No	NA	No	NA	No	NA	NA	No	38.4	No	none	No	No	No	No/soft	No	Normal	No	none	Alert	hand	1 Sec	No	No
429	429	H6	Female	18	FALSE	NA	5.4	Yes	Jul 2016	82	TRUE	FALSE	FALSE	NA	FALSE	FALSE	NA	FALSE	NA	FALSE	No	NA	Yes	None	FALSE	Yes	5	Yes	Yes	No	NA	NA	No	36.1	No	none	No	No	No	No/soft	No	weak	No	+ + + (severe)	Alert	hand	1 Sec	No	No
430	430	H6	Female	22	FALSE	NA	8	Yes	Jul 2016	82	FALSE	TRUE	FALSE	130	TRUE	TRUE	13.7	FALSE	NA	FALSE	Yes	No	No	None	FALSE	Yes	2	Yes	No	No	NA	NA	No	39.5	No	none	No	No	No	No/soft	No	Normal	Yes	none	Alert	hand	1 Sec	No	Yes
431	431	H6	Male	22	FALSE	NA	11	No	Jul 2016	NA	FALSE	FALSE	TRUE	NA	FALSE	FALSE	NA	FALSE	NA	FALSE	Yes	No	Yes	Foot	FALSE	Yes	1	Yes	Yes	No	NA	NA	Yes	36.9	No	none	No	No	No	No/soft	No	Normal	No	none	Alert	hand	Indeterminate	No	Yes
432	432	H6	Male	5	FALSE	NA	4.6	Yes	Jul 2016	81	TRUE	FALSE	FALSE	130.434782608696	FALSE	FALSE	NA	FALSE	NA	FALSE	No	NA	No	None	FALSE	Yes	3	Yes	No	No	NA	NA	Yes	37.5	No	none	No	No	No	No/soft	No	Normal	Yes	none	Alert	hand	1 Sec	No	Yes
433	433	H6	Female	13	FALSE	NA	7.1	Yes	Aug 2016	70	TRUE	FALSE	FALSE	129.577464788732	FALSE	FALSE	11	TRUE	NA	FALSE	No	NA	No	None	FALSE	Yes	7	Yes	No	No	NA	NA	No	39	No	none	No	No	No	No/soft	No	Normal	Yes	none	Alert	hand	1 Sec	No	Yes
434	434	H6	Male	10	FALSE	NA	7.2	Yes	Aug 2016	90	TRUE	FALSE	FALSE	NA	FALSE	FALSE	NA	FALSE	NA	FALSE	Yes	No	No	None	FALSE	Yes	1	Yes	No	Yes	14	No	No	39.3	No	none	No	No	No	No/soft	No	Normal	Yes	none	Alert	hand	1 Sec	No	Yes
435	435	H6	Female	1	TRUE	NA	NA	Yes	Jul 2016	90	TRUE	FALSE	FALSE	NA	FALSE	FALSE	NA	FALSE	NA	FALSE	No	NA	No	None	FALSE	No	NA	No	NA	No	NA	NA	No	36.5	No	none	No	No	No	No/soft	No	Normal	No	NA	Alert	NA	2 Sec	No	Yes
436	436	H6	Male	6	TRUE	NA	6.8	Yes	Aug 2016	80	TRUE	FALSE	FALSE	NA	FALSE	FALSE	12	FALSE	NA	FALSE	No	NA	No	None	FALSE	Yes	5	Yes	No	No	NA	NA	No	38	No	none	No	No	No	Yes	No	weak	Yes	none	Alert	hand	1 Sec	No	No
437	437	H6	Male	18	FALSE	NA	9	Yes	Jul 2016	90	TRUE	FALSE	FALSE	NA	FALSE	FALSE	12.2	FALSE	NA	FALSE	Yes	No	No	None	FALSE	Yes	1	Yes	No	Yes	1	No	No	42.4	No	none	Yes	No	No	No/soft	No	weak	Yes	none	Pain response	hand	1 Sec	No	No
438	438	H6	Female	11	FALSE	NA	5.6	Yes	Aug 2016	91	TRUE	FALSE	FALSE	114.285714285714	TRUE	TRUE	12	FALSE	NA	FALSE	No	NA	No	None	FALSE	Yes	2	No	NA	No	NA	NA	No	38	No	none	No	No	No	No/soft	No	Normal	Yes	none	Alert	hand	1 Sec	No	No
439	439	H6	Male	13	FALSE	NA	NA	No	Jul 2016	NA	TRUE	FALSE	FALSE	NA	TRUE	FALSE	NA	FALSE	NA	FALSE	No	NA	No	None	FALSE	Yes	2	No	NA	No	NA	NA	No	36.7	No	none	No	No	No	NA	No	NA	No	NA	Alert	NA	NA	No	NA
440	440	H6	Female	8	FALSE	NA	4	Yes	Aug 2016	79	TRUE	FALSE	FALSE	124	TRUE	TRUE	10.4	TRUE	NA	FALSE	No	NA	No	None	FALSE	Yes	2	Yes	No	No	NA	NA	No	36.7	No	none	No	No	No	No/soft	No	Normal	Yes	none	Alert	hand	Indeterminate	No	Yes
441	441	H6	Female	7	FALSE	61	5.32	Yes	Aug 2016	85	TRUE	FALSE	FALSE	NA	FALSE	FALSE	11	TRUE	NA	FALSE	No	NA	No	None	FALSE	No	NA	Yes	Yes	No	NA	NA	No	36.7	No	none	No	No	No	No/soft	No	Normal	Yes	none	Alert	hand	1 Sec	No	Yes
442	442	H6	Male	8	FALSE	NA	5.5	Yes	Aug 2016	100	FALSE	TRUE	FALSE	65.4545454545455	TRUE	TRUE	10.9	TRUE	NA	FALSE	No	NA	No	Foot	FALSE	Yes	5	No	NA	Yes	5	No	No	36	No	none	No	No	No	No/soft	No	Normal	Yes	+ (mild/moderate)	Alert	NA	1 Sec	No	Yes
443	443	H6	Male	12	FALSE	NA	8	Yes	Aug 2016	94	TRUE	FALSE	FALSE	NA	FALSE	FALSE	10	TRUE	NA	FALSE	Yes	Yes	No	None	FALSE	Yes	2	Yes	No	Yes	2	No	No	39	No	none	No	No	No	No/soft	No	Normal	No	none	Alert	hand	1 Sec	No	Yes
444	444	H6	Male	6	FALSE	NA	6.4	Yes	Aug 2016	90	TRUE	FALSE	FALSE	NA	FALSE	FALSE	NA	FALSE	NA	FALSE	No	NA	No	None	FALSE	Yes	3	Yes	No	No	NA	NA	No	37.4	No	none	No	No	No	No/soft	No	Normal	No	none	Alert	hand	1 Sec	No	Yes
445	445	H6	Female	15	FALSE	NA	5.5	Yes	Aug 2016	91	TRUE	FALSE	FALSE	NA	FALSE	FALSE	12.1	FALSE	NA	FALSE	Yes	Yes	No	None	FALSE	Yes	2	No	NA	Yes	2	No	No	38.5	No	none	No	No	No	No/soft	No	Normal	No	none	Alert	hand	1 Sec	No	Yes
446	446	H6	Male	18	FALSE	NA	6.7	No	Aug 2016	NA	TRUE	FALSE	FALSE	119.402985074627	TRUE	TRUE	NA	FALSE	NA	FALSE	Yes	No	No	None	FALSE	Yes	7	Yes	No	Yes	7	No	No	38.7	No	none	No	No	No	No/soft	No	Normal	No	none	Alert	hand	1 Sec	No	No
447	447	H6	Male	12	FALSE	NA	5.5	Yes	Aug 2016	92	TRUE	FALSE	FALSE	129.454545454545	TRUE	FALSE	11.5	FALSE	NA	FALSE	Yes	Yes	Yes	None	FALSE	Yes	2	No	NA	Yes	2	No	No	38.6	No	none	No	No	No	No/soft	No	Normal	No	none	Alert	hand	4 Sec	No	No
448	448	H6	Male	16	FALSE	68	5.4	Yes	Aug 2016	92	TRUE	FALSE	FALSE	NA	FALSE	FALSE	11.3	TRUE	1SD	FALSE	No	NA	No	None	FALSE	Yes	2	Yes	No	Yes	1	No	No	39.8	No	none	No	No	No	No/soft	No	Normal	No	none	Alert	hand	1 Sec	No	Yes
449	449	H6	Male	9	FALSE	NA	3.2	Yes	Aug 2016	75	TRUE	FALSE	FALSE	130	TRUE	TRUE	8.7	TRUE	NA	FALSE	No	NA	No	None	FALSE	No	NA	Yes	No	No	NA	NA	No	37.2	No	none	No	No	No	No/soft	No	Normal	Yes	none	Alert	hand	1 Sec	No	Yes
450	450	H6	Male	5	FALSE	NA	5.4	Yes	Aug 2016	79	FALSE	TRUE	FALSE	130.37037037037	FALSE	FALSE	11	FALSE	NA	FALSE	No	NA	Yes	None	FALSE	Yes	4	Yes	No	Yes	1	No	No	39.9	No	none	No	No	No	No/soft	No	Normal	Yes	none	Alert	hand	4 Sec	No	No
451	451	H6	Female	15	FALSE	NA	6.9	Yes	Sep 2016	84	FALSE	TRUE	FALSE	129.855072463768	TRUE	TRUE	12.6	FALSE	NA	FALSE	No	NA	No	None	FALSE	Yes	3	Yes	No	No	NA	NA	No	38	No	none	Yes	No	No	No/soft	No	Normal	Yes	none	Alert	hand	1 Sec	No	Yes
452	452	H6	Female	11	FALSE	NA	6	No	Sep 2016	NA	TRUE	FALSE	FALSE	130.666666666667	TRUE	TRUE	NA	FALSE	NA	FALSE	NA	NA	NA	None	FALSE	NA	NA	NA	NA	NA	NA	NA	NA	38.1	No	none	No	No	No	No/soft	No	Normal	No	none	Alert	hand	1 Sec	No	Yes
453	453	H6	Male	23	FALSE	NA	6.2	Yes	Sep 2016	94	TRUE	FALSE	FALSE	NA	FALSE	FALSE	11.4	TRUE	NA	FALSE	No	NA	No	None	FALSE	Yes	1	Yes	No	No	NA	NA	No	38.4	No	none	No	No	No	No/soft	No	Normal	No	none	Alert	hand	1 Sec	No	Yes
454	454	H6	Male	12	FALSE	NA	9.3	No	Sep 2016	NA	TRUE	FALSE	FALSE	86.0215053763441	TRUE	TRUE	11.8	FALSE	NA	FALSE	Yes	Yes	Yes	None	FALSE	Yes	2	No	NA	Yes	2	No	No	40.2	No	none	No	No	No	No/soft	No	Normal	No	none	Alert	hand	1 Sec	No	Yes
455	455	H6	Female	5	FALSE	NA	4.9	Yes	Oct 2016	94	FALSE	TRUE	FALSE	130.612244897959	FALSE	FALSE	NA	FALSE	NA	FALSE	No	NA	No	None	FALSE	Yes	5	Yes	No	No	NA	NA	No	39	No	none	No	No	No	No/soft	No	Normal	No	none	Alert	hand	1 Sec	No	Yes
456	456	H6	Female	18	FALSE	NA	7.2	No	Oct 2016	NA	TRUE	FALSE	FALSE	NA	FALSE	FALSE	11.2	TRUE	NA	FALSE	Yes	No	No	None	FALSE	Yes	1	No	NA	Yes	3	No	No	39	No	none	No	No	No	No/soft	No	Normal	No	none	Alert	hand	1 Sec	No	Yes
457	457	H6	Male	6	FALSE	NA	6.4	No	Oct 2016	NA	TRUE	FALSE	FALSE	130	TRUE	TRUE	10.8	TRUE	NA	FALSE	No	NA	No	None	FALSE	Yes	3	Yes	No	No	NA	NA	No	39	No	none	No	No	No	No/soft	No	Normal	Yes	none	Alert	hand	1 Sec	No	Yes
458	458	H6	Female	19	FALSE	NA	6	No	Sep 2016	NA	TRUE	FALSE	FALSE	100	TRUE	TRUE	NA	FALSE	NA	FALSE	No	NA	No	None	FALSE	Yes	3	No	NA	No	NA	NA	No	38.4	No	none	No	No	No	No/soft	No	Normal	No	none	Alert	hand	1 Sec	No	Yes
459	459	H6	Female	13	FALSE	NA	7.3	Yes	Sep 2016	90	TRUE	FALSE	FALSE	99.7260273972603	FALSE	FALSE	11.4	TRUE	NA	FALSE	Yes	No	No	None	FALSE	Yes	7	Yes	No	No	NA	NA	No	37.8	No	none	No	No	No	No/soft	No	Normal	Yes	none	Alert	hand	1 Sec	No	Yes
460	460	H6	Female	2	FALSE	NA	NA	Yes	Oct 2016	94	TRUE	FALSE	FALSE	NA	FALSE	FALSE	NA	FALSE	NA	FALSE	No	NA	No	None	FALSE	No	NA	No	NA	No	NA	NA	No	37.6	No	none	No	No	No	No/soft	No	Normal	No	none	Alert	hand	1 Sec	No	Yes
461	461	H6	Female	2	FALSE	NA	NA	No	Oct 2016	NA	TRUE	FALSE	FALSE	NA	FALSE	FALSE	NA	FALSE	NA	FALSE	No	NA	No	None	FALSE	No	NA	No	NA	No	NA	NA	No	37.6	No	none	No	No	No	No/soft	No	Normal	No	none	Alert	hand	1 Sec	No	Yes
462	462	H6	Female	8	FALSE	NA	6.3	No	Oct 2016	NA	FALSE	TRUE	FALSE	130.793650793651	TRUE	TRUE	11.1	TRUE	NA	FALSE	No	NA	No	None	FALSE	Yes	5	Yes	No	Yes	1	No	Yes	39	No	none	No	No	No	No/soft	No	Normal	No	none	Alert	hand	1 Sec	No	Yes
463	463	H6	Male	7	FALSE	NA	6.4	Yes	Oct 2016	89	FALSE	TRUE	FALSE	130	TRUE	TRUE	11.5	FALSE	NA	FALSE	No	NA	No	None	FALSE	Yes	NA	Yes	Yes	No	NA	NA	No	38.2	No	none	No	No	No	No/soft	No	Normal	Yes	+ (mild/moderate)	Alert	hand	1 Sec	No	Yes
464	464	H6	Male	14	FALSE	NA	7.8	Yes	Oct 2016	92	FALSE	TRUE	FALSE	133.333333333333	TRUE	TRUE	11.7	FALSE	NA	FALSE	No	NA	No	None	FALSE	No	NA	No	NA	Yes	5	No	No	36.8	No	none	No	No	No	No/soft	No	Normal	No	none	Alert	hand	1 Sec	No	Yes
465	465	H6	Male	12	FALSE	NA	8	Yes	Oct 2016	94	TRUE	FALSE	FALSE	130	TRUE	TRUE	11.5	FALSE	NA	FALSE	Yes	Yes	No	None	FALSE	Yes	2	No	NA	Yes	2	No	No	39.3	No	none	No	No	No	No/soft	No	Normal	No	+ + + (severe)	Alert	NA	4 Sec	No	Yes
466	466	H6	Female	10	FALSE	NA	5.8	Yes	Oct 2016	94	TRUE	FALSE	FALSE	131.034482758621	TRUE	TRUE	NA	FALSE	NA	FALSE	No	NA	No	None	FALSE	Yes	1	Yes	No	No	NA	NA	No	37.6	No	none	No	No	No	No/soft	No	Normal	No	none	Alert	hand	1 Sec	No	Yes
467	467	H6	Male	7	FALSE	NA	4.2	Yes	Oct 2016	98	TRUE	FALSE	FALSE	129.52380952381	TRUE	TRUE	11	TRUE	NA	FALSE	Yes	Yes	Yes	None	FALSE	Yes	3	No	NA	Yes	7	No	No	41.9	No	none	No	No	No	No/soft	No	Normal	No	none	Alert	hand	1 Sec	No	Yes
468	468	H6	Female	19	FALSE	NA	5.9	Yes	Oct 2016	88	TRUE	FALSE	FALSE	130.169491525424	TRUE	TRUE	10	TRUE	NA	FALSE	No	NA	Yes	None	FALSE	Yes	5	Yes	No	No	NA	NA	Yes	38.7	No	none	No	No	No	No/soft	No	Normal	Yes	none	Alert	hand	1 Sec	No	Yes
469	469	H6	Male	26	FALSE	NA	8.6	No	Oct 2016	NA	FALSE	TRUE	FALSE	130.232558139535	TRUE	TRUE	12	FALSE	NA	FALSE	Yes	No	Yes	None	FALSE	Yes	3	Yes	No	No	NA	NA	Yes	38.9	No	none	No	No	No	No/soft	No	weak	Yes	none	Alert	hand	1 Sec	No	Yes
470	470	H6	Female	9	FALSE	NA	6.1	Yes	Nov 2016	94	TRUE	FALSE	FALSE	131.147540983607	TRUE	TRUE	11.2	TRUE	NA	FALSE	No	NA	No	None	FALSE	Yes	3	Yes	No	No	NA	NA	No	39	No	none	No	No	No	No/soft	No	Normal	Yes	none	Alert	hand	1 Sec	No	Yes
471	471	H6	Male	11	FALSE	NA	5.4	Yes	Nov 2016	96	TRUE	FALSE	FALSE	NA	FALSE	FALSE	10	TRUE	NA	FALSE	No	NA	Yes	None	FALSE	No	NA	No	NA	Yes	NA	No	No	39	No	none	No	No	No	No/soft	No	Normal	Yes	none	Alert	hand	1 Sec	No	Yes
472	472	H6	Female	7	FALSE	NA	4.9	Yes	Nov 2016	96	TRUE	FALSE	FALSE	NA	FALSE	FALSE	11.5	FALSE	NA	FALSE	No	NA	No	None	FALSE	Yes	4	No	NA	Yes	5	No	No	37.7	No	none	No	No	No	No/soft	No	Normal	No	none	Alert	hand	1 Sec	No	Yes
473	473	H6	Female	12	FALSE	NA	4.8	No	Oct 2016	NA	TRUE	FALSE	FALSE	166.666666666667	FALSE	FALSE	11.5	FALSE	NA	FALSE	Yes	Yes	Yes	None	FALSE	Yes	2	Yes	No	No	NA	NA	No	39	No	none	No	No	No	No/soft	No	Normal	No	+ (mild/moderate)	Alert	hand	1 Sec	No	Yes
474	474	H6	Male	18	TRUE	NA	5.7	No	Nov 2016	NA	TRUE	FALSE	FALSE	NA	FALSE	FALSE	11.5	FALSE	NA	FALSE	Yes	No	No	None	FALSE	Yes	7	No	NA	Yes	7	No	No	36.9	No	none	No	No	No	No/soft	No	weak	Yes	+ (mild/moderate)	Alert	hand	3 Sec	No	Yes
475	475	H6	Male	11	FALSE	NA	6	No	Nov 2016	NA	TRUE	FALSE	FALSE	118.666666666667	TRUE	FALSE	10	TRUE	NA	FALSE	No	NA	No	None	FALSE	Yes	3	No	NA	Yes	7	No	No	37.3	No	none	NA	NA	NA	No/soft	NA	Normal	NA	none	Alert	hand	Indeterminate	NA	Yes
476	476	H6	Female	14	FALSE	NA	6.2	No	Nov 2016	NA	FALSE	TRUE	FALSE	129.032258064516	TRUE	TRUE	11	TRUE	NA	FALSE	Yes	No	No	None	FALSE	Yes	2	Yes	No	Yes	2	No	No	37	NA	none	No	No	No	No/soft	No	Normal	No	none	Alert	hand	1 Sec	No	Yes
477	477	H6	Female	9	FALSE	NA	6.2	Yes	Nov 2016	74	FALSE	TRUE	FALSE	129.032258064516	TRUE	TRUE	11.3	TRUE	NA	FALSE	Yes	No	No	None	FALSE	Yes	7	Yes	NA	Yes	3	No	No	39.2	No	none	No	No	No	No/soft	No	Normal	Yes	+ (mild/moderate)	Alert	hand	1 Sec	No	Yes
478	478	H6	Male	9	FALSE	NA	6	Yes	Oct 2016	80	TRUE	FALSE	FALSE	130.666666666667	TRUE	TRUE	11.5	FALSE	NA	FALSE	No	NA	No	None	FALSE	Yes	3	Yes	No	No	NA	NA	No	36.8	No	none	No	No	No	No/soft	No	Normal	Yes	none	Alert	hand	Indeterminate	No	No
479	479	H6	Male	11	FALSE	NA	5.9	Yes	Nov 2016	95	TRUE	FALSE	FALSE	NA	FALSE	FALSE	10	TRUE	NA	FALSE	Yes	No	No	None	FALSE	No	NA	No	NA	Yes	3	No	No	40	No	none	No	No	No	No/soft	No	Normal	No	none	Alert	hand	1 Sec	No	Yes
480	480	H6	Female	18	FALSE	NA	8	Yes	Oct 2016	92	FALSE	TRUE	FALSE	130	TRUE	TRUE	9.5	TRUE	NA	FALSE	No	NA	No	None	FALSE	No	NA	Yes	No	No	NA	NA	No	37.2	No	none	No	No	No	No/soft	No	Normal	Yes	none	Alert	hand	1 Sec	No	Yes
481	481	H6	Male	22	FALSE	NA	NA	No	Nov 2016	NA	FALSE	TRUE	FALSE	NA	TRUE	FALSE	NA	FALSE	NA	FALSE	Yes	No	Yes	NA	FALSE	No	NA	No	NA	No	NA	NA	No	37.9	NA	NA	NA	NA	NA	NA	NA	NA	NA	NA	NA	NA	NA	NA	NA
482	482	H6	Male	11	FALSE	NA	5.7	Yes	Nov 2016	85	TRUE	FALSE	FALSE	129.122807017544	TRUE	TRUE	9.4	TRUE	NA	FALSE	No	NA	No	None	FALSE	No	NA	Yes	Yes	No	NA	NA	No	39.4	NA	none	No	No	No	No/soft	No	Normal	No	none	Alert	hand	1 Sec	No	Yes
483	483	H6	Male	26	FALSE	NA	7	Yes	Nov 2016	95	TRUE	FALSE	FALSE	NA	FALSE	FALSE	12.5	FALSE	NA	FALSE	No	NA	No	None	FALSE	Yes	3	Yes	No	No	NA	NA	No	37.7	No	none	No	No	No	No/soft	No	Normal	Yes	none	Alert	hand	3 Sec	No	Yes
484	484	H9	Female	43	FALSE	NA	15	No	Dec 2013	NA	FALSE	FALSE	TRUE	NA	FALSE	FALSE	NA	FALSE	NA	FALSE	No	NA	No	Foot	FALSE	Yes	NA	No	NA	No	NA	NA	No	37.6	No	none	No	No	No	No/soft	No	Normal	No	+ (mild/moderate)	Alert	hand	1 Sec	No	Yes
485	485	H9	Male	12	FALSE	NA	7.3	No	Jan 2014	NA	TRUE	FALSE	FALSE	NA	FALSE	FALSE	NA	FALSE	NA	FALSE	Yes	Yes	Yes	None	TRUE	Yes	1	No	NA	Yes	1	No	No	NA	NA	none	No	No	No	No/soft	No	Normal	No	none	Alert	NA	2 Sec	No	Yes
486	486	H9	Female	6	FALSE	NA	5.4	No	Jan 2014	NA	FALSE	TRUE	FALSE	133.333333333333	TRUE	TRUE	NA	FALSE	NA	FALSE	No	NA	No	None	FALSE	Yes	1	Yes	No	No	NA	NA	No	NA	No	none	No	No	No	No/soft	No	Normal	No	+ (mild/moderate)	Alert	NA	1 Sec	No	Yes
487	487	H9	Female	10	FALSE	NA	5.2	No	Jan 2014	NA	FALSE	TRUE	FALSE	120	TRUE	TRUE	NA	FALSE	NA	FALSE	Yes	Yes	No	None	TRUE	No	NA	No	NA	Yes	4	No	No	36.6	Yes	none	No	No	No	No/soft	No	NA	No	none	Alert	NA	1 Sec	No	Yes
488	488	H9	Male	11	FALSE	NA	5.4	No	Jan 2014	NA	TRUE	FALSE	FALSE	133.333333333333	TRUE	TRUE	NA	FALSE	NA	FALSE	No	NA	No	None	TRUE	Yes	2	Yes	No	Yes	1	No	No	38	No	none	No	No	No	No/soft	No	Normal	No	none	Alert	hand	NA	No	Yes
489	489	H9	Female	7	FALSE	NA	4.8	No	Jan 2014	NA	FALSE	TRUE	FALSE	133.333333333333	TRUE	TRUE	NA	FALSE	NA	FALSE	Yes	No	Yes	None	TRUE	Yes	2	Yes	No	No	NA	NA	No	38.1	No	none	No	No	No	NA	No	Normal	No	NA	Alert	NA	NA	No	NA
490	490	H9	Female	20	FALSE	NA	6.9	No	Jan 2014	NA	FALSE	TRUE	FALSE	NA	TRUE	FALSE	NA	FALSE	NA	FALSE	No	NA	No	None	TRUE	Yes	4	Yes	No	No	NA	NA	No	38.6	No	none	No	No	Yes	No/soft	No	Normal	Yes	none	Alert	NA	1 Sec	No	Yes
491	491	H9	Male	7	FALSE	NA	5.1	No	Jan 2014	NA	FALSE	TRUE	FALSE	130.196078431373	TRUE	TRUE	NA	FALSE	NA	FALSE	No	NA	No	None	TRUE	Yes	6	Yes	No	Yes	4	No	No	38.9	NA	none	Yes	No	No	No/soft	No	Normal	Yes	none	Alert	hand	1 Sec	No	Yes
492	492	H9	Female	38	TRUE	NA	10	No	Jan 2014	NA	TRUE	FALSE	FALSE	128	TRUE	TRUE	NA	FALSE	NA	FALSE	Yes	No	Yes	Foot	TRUE	Yes	7	Yes	NA	No	NA	NA	No	38.1	Yes	none	No	No	No	NA	No	NA	No	+ + + (severe)	Alert	hand	1 Sec	No	NA
493	493	H9	Female	15	FALSE	NA	7.1	No	Jan 2014	NA	FALSE	TRUE	FALSE	114.929577464789	TRUE	TRUE	NA	FALSE	NA	FALSE	Yes	Yes	Yes	None	TRUE	Yes	NA	No	NA	Yes	3	No	NA	36.6	No	none	No	No	No	No/soft	No	Normal	No	+ (mild/moderate)	Alert	NA	1 Sec	No	Yes
494	494	H9	Male	13	FALSE	NA	6.6	No	Jan 2014	NA	FALSE	TRUE	FALSE	129.69696969697	TRUE	TRUE	NA	FALSE	NA	FALSE	Yes	Yes	Yes	None	TRUE	Yes	NA	No	NA	Yes	1	No	No	36.5	No	none	No	No	No	No/soft	No	Normal	No	none	Alert	hand	1 Sec	No	Yes
495	495	H9	Male	10	TRUE	NA	NA	No	Jan 2014	NA	FALSE	TRUE	FALSE	NA	TRUE	FALSE	NA	FALSE	NA	FALSE	No	NA	No	None	TRUE	Yes	2	Yes	No	No	NA	NA	No	37.5	No	none	Yes	No	No	No/soft	No	NA	Yes	NA	Alert	hand	NA	NA	Yes
496	496	H9	Male	21	FALSE	NA	11.5	No	Jan 2014	NA	TRUE	FALSE	FALSE	NA	FALSE	FALSE	NA	FALSE	NA	FALSE	No	NA	Yes	Foot	FALSE	Yes	2	Yes	No	No	NA	NA	No	36.7	No	none	No	No	No	NA	No	NA	No	none	NA	NA	NA	NA	NA
497	497	H9	Male	11	FALSE	NA	5.9	No	Jan 2014	NA	TRUE	FALSE	FALSE	151.864406779661	FALSE	FALSE	NA	FALSE	NA	FALSE	No	NA	No	None	TRUE	Yes	1	No	NA	Yes	1	No	No	38.1	No	none	No	No	No	No/soft	No	Normal	No	none	Alert	NA	1 Sec	No	Yes
498	498	H9	Female	30	FALSE	NA	5.4	No	Jan 2014	NA	TRUE	FALSE	FALSE	NA	FALSE	FALSE	9.5	TRUE	NA	FALSE	No	NA	No	None	TRUE	No	NA	No	NA	No	NA	NA	No	37.5	No	none	No	No	No	NA	No	NA	No	+ + + (severe)	NA	NA	NA	No	NA
499	499	H9	Male	8	FALSE	NA	6	No	Feb 2014	NA	TRUE	FALSE	FALSE	NA	TRUE	FALSE	NA	FALSE	NA	FALSE	Yes	No	Yes	Foot	TRUE	No	NA	No	NA	No	NA	NA	No	37	No	none	No	No	No	No/soft	No	Normal	No	none	Alert	hand	1 Sec	No	Yes
500	500	H9	Female	4	FALSE	NA	3.8	No	Jan 2014	NA	FALSE	TRUE	FALSE	NA	FALSE	FALSE	NA	FALSE	NA	FALSE	Yes	No	No	None	FALSE	Yes	3	Yes	No	No	NA	NA	No	36.2	NA	none	No	No	No	NA	No	NA	Yes	none	NA	NA	NA	No	NA
501	501	H9	Male	10	TRUE	NA	NA	No	Jan 2014	NA	FALSE	TRUE	FALSE	NA	TRUE	FALSE	NA	FALSE	NA	FALSE	No	NA	No	None	TRUE	Yes	2	Yes	No	No	NA	NA	No	37.5	No	none	Yes	No	No	No/soft	No	NA	Yes	NA	Alert	hand	NA	NA	Yes
502	502	H9	Female	28	FALSE	NA	6.7	No	Feb 2014	NA	FALSE	TRUE	FALSE	NA	FALSE	FALSE	NA	FALSE	NA	FALSE	No	NA	No	NA	FALSE	Yes	NA	Yes	No	No	NA	NA	No	NA	NA	+ + + (severe)	No	No	No	NA	No	NA	No	none	NA	NA	NA	No	NA
503	503	H9	Female	17	FALSE	NA	5.2	No	Feb 2014	NA	TRUE	FALSE	FALSE	NA	FALSE	FALSE	8.8	TRUE	NA	FALSE	No	NA	Yes	None	TRUE	No	NA	No	NA	Yes	5	No	No	36.7	No	none	No	No	No	NA	No	NA	No	none	NA	NA	NA	No	NA
504	504	H9	Male	14	TRUE	NA	4.6	No	Feb 2014	NA	TRUE	FALSE	FALSE	NA	TRUE	FALSE	NA	FALSE	NA	FALSE	Yes	Yes	Yes	Foot	TRUE	Yes	4	No	NA	Yes	4	No	No	36.7	Yes	none	No	No	No	No/soft	No	weak	No	+ (mild/moderate)	Alert	hand	2 Sec	No	No
505	505	H9	Female	13	FALSE	NA	9.2	No	Feb 2014	NA	TRUE	FALSE	FALSE	NA	TRUE	FALSE	11.5	FALSE	-3SD	FALSE	Yes	NA	NA	Face	TRUE	Yes	NA	No	NA	NA	NA	NA	NA	35.8	NA	none	No	No	NA	No/soft	No	NA	No	NA	Alert	NA	NA	No	No
506	506	H9	Male	13	FALSE	NA	5.7	No	Feb 2014	NA	TRUE	FALSE	FALSE	NA	TRUE	FALSE	10	TRUE	3SD	FALSE	Yes	NA	No	None	TRUE	Yes	5	Yes	No	No	NA	NA	No	NA	NA	none	Yes	No	No	No/soft	No	Normal	Yes	none	Alert	hand	Indeterminate	No	No
507	507	H9	Male	9	TRUE	NA	5.9	No	Feb 2014	NA	TRUE	FALSE	FALSE	NA	FALSE	FALSE	NA	FALSE	NA	FALSE	No	NA	Yes	None	TRUE	No	NA	No	NA	No	NA	NA	No	37.1	No	none	Yes	No	Yes	No/soft	No	NA	Yes	none	Pain response	hand	NA	No	No
508	508	H9	Male	5	FALSE	NA	4.5	No	Mar 2014	NA	TRUE	FALSE	FALSE	NA	FALSE	FALSE	NA	FALSE	NA	FALSE	Yes	No	No	None	TRUE	No	NA	No	NA	Yes	3	No	No	37.2	Yes	none	No	No	No	No/soft	No	Normal	No	none	Alert	hand	Indeterminate	No	No
509	509	H9	Female	36	FALSE	NA	6.7	No	Mar 2014	NA	FALSE	FALSE	TRUE	NA	FALSE	FALSE	NA	FALSE	NA	FALSE	No	NA	No	Foot	FALSE	Yes	7	No	NA	No	NA	NA	No	37.5	No	+ + + (severe)	No	No	NA	No/soft	No	Normal	No	NA	Alert	hand	1 Sec	No	Yes
510	510	H9	Female	9	FALSE	NA	5.4	No	Feb 2014	NA	TRUE	FALSE	FALSE	NA	FALSE	FALSE	9.8	TRUE	NA	FALSE	NA	NA	NA	None	TRUE	Yes	5	Yes	No	NA	NA	NA	NA	36.6	Yes	none	No	No	No	No/soft	No	NA	No	none	Alert	hand	Indeterminate	No	No
511	511	H9	Male	13	TRUE	NA	8	No	Mar 2014	NA	FALSE	FALSE	TRUE	NA	FALSE	FALSE	NA	FALSE	NA	FALSE	NA	NA	NA	Foot	FALSE	No	NA	Yes	No	NA	NA	NA	NA	36.8	Yes	none	No	No	No	No/soft	No	Normal	Yes	none	Alert	hand	1 Sec	No	Yes
512	512	H9	Female	15	FALSE	NA	NA	No	Mar 2014	NA	FALSE	TRUE	FALSE	NA	FALSE	FALSE	NA	FALSE	NA	FALSE	No	NA	No	NA	FALSE	No	NA	Yes	No	No	NA	NA	No	NA	NA	NA	Yes	No	No	No/soft	No	NA	Yes	NA	NA	hand	NA	No	Yes
513	513	H9	Male	15	FALSE	NA	3.7	No	Mar 2014	NA	FALSE	TRUE	FALSE	NA	TRUE	FALSE	8	TRUE	NA	FALSE	No	NA	No	None	TRUE	Yes	4	No	NA	Yes	1	No	No	NA	NA	none	No	No	No	No/soft	No	Normal	Yes	none	Alert	elbow	NA	No	Yes
514	514	H9	Female	18	FALSE	NA	7.9	No	Mar 2014	NA	FALSE	FALSE	TRUE	NA	FALSE	FALSE	NA	FALSE	NA	FALSE	No	NA	No	Foot	FALSE	Yes	2	Yes	No	No	NA	NA	No	36.7	No	none	No	No	No	No/soft	No	weak	No	+ + + (severe)	Alert	hand	Indeterminate	No	No
515	515	H9	Male	8	FALSE	NA	4.7	No	Mar 2014	NA	FALSE	TRUE	FALSE	NA	TRUE	FALSE	10	TRUE	NA	FALSE	NA	NA	NA	None	TRUE	Yes	3	Yes	No	NA	NA	NA	NA	37.2	Yes	none	No	No	NA	No/soft	No	Normal	No	none	Alert	hand	1 Sec	No	Yes
516	516	H9	Female	8	FALSE	NA	4.3	No	Mar 2014	NA	FALSE	TRUE	FALSE	NA	TRUE	FALSE	9.5	TRUE	-3SD	FALSE	Yes	Yes	Yes	None	FALSE	Yes	2	Yes	No	Yes	1	No	No	38.8	NA	none	No	No	No	No/soft	No	Normal	No	none	Alert	NA	1 Sec	No	Yes
517	517	H9	Male	6	FALSE	NA	6.8	No	Mar 2014	NA	TRUE	FALSE	FALSE	NA	TRUE	FALSE	10	TRUE	NA	FALSE	Yes	No	Yes	None	TRUE	Yes	2	Yes	No	Yes	2	No	No	37.3	No	none	NA	No	No	NA	No	NA	No	none	NA	NA	NA	No	NA
518	518	H9	Female	33	FALSE	NA	12	No	Mar 2014	NA	FALSE	TRUE	FALSE	NA	FALSE	FALSE	15	FALSE	NA	FALSE	No	NA	Yes	Foot	FALSE	Yes	4	No	NA	NA	NA	NA	No	36.6	No	none	No	No	No	NA	No	NA	No	none	NA	NA	NA	No	NA
519	519	H9	Male	5	FALSE	NA	4.8	No	Mar 2014	NA	FALSE	TRUE	FALSE	NA	FALSE	FALSE	11	FALSE	NA	FALSE	No	NA	Yes	None	TRUE	Yes	7	Yes	No	Yes	7	No	No	38.4	NA	none	No	No	No	NA	No	Normal	No	NA	NA	NA	Indeterminate	No	NA
520	520	H9	Male	5	FALSE	NA	4	No	Mar 2014	NA	TRUE	FALSE	FALSE	NA	FALSE	FALSE	NA	FALSE	NA	FALSE	No	NA	No	NA	FALSE	No	NA	Yes	No	No	NA	NA	No	36.5	Yes	none	No	NA	NA	No/soft	No	Normal	No	none	Alert	hand	Indeterminate	No	Yes
521	521	H9	Female	13	FALSE	NA	5.4	No	Mar 2014	NA	TRUE	FALSE	FALSE	NA	TRUE	FALSE	10.47	TRUE	NA	FALSE	No	NA	Yes	None	TRUE	Yes	14	Yes	No	No	NA	NA	No	38.2	No	none	No	No	No	No/soft	No	Normal	No	none	Alert	hand	Indeterminate	No	Yes
522	522	H9	Female	28	FALSE	NA	NA	No	Mar 2014	NA	FALSE	FALSE	TRUE	NA	FALSE	FALSE	NA	FALSE	NA	FALSE	No	NA	No	Knee	FALSE	Yes	7	Yes	No	No	NA	NA	No	40	No	none	No	No	No	No/soft	No	Normal	No	+ (mild/moderate)	Alert	hand	NA	No	Yes
523	523	H9	Female	6	TRUE	NA	3.4	No	Apr 2014	NA	TRUE	FALSE	FALSE	NA	FALSE	FALSE	NA	FALSE	NA	FALSE	No	NA	No	Foot	TRUE	Yes	7	Yes	No	No	NA	NA	No	39.3	No	none	No	No	No	No/soft	No	Normal	No	+ (mild/moderate)	Alert	hand	1 Sec	No	Yes
524	524	H9	Female	12	FALSE	NA	6	No	Apr 2014	NA	TRUE	FALSE	FALSE	NA	TRUE	FALSE	11	TRUE	NA	FALSE	Yes	Yes	No	Knee	TRUE	Yes	1	No	NA	Yes	7	No	No	36.7	No	none	No	No	No	No/soft	No	Normal	No	+ (mild/moderate)	Alert	hand	NA	No	Yes
525	525	H9	Female	20	FALSE	NA	NA	No	Apr 2014	NA	TRUE	FALSE	FALSE	NA	FALSE	FALSE	NA	FALSE	NA	FALSE	Yes	No	Yes	None	TRUE	No	NA	No	NA	Yes	4	No	No	37.8	No	none	No	No	No	NA	No	NA	No	NA	NA	NA	NA	No	NA
526	526	H9	Female	19	FALSE	NA	5	No	Apr 2014	NA	FALSE	TRUE	FALSE	NA	TRUE	FALSE	NA	FALSE	NA	FALSE	No	NA	Yes	None	TRUE	Yes	4	No	NA	No	NA	NA	No	36.9	No	none	Yes	No	No	No/soft	NA	Normal	Yes	none	Alert	hand	Indeterminate	No	Yes
527	527	H9	Female	17	FALSE	NA	8	No	Apr 2014	NA	FALSE	TRUE	FALSE	NA	TRUE	FALSE	NA	FALSE	NA	FALSE	Yes	NA	Yes	None	TRUE	Yes	2	Yes	No	Yes	2	No	No	38.3	No	none	No	No	No	No/soft	No	weak	Yes	+ (mild/moderate)	Alert	elbow	1 Sec	No	No
528	528	H9	Male	3	FALSE	NA	NA	No	Apr 2014	NA	TRUE	FALSE	FALSE	NA	FALSE	FALSE	NA	FALSE	NA	FALSE	No	NA	Yes	None	TRUE	Yes	NA	No	NA	No	NA	NA	No	NA	No	none	No	No	No	No/soft	No	Normal	No	+ (mild/moderate)	Alert	hand	1 Sec	No	Yes
529	529	H9	Female	18	FALSE	NA	7.9	No	Apr 2014	NA	FALSE	FALSE	TRUE	NA	FALSE	FALSE	NA	FALSE	NA	FALSE	No	NA	Yes	Foot	FALSE	Yes	7	No	NA	No	NA	NA	No	NA	No	none	No	No	No	No/soft	No	Normal	No	+ + + (severe)	Alert	hand	1 Sec	No	Yes
530	530	H9	Male	13	FALSE	NA	6	No	Apr 2014	NA	TRUE	FALSE	FALSE	NA	FALSE	FALSE	NA	FALSE	NA	FALSE	No	NA	Yes	None	FALSE	Yes	1	Yes	No	No	NA	NA	No	37.2	No	none	Yes	No	No	No/soft	No	Normal	Yes	none	Alert	hand	NA	No	No
531	531	H9	Female	24	FALSE	NA	8	No	Apr 2014	NA	FALSE	TRUE	FALSE	NA	FALSE	FALSE	NA	FALSE	NA	FALSE	Yes	Yes	No	None	TRUE	Yes	6	Yes	No	Yes	6	No	No	36.7	No	none	No	No	No	No/soft	No	Normal	No	none	Alert	hand	1 Sec	No	Yes
532	532	H9	Male	36	FALSE	NA	NA	No	Apr 2014	NA	FALSE	FALSE	TRUE	NA	FALSE	FALSE	NA	FALSE	NA	FALSE	No	NA	No	Foot	FALSE	No	NA	No	NA	No	NA	NA	No	NA	No	none	No	No	No	No/soft	No	Normal	No	none	NA	hand	1 Sec	No	Yes
533	533	H9	Female	2	FALSE	NA	6.5	No	May 2014	NA	FALSE	TRUE	FALSE	NA	FALSE	FALSE	12	FALSE	NA	FALSE	No	NA	No	None	TRUE	Yes	1	Yes	No	Yes	1	No	No	36.7	No	none	No	No	No	No/soft	No	Normal	Yes	none	Alert	hand	1 Sec	No	Yes
534	534	H9	Female	12	FALSE	NA	8.4	No	May 2014	NA	FALSE	FALSE	TRUE	NA	FALSE	FALSE	NA	FALSE	NA	FALSE	No	NA	No	Foot	FALSE	Yes	4	Yes	No	No	NA	NA	No	36.4	No	none	No	No	No	No/soft	No	Normal	Yes	+ + + (severe)	Alert	hand	1 Sec	No	Yes
535	535	H9	Female	22	FALSE	NA	9	No	May 2014	NA	FALSE	FALSE	TRUE	NA	FALSE	FALSE	NA	FALSE	NA	FALSE	No	NA	No	Foot	FALSE	Yes	1	Yes	No	No	NA	NA	No	37	No	none	No	No	No	No/soft	No	Normal	Yes	none	Alert	hand	1 Sec	No	Yes
536	536	H9	Male	6	FALSE	NA	3.45	No	May 2014	NA	TRUE	FALSE	FALSE	NA	FALSE	FALSE	NA	FALSE	NA	FALSE	No	NA	No	None	TRUE	Yes	1	Yes	No	Yes	1	No	No	37.2	No	none	No	No	No	NA	No	Normal	Yes	none	Alert	hand	1 Sec	No	NA
537	537	H9	Male	33	FALSE	NA	12	No	May 2014	NA	FALSE	FALSE	TRUE	NA	FALSE	FALSE	NA	FALSE	NA	FALSE	No	NA	No	Face	FALSE	No	NA	Yes	No	No	NA	NA	No	36.5	No	none	No	No	No	No/soft	No	Normal	No	+ + + (severe)	Alert	NA	1 Sec	No	Yes
538	538	H9	Male	2	FALSE	NA	NA	No	May 2014	NA	TRUE	FALSE	FALSE	NA	FALSE	FALSE	NA	FALSE	NA	FALSE	Yes	Yes	No	None	TRUE	No	NA	No	NA	Yes	3	No	No	37.5	No	none	Yes	No	No	NA	No	Normal	Yes	none	Alert	hand	NA	No	NA
539	539	H9	Male	11	FALSE	NA	NA	No	May 2014	NA	FALSE	TRUE	FALSE	NA	TRUE	FALSE	NA	FALSE	NA	FALSE	No	NA	No	None	TRUE	Yes	2	No	NA	No	NA	NA	Yes	NA	No	none	No	No	No	No/soft	No	Normal	No	none	Alert	hand	1 Sec	No	Yes
540	540	H9	Male	19	FALSE	NA	NA	No	Jun 2014	NA	TRUE	FALSE	FALSE	NA	TRUE	FALSE	NA	FALSE	NA	FALSE	Yes	Yes	Yes	None	TRUE	Yes	2	Yes	No	No	NA	NA	No	38.8	No	none	Yes	No	No	NA	NA	Normal	Yes	none	Alert	hand	1 Sec	NA	Yes
541	541	H9	Female	18	FALSE	NA	10	No	Jun 2014	NA	FALSE	FALSE	TRUE	NA	FALSE	FALSE	NA	FALSE	NA	FALSE	Yes	No	No	Foot	FALSE	Yes	6	No	NA	No	NA	NA	No	36.4	No	none	No	No	No	No/soft	No	Normal	No	+ + + (severe)	Alert	hand	2 Sec	No	Yes
542	542	H9	Male	15	FALSE	NA	4.1	No	Jun 2014	NA	TRUE	FALSE	FALSE	NA	FALSE	FALSE	NA	FALSE	NA	FALSE	No	NA	No	None	TRUE	Yes	2	No	NA	Yes	1	No	No	38.7	No	none	No	No	No	No/soft	No	Normal	Yes	none	NA	NA	1 Sec	Yes	No
543	543	H9	Female	9	FALSE	NA	5.8	No	May 2014	NA	TRUE	FALSE	FALSE	NA	FALSE	FALSE	NA	FALSE	NA	FALSE	Yes	Yes	Yes	None	TRUE	Yes	NA	No	NA	Yes	8	No	No	37.2	No	none	No	No	No	No/soft	No	Normal	No	none	Alert	hand	1 Sec	No	Yes
544	544	H9	Male	18	TRUE	NA	11	No	Jun 2014	NA	FALSE	FALSE	TRUE	NA	FALSE	FALSE	NA	FALSE	NA	FALSE	Yes	No	No	Face	FALSE	No	NA	Yes	No	No	NA	NA	No	36.7	No	none	No	No	No	No/soft	No	Normal	No	none	Alert	hand	2 Sec	No	No
545	545	H9	Male	12	FALSE	NA	12	No	Jun 2014	NA	FALSE	TRUE	FALSE	NA	FALSE	FALSE	NA	FALSE	NA	FALSE	Yes	Yes	Yes	None	TRUE	Yes	2	Yes	No	Yes	2	No	No	38.8	NA	none	NA	No	No	NA	No	NA	No	none	NA	NA	NA	No	NA
546	546	H9	Female	48	FALSE	NA	11.5	No	Jun 2014	NA	FALSE	FALSE	TRUE	NA	FALSE	FALSE	NA	FALSE	NA	FALSE	Yes	Yes	Yes	Face	FALSE	Yes	2	Yes	No	Yes	2	No	No	37.4	No	none	No	No	No	No/soft	No	Normal	No	none	Alert	hand	2 Sec	No	Yes
547	547	H9	Female	38	FALSE	84.1	9.9	No	Jun 2014	NA	TRUE	FALSE	FALSE	NA	FALSE	FALSE	NA	FALSE	NA	FALSE	No	NA	No	None	TRUE	No	NA	Yes	Yes	No	NA	NA	No	37	No	none	No	No	No	No/soft	No	Normal	No	+ (mild/moderate)	Alert	hand	1 Sec	No	Yes
548	548	H9	Male	19	FALSE	NA	9.5	No	Aug 2014	NA	FALSE	FALSE	TRUE	NA	FALSE	FALSE	NA	FALSE	NA	FALSE	No	NA	No	Knee	FALSE	Yes	2	No	NA	No	NA	NA	No	38.1	No	none	No	No	No	No/soft	No	NA	No	+ (mild/moderate)	Alert	hand	NA	No	Yes
549	549	H9	Female	1	FALSE	NA	NA	No	Aug 2014	NA	TRUE	FALSE	FALSE	NA	FALSE	FALSE	NA	FALSE	NA	FALSE	No	NA	No	None	TRUE	No	NA	No	NA	No	NA	NA	No	36.5	No	none	No	No	No	No/soft	No	weak	No	none	Alert	hand	1 Sec	No	Yes
550	550	H9	Female	10	TRUE	NA	5.2	No	Aug 2014	NA	TRUE	FALSE	FALSE	NA	FALSE	FALSE	NA	FALSE	NA	FALSE	No	NA	No	None	TRUE	Yes	1	No	NA	No	NA	NA	NA	36.9	No	none	No	No	No	No/soft	No	Normal	Yes	none	Alert	hand	1 Sec	No	Yes
551	551	H9	Female	10	FALSE	NA	7.4	No	Aug 2014	NA	FALSE	TRUE	FALSE	NA	FALSE	FALSE	NA	FALSE	NA	FALSE	Yes	No	Yes	None	TRUE	Yes	1	Yes	No	Yes	1	No	No	36.6	No	none	No	No	No	No/soft	No	Normal	No	none	Alert	hand	2 Sec	No	Yes
552	552	H9	Male	15	FALSE	NA	9	No	Aug 2014	NA	FALSE	FALSE	TRUE	NA	FALSE	FALSE	NA	FALSE	NA	FALSE	Yes	No	Yes	Face	FALSE	Yes	2	No	NA	No	NA	NA	Yes	38.1	No	none	NA	NA	NA	No/soft	NA	Normal	NA	none	Alert	hand	2 Sec	NA	Yes
553	553	H9	Male	10	FALSE	NA	8	No	Sep 2014	NA	FALSE	FALSE	TRUE	NA	FALSE	FALSE	NA	FALSE	NA	FALSE	Yes	Yes	Yes	Foot	FALSE	Yes	NA	No	NA	Yes	3	No	No	36.7	No	none	No	No	No	NA	No	Normal	No	none	Alert	hand	2 Sec	No	NA
554	554	H9	NA	26	FALSE	NA	11.5	No	Sep 2014	NA	FALSE	FALSE	TRUE	NA	FALSE	FALSE	NA	FALSE	NA	FALSE	No	NA	No	Face	FALSE	No	NA	No	NA	No	NA	NA	No	36.7	No	none	No	No	No	No/soft	No	Normal	No	none	Alert	hand	2 Sec	No	No
555	555	H9	Male	14	TRUE	NA	6	No	Oct 2014	NA	FALSE	TRUE	FALSE	130	TRUE	TRUE	NA	FALSE	NA	FALSE	NA	NA	Yes	None	TRUE	Yes	NA	Yes	No	No	NA	NA	No	37.6	No	none	No	No	No	No/soft	No	Normal	No	none	Alert	hand	2 Sec	No	Yes
556	556	H9	Female	1	FALSE	NA	NA	No	Oct 2014	NA	TRUE	FALSE	FALSE	NA	FALSE	FALSE	NA	FALSE	NA	FALSE	No	NA	Yes	None	TRUE	No	NA	No	NA	No	NA	NA	No	36.8	No	none	No	No	No	No/soft	No	weak	No	none	Alert	elbow	3 Sec	No	Yes
557	557	H9	Female	19	TRUE	NA	5.1	No	Oct 2014	NA	TRUE	FALSE	FALSE	74.5098039215686	TRUE	FALSE	NA	FALSE	NA	FALSE	Yes	No	No	None	TRUE	No	NA	No	NA	Yes	7	No	No	NA	No	none	Yes	No	No	No/soft	No	Normal	No	+ (mild/moderate)	Alert	hand	1 Sec	No	Yes
558	558	H9	Male	7	TRUE	NA	4.7	No	Oct 2014	NA	FALSE	TRUE	FALSE	129.36170212766	TRUE	TRUE	10.5	TRUE	NA	FALSE	Yes	No	No	None	TRUE	No	NA	Yes	No	Yes	1	No	No	36.4	No	none	No	No	No	No/soft	No	Normal	Yes	+ (mild/moderate)	Pain response	elbow	3 Sec	No	No
559	559	H9	Male	11	FALSE	NA	NA	No	Nov 2014	NA	FALSE	FALSE	TRUE	NA	FALSE	FALSE	NA	FALSE	NA	FALSE	No	NA	No	Foot	FALSE	Yes	1	No	NA	No	NA	NA	Yes	37.3	No	none	No	No	No	No/soft	No	Normal	Yes	none	Unresponsive	hand	2 Sec	No	Yes
560	560	H9	Female	19	FALSE	70	6.5	No	Nov 2014	NA	TRUE	FALSE	FALSE	NA	FALSE	FALSE	NA	FALSE	NA	FALSE	NA	NA	NA	None	TRUE	Yes	1	Yes	No	Yes	1	No	NA	37.6	No	none	No	No	No	No/soft	NA	weak	No	none	Alert	Shoulder	2 Sec	No	Yes
561	561	H9	Male	4	TRUE	53	3.6	No	Dec 2014	NA	TRUE	FALSE	FALSE	160	FALSE	FALSE	NA	FALSE	NA	FALSE	Yes	Yes	No	None	TRUE	Yes	3	Yes	No	No	NA	NA	No	40.1	No	none	No	No	No	No/soft	No	Normal	Yes	none	Alert	hand	2 Sec	No	No
562	562	H9	Female	36	FALSE	78.5	7.7	No	Nov 2014	NA	TRUE	FALSE	FALSE	135.064935064935	TRUE	TRUE	11	TRUE	NA	FALSE	Yes	No	No	Foot	TRUE	Yes	60	Yes	No	No	NA	NA	No	38.2	NA	none	No	No	No	No/soft	No	Normal	No	none	Alert	hand	1 Sec	No	Yes
563	563	H9	Male	12	FALSE	71	7.8	No	Jan 2015	NA	TRUE	FALSE	FALSE	123.076923076923	TRUE	TRUE	11.8	FALSE	2SD	FALSE	Yes	No	No	None	TRUE	Yes	7	Yes	No	Yes	NA	Yes	No	37	Yes	none	No	No	No	No/soft	No	Normal	No	none	Alert	NA	1 Sec	No	Yes
564	564	H9	Male	24	FALSE	NA	7.9	No	Jan 2015	NA	TRUE	FALSE	FALSE	129.620253164557	TRUE	TRUE	11	TRUE	NA	FALSE	Yes	Yes	No	None	TRUE	Yes	1	No	NA	Yes	2	No	No	36.9	No	none	No	No	No	No/soft	No	Normal	No	none	Alert	hand	1 Sec	No	Yes
565	565	H9	Male	4	FALSE	NA	NA	No	Jan 2015	NA	FALSE	TRUE	FALSE	NA	FALSE	FALSE	NA	FALSE	NA	FALSE	Yes	No	No	None	TRUE	Yes	NA	NA	NA	Yes	3	No	No	38	No	none	No	No	No	No/soft	No	Normal	No	none	Alert	hand	1 Sec	No	Yes
566	566	H9	Female	48	FALSE	NA	8	No	Nov 2014	NA	TRUE	FALSE	FALSE	180	TRUE	TRUE	NA	FALSE	NA	FALSE	No	NA	No	None	TRUE	Yes	NA	Yes	No	Yes	NA	No	No	36.5	Yes	none	No	No	No	No/soft	No	Normal	No	none	Alert	hand	1 Sec	No	Yes
567	567	H9	Female	13	FALSE	76	8.5	No	Jan 2015	NA	TRUE	FALSE	FALSE	127.058823529412	TRUE	TRUE	11.5	FALSE	3SD	FALSE	No	NA	No	None	TRUE	Yes	1	No	NA	No	NA	NA	Yes	36.9	NA	none	No	No	No	No/soft	No	Normal	No	none	Alert	hand	1 Sec	No	Yes
568	568	H9	Male	18	FALSE	73	7.6	No	Jan 2015	NA	TRUE	FALSE	FALSE	126.315789473684	TRUE	TRUE	11.2	TRUE	3SD	FALSE	Yes	No	No	None	TRUE	No	NA	No	NA	No	NA	NA	Yes	37.8	No	none	No	No	No	No/soft	No	Normal	No	none	Alert	hand	1 Sec	No	No
569	569	H9	Male	6	FALSE	62	4.5	No	Jan 2015	NA	TRUE	FALSE	FALSE	128	FALSE	FALSE	9	TRUE	3SD	FALSE	No	NA	No	None	TRUE	Yes	2	No	NA	No	NA	NA	No	39.2	No	none	No	No	No	No/soft	No	Normal	Yes	none	Alert	hand	1 Sec	No	Yes
570	570	H9	Male	36	FALSE	88	12.45	No	Jan 2015	NA	FALSE	TRUE	FALSE	NA	TRUE	FALSE	12.5	FALSE	-1SD	FALSE	No	NA	Yes	None	TRUE	Yes	1	No	NA	No	NA	NA	Yes	38.1	No	none	No	No	No	Yes	No	Normal	No	none	Alert	hand	1 Sec	No	No
571	571	H9	Female	2	FALSE	51	NA	No	Jan 2015	NA	TRUE	FALSE	FALSE	NA	FALSE	FALSE	10.7	FALSE	-3SD	FALSE	Yes	Yes	Yes	None	TRUE	No	NA	Yes	No	Yes	4	No	No	38.9	NA	NA	No	No	No	No/soft	No	NA	No	none	Alert	hand	2 Sec	No	No
572	572	H9	Male	32	FALSE	88.2	7.9	No	Feb 2015	NA	TRUE	FALSE	FALSE	129.620253164557	TRUE	TRUE	11.5	FALSE	-3SD	FALSE	NA	NA	NA	None	TRUE	No	NA	No	NA	No	NA	NA	NA	36.7	No	none	No	No	No	No/soft	No	Normal	No	none	Alert	hand	1 Sec	No	Yes
573	573	H9	Male	11	FALSE	72	7	No	Feb 2015	NA	TRUE	FALSE	FALSE	NA	FALSE	FALSE	12	FALSE	-2SD	FALSE	Yes	Yes	No	None	TRUE	No	NA	No	NA	No	NA	NA	No	37.6	No	none	No	No	No	No/soft	No	Normal	No	none	Verbal response	hand	1 Sec	No	Yes
574	574	H9	Male	5	TRUE	64.5	4.9	No	Jan 2015	NA	TRUE	FALSE	FALSE	130.612244897959	FALSE	FALSE	NA	FALSE	-3SD	FALSE	Yes	No	Yes	None	TRUE	Yes	3	Yes	No	Yes	NA	No	No	39	No	none	Yes	No	No	No/soft	No	Normal	Yes	none	Pain response	hand	1 Sec	No	No
575	575	H9	Male	20	FALSE	76	6.5	No	Feb 2015	NA	TRUE	FALSE	FALSE	NA	FALSE	FALSE	8.8	TRUE	-3SD	FALSE	Yes	No	No	None	TRUE	Yes	4	NA	NA	Yes	NA	Yes	No	37	No	none	No	No	No	No/soft	No	Normal	No	none	Alert	hand	1 Sec	No	NA
576	576	H9	Male	53	FALSE	94	14.9	No	Feb 2015	NA	FALSE	FALSE	TRUE	NA	FALSE	FALSE	15	FALSE	NA	FALSE	No	NA	No	Face	FALSE	No	NA	No	NA	Yes	1	No	No	37.2	No	none	No	No	No	No/soft	No	Normal	No	none	Alert	hand	1 Sec	No	Yes
577	577	H9	Male	3	FALSE	69	5.1	No	Feb 2015	NA	TRUE	FALSE	FALSE	149.019607843137	FALSE	FALSE	NA	FALSE	-2SD	FALSE	No	NA	Yes	None	TRUE	Yes	NA	Yes	No	No	NA	NA	No	38.4	No	none	Yes	No	No	Yes	No	Normal	Yes	none	Alert	hand	1 Sec	No	Yes
578	578	H9	Male	6	FALSE	69	6.4	No	Feb 2015	NA	TRUE	FALSE	FALSE	90	TRUE	FALSE	11.3	TRUE	-2SD	FALSE	Yes	No	No	None	FALSE	Yes	4	Yes	No	Yes	6	No	Yes	38.7	No	none	No	No	No	Yes	No	Normal	No	+ (mild/moderate)	Alert	NA	1 Sec	No	Yes
579	579	H9	Male	11	TRUE	70	7	No	Feb 2015	NA	TRUE	FALSE	FALSE	59.4285714285714	TRUE	TRUE	11.5	FALSE	-2SD	FALSE	Yes	No	Yes	None	TRUE	Yes	3	No	NA	Yes	5	No	Yes	40.6	No	none	No	No	Yes	No/soft	No	weak	Yes	+ (mild/moderate)	Unresponsive	NA	4 Sec	No	No
580	580	H9	Male	48	FALSE	99.2	16.9	No	Feb 2015	NA	FALSE	FALSE	TRUE	NA	FALSE	FALSE	15.8	FALSE	-3SD	FALSE	No	NA	No	Foot	FALSE	Yes	1	No	NA	No	NA	NA	No	39	No	none	No	No	No	No/soft	No	Normal	No	none	Alert	hand	1 Sec	No	Yes
581	581	H9	Male	23	TRUE	NA	4.5	No	Feb 2015	NA	FALSE	TRUE	FALSE	181.333333333333	FALSE	FALSE	NA	FALSE	NA	FALSE	No	NA	Yes	None	TRUE	Yes	NA	Yes	No	No	NA	NA	No	NA	No	none	Yes	No	NA	No/soft	Yes	weak	Yes	none	NA	hand	2 Sec	Yes	Yes
582	582	H9	Male	7	FALSE	68	6.5	No	Feb 2015	NA	TRUE	FALSE	FALSE	130.461538461538	TRUE	FALSE	11.5	FALSE	-2SD	FALSE	Yes	No	No	None	TRUE	Yes	2	Yes	No	No	NA	NA	No	37.8	No	none	No	No	No	No/soft	No	Normal	Yes	NA	Alert	hand	1 Sec	No	No
583	583	H9	Female	9	FALSE	73	7.2	No	Feb 2015	NA	TRUE	FALSE	FALSE	118.888888888889	TRUE	TRUE	12.5	FALSE	NA	FALSE	No	NA	No	None	FALSE	Yes	NA	No	NA	No	NA	NA	Yes	39.7	No	none	No	No	No	No/soft	No	Normal	Yes	none	Alert	hand	1 Sec	No	Yes
584	584	H9	Male	8	FALSE	65.4	6	No	Feb 2015	NA	TRUE	FALSE	FALSE	NA	FALSE	FALSE	10.2	TRUE	-2SD	FALSE	Yes	Yes	Yes	None	TRUE	Yes	7	Yes	Yes	No	NA	NA	No	38.1	No	none	Yes	No	No	No/soft	No	Normal	Yes	none	Alert	hand	1 Sec	No	No
585	585	H9	Male	9	FALSE	61.6	4.9	No	Feb 2015	NA	TRUE	FALSE	FALSE	130.612244897959	TRUE	TRUE	10.2	TRUE	-3SD	FALSE	No	NA	No	None	TRUE	No	NA	Yes	No	No	NA	NA	No	36.8	No	none	No	No	No	No/soft	No	Normal	Yes	+ + + (severe)	Alert	hand	1 Sec	No	Yes
586	586	H9	Male	33	FALSE	65.5	6.7	No	Jan 2015	NA	FALSE	TRUE	FALSE	128.955223880597	TRUE	TRUE	11.5	FALSE	-2SD	FALSE	No	NA	No	None	TRUE	No	NA	Yes	No	No	NA	NA	No	37.5	No	none	No	No	No	No/soft	No	Normal	Yes	+ (mild/moderate)	Alert	hand	2 Sec	No	Yes
587	587	H9	Male	16	FALSE	74	6.4	No	Mar 2015	NA	TRUE	FALSE	FALSE	130	TRUE	TRUE	11	TRUE	-3SD	FALSE	Yes	No	Yes	None	TRUE	No	NA	Yes	No	Yes	4	No	No	38.1	Yes	none	No	No	No	No/soft	No	Normal	No	none	Alert	hand	2 Sec	Yes	Yes
588	588	H9	Male	13	FALSE	71	6.3	No	Feb 2015	NA	TRUE	FALSE	FALSE	133.333333333333	TRUE	FALSE	10.5	TRUE	-2SD	FALSE	Yes	No	No	None	TRUE	No	NA	Yes	No	Yes	4	No	No	37.3	No	none	No	No	No	No/soft	No	Normal	No	none	Alert	hand	1 Sec	No	Yes
589	589	H9	Female	21	FALSE	78	8	No	Mar 2015	NA	TRUE	FALSE	FALSE	NA	FALSE	FALSE	12.1	FALSE	-1SD	FALSE	Yes	No	No	None	TRUE	Yes	5	Yes	No	Yes	1	No	No	38.2	No	none	No	No	No	No/soft	No	Normal	Yes	none	Alert	hand	1 Sec	No	Yes
590	590	H9	NA	2	FALSE	54	3.1	No	Mar 2015	NA	TRUE	FALSE	FALSE	NA	FALSE	FALSE	NA	FALSE	-2SD	FALSE	Yes	Yes	No	None	TRUE	Yes	1	Yes	No	No	NA	NA	No	38.2	No	none	No	No	No	No/soft	No	Normal	No	+ (mild/moderate)	Alert	hand	3 Sec	No	Yes
591	591	H9	Female	6	FALSE	64	4.8	No	Feb 2015	NA	TRUE	FALSE	FALSE	130	TRUE	FALSE	10.5	TRUE	2SD	FALSE	No	NA	Yes	None	TRUE	Yes	4	Yes	Yes	Yes	3	No	No	39.5	No	none	Yes	No	No	Yes	No	Normal	Yes	none	Alert	hand	1 Sec	No	Yes
592	592	H9	Male	47	FALSE	98	11.7	No	Feb 2015	NA	TRUE	FALSE	FALSE	129.91452991453	FALSE	FALSE	10.5	TRUE	-3SD	FALSE	No	NA	No	None	TRUE	Yes	NA	Yes	No	No	NA	NA	No	37.5	No	none	Yes	No	No	No/soft	No	Normal	Yes	none	Alert	NA	1 Sec	No	Yes
593	593	H9	Male	17	FALSE	NA	7.1	No	Mar 2015	NA	TRUE	FALSE	FALSE	132.957746478873	FALSE	FALSE	12.5	FALSE	NA	FALSE	No	NA	Yes	None	TRUE	Yes	1	No	NA	Yes	1	No	Yes	39	No	none	Yes	No	Yes	Yes	No	Normal	Yes	none	Pain response	hand	2 Sec	No	No
594	594	H9	Male	32	FALSE	89	9.7	No	Mar 2015	NA	TRUE	FALSE	FALSE	60.2061855670103	FALSE	FALSE	14.5	FALSE	-3SD	FALSE	No	NA	No	None	TRUE	No	NA	No	NA	No	NA	NA	Yes	37.4	No	none	No	No	No	No/soft	No	Normal	No	none	NA	hand	2 Sec	No	Yes
595	595	H9	Female	15	FALSE	75	8.5	No	Feb 2015	NA	FALSE	TRUE	FALSE	NA	FALSE	FALSE	13.5	FALSE	-2SD	FALSE	Yes	No	Yes	None	TRUE	Yes	7	Yes	No	Yes	7	No	No	36.5	No	none	Yes	No	No	No/soft	No	Normal	No	+ (mild/moderate)	Alert	hand	2 Sec	Yes	Yes
596	596	H9	Female	14	TRUE	69	6	No	Mar 2015	NA	TRUE	FALSE	FALSE	129.333333333333	TRUE	FALSE	11.6	FALSE	-3SD	FALSE	Yes	Yes	Yes	None	TRUE	Yes	2	Yes	No	Yes	14	No	No	39.5	No	none	No	No	No	No/soft	No	Normal	Yes	none	Verbal response	NA	1 Sec	No	Yes
597	597	H9	Male	10	FALSE	63	4.3	No	Mar 2015	NA	TRUE	FALSE	FALSE	139.53488372093	FALSE	FALSE	11.5	FALSE	-3SD	FALSE	No	NA	Yes	None	TRUE	Yes	7	Yes	No	No	NA	NA	No	39.2	NA	none	Yes	No	No	No/soft	No	Normal	Yes	none	Alert	NA	2 Sec	No	Yes
598	598	H9	Female	11	TRUE	63	4.9	No	Mar 2015	NA	TRUE	FALSE	FALSE	130.612244897959	TRUE	FALSE	9.5	TRUE	-3SD	FALSE	No	NA	Yes	None	TRUE	Yes	1	Yes	No	No	NA	NA	No	38	No	none	Yes	No	No	No/soft	No	Normal	Yes	+ (mild/moderate)	Pain response	hand	2 Sec	No	No
599	599	H9	Male	12	FALSE	72	7	No	Mar 2015	NA	FALSE	TRUE	FALSE	131.428571428571	TRUE	TRUE	12.9	FALSE	-2SD	FALSE	Yes	Yes	Yes	None	TRUE	Yes	2	Yes	No	Yes	2	No	No	38.5	No	none	Yes	Yes	No	No/soft	No	Normal	Yes	+ (mild/moderate)	Alert	hand	NA	Yes	Yes
600	600	H9	Female	9	TRUE	67.5	5.9	No	Mar 2015	NA	TRUE	FALSE	FALSE	135.593220338983	TRUE	FALSE	11	TRUE	2SD	FALSE	Yes	No	Yes	None	TRUE	Yes	3	Yes	No	Yes	3	No	No	37.7	Yes	none	Yes	No	No	No/soft	No	Normal	Yes	+ (mild/moderate)	Alert	NA	4 Sec	No	Yes
601	601	H9	Female	7	TRUE	67.5	6.3	No	Mar 2015	NA	TRUE	FALSE	FALSE	133.333333333333	TRUE	FALSE	NA	FALSE	-2SD	FALSE	Yes	No	No	None	TRUE	Yes	2	Yes	No	Yes	2	No	No	37.3	No	none	Yes	No	Yes	No/soft	No	Normal	Yes	none	Pain response	NA	2 Sec	No	Yes
602	602	H9	Male	7	FALSE	66	6.1	No	Feb 2015	NA	TRUE	FALSE	FALSE	179.672131147541	FALSE	FALSE	9.5	TRUE	-3SD	FALSE	Yes	No	Yes	None	TRUE	No	NA	Yes	No	Yes	5	No	No	36.9	No	none	No	No	No	No/soft	No	Normal	No	none	Alert	hand	2 Sec	No	No
603	603	H9	Female	45	FALSE	NA	6.2	No	Mar 2015	NA	TRUE	FALSE	FALSE	NA	TRUE	FALSE	10.5	TRUE	-3SD	FALSE	Yes	No	Yes	None	TRUE	Yes	14	Yes	No	No	NA	NA	No	38.7	No	none	No	No	No	No/soft	No	Normal	No	none	Alert	hand	2 Sec	No	Yes
604	604	H9	Female	15	FALSE	71	7	No	Apr 2015	NA	FALSE	TRUE	FALSE	128	TRUE	TRUE	12.6	FALSE	-2SD	FALSE	Yes	No	Yes	None	TRUE	Yes	2	Yes	No	Yes	2	No	No	38.1	No	none	No	No	No	No/soft	No	Normal	Yes	+ (mild/moderate)	Alert	hand	1 Sec	No	Yes
605	605	H9	Male	12	TRUE	80	6.6	No	Apr 2015	NA	TRUE	FALSE	FALSE	60.6060606060606	TRUE	FALSE	10.5	TRUE	<=-4SD	TRUE	Yes	No	No	None	TRUE	No	NA	No	NA	Yes	7	No	No	39.6	No	none	No	Yes	No	No/soft	No	Normal	Yes	none	Alert	hand	2 Sec	No	Yes
606	606	H9	Male	16	TRUE	77	6.4	No	Apr 2015	NA	TRUE	FALSE	FALSE	130	TRUE	FALSE	10	TRUE	2SD	FALSE	Yes	No	Yes	None	TRUE	Yes	2	Yes	No	Yes	2	No	No	37.9	Yes	none	No	No	No	No/soft	No	Normal	Yes	+ (mild/moderate)	Alert	NA	2 Sec	No	No
607	607	H9	Male	36	FALSE	89	11.2	No	Apr 2015	NA	TRUE	FALSE	FALSE	NA	FALSE	FALSE	13.6	FALSE	-2SD	FALSE	No	NA	No	None	TRUE	Yes	2	Yes	No	No	NA	NA	Yes	38.1	No	none	No	No	No	No/soft	No	Normal	Yes	none	Alert	hand	1 Sec	No	Yes
608	608	H9	Male	12	FALSE	71	6.3	No	Apr 2015	NA	TRUE	FALSE	FALSE	139.68253968254	FALSE	FALSE	11.5	FALSE	-3SD	FALSE	Yes	No	Yes	None	TRUE	Yes	5	Yes	No	Yes	3	No	No	37.8	No	none	No	No	No	No/soft	No	Normal	Yes	+ (mild/moderate)	Alert	hand	2 Sec	No	Yes
609	609	H9	Male	8	FALSE	66	6.2	No	Apr 2015	NA	TRUE	FALSE	FALSE	NA	FALSE	FALSE	13	FALSE	-2SD	FALSE	Yes	No	No	None	TRUE	Yes	2	No	NA	No	NA	NA	No	38.9	No	none	Yes	No	Yes	No/soft	No	Normal	Yes	none	Verbal response	hand	2 Sec	No	Yes
610	610	H9	Female	24	FALSE	79.2	7.4	No	Apr 2015	NA	TRUE	FALSE	FALSE	NA	FALSE	FALSE	12	FALSE	-3SD	FALSE	Yes	Yes	No	None	TRUE	Yes	3	No	NA	Yes	3	No	No	38.8	No	none	No	No	No	No/soft	No	weak	No	none	Alert	hand	2 Sec	No	Yes
611	611	H9	Male	58	FALSE	96	12.7	No	Apr 2015	NA	TRUE	FALSE	FALSE	NA	FALSE	FALSE	12.3	FALSE	-2SD	FALSE	Yes	Yes	Yes	Foot	TRUE	Yes	3	Yes	Yes	Yes	7	No	No	37.5	No	none	No	No	No	Yes	No	Normal	No	+ + + (severe)	Alert	elbow	5 Sec	No	Yes
612	612	H9	Male	18	FALSE	78	6.8	No	Apr 2015	NA	TRUE	FALSE	FALSE	150	FALSE	FALSE	11.3	TRUE	-3SD	FALSE	Yes	No	No	None	TRUE	Yes	7	Yes	No	Yes	7	No	No	37.5	Yes	none	No	No	No	No/soft	No	Normal	No	+ (mild/moderate)	Alert	Shoulder	1 Sec	No	No
613	613	H9	Male	48	FALSE	103	18.7	No	Apr 2015	NA	FALSE	FALSE	TRUE	NA	FALSE	FALSE	16.5	FALSE	-1SD	FALSE	No	NA	Yes	Foot	FALSE	No	NA	No	NA	No	NA	NA	No	36.7	No	none	No	No	No	No/soft	No	Normal	No	+ (mild/moderate)	Alert	hand	2 Sec	No	Yes
614	614	H9	Male	7	FALSE	71	6.8	No	Apr 2015	NA	TRUE	FALSE	FALSE	130	TRUE	TRUE	12.5	FALSE	-1SD	FALSE	No	NA	No	None	TRUE	Yes	7	Yes	No	No	NA	NA	Yes	39	No	none	Yes	No	No	No/soft	No	Normal	Yes	+ (mild/moderate)	Alert	hand	2 Sec	No	Yes
615	615	H9	Female	17	FALSE	78	7.5	No	Apr 2015	NA	TRUE	FALSE	FALSE	118.4	FALSE	FALSE	11.5	FALSE	-3SD	FALSE	Yes	No	Yes	None	TRUE	Yes	1	Yes	No	Yes	7	No	No	37.5	No	none	No	No	No	No/soft	No	Normal	No	none	Alert	hand	1 Sec	No	Yes
616	616	H9	Male	11	FALSE	67	5.7	No	Apr 2015	NA	TRUE	FALSE	FALSE	129.122807017544	FALSE	FALSE	10	TRUE	-3SD	FALSE	No	NA	Yes	None	TRUE	Yes	7	Yes	No	No	NA	NA	No	37.3	No	none	No	No	No	No/soft	No	Normal	Yes	none	Alert	hand	1 Sec	No	Yes
617	617	H9	Male	30	FALSE	82.5	8.3	No	Apr 2015	NA	FALSE	TRUE	FALSE	99.9518072289157	FALSE	FALSE	12.5	FALSE	-1SD	FALSE	No	NA	Yes	None	TRUE	Yes	3	Yes	No	Yes	3	No	No	39.2	No	none	Yes	No	No	No/soft	No	NA	No	+ (mild/moderate)	NA	hand	5 Sec	Yes	Yes
618	618	H9	Female	7	FALSE	56.2	3.9	No	May 2015	NA	FALSE	TRUE	FALSE	129.230769230769	TRUE	TRUE	10.5	TRUE	-3SD	FALSE	No	NA	No	None	TRUE	No	NA	Yes	No	No	NA	NA	No	36.8	Yes	none	No	No	No	No/soft	No	Normal	No	none	Alert	hand	1 Sec	No	Yes
619	619	H9	Female	5	FALSE	57	3.6	No	Apr 2015	NA	TRUE	FALSE	FALSE	NA	FALSE	FALSE	NA	FALSE	-3SD	FALSE	No	NA	Yes	None	TRUE	No	NA	Yes	No	No	NA	NA	No	36.6	No	none	No	No	No	No/soft	No	Normal	No	none	Alert	hand	2 Sec	No	No
620	620	H9	Male	17	FALSE	84	8.6	No	May 2015	NA	TRUE	FALSE	FALSE	112.558139534884	TRUE	FALSE	12.5	FALSE	-3SD	FALSE	Yes	Yes	Yes	None	TRUE	Yes	2	No	NA	Yes	2	No	No	37	No	none	No	No	No	No/soft	No	Normal	No	none	Alert	hand	1 Sec	No	Yes
621	621	H9	Female	6	FALSE	63	4.5	No	May 2015	NA	TRUE	FALSE	FALSE	133.333333333333	TRUE	TRUE	10	TRUE	-2SD	FALSE	No	NA	Yes	None	TRUE	Yes	5	Yes	No	No	NA	NA	No	38.4	No	none	No	No	No	No/soft	No	Normal	Yes	+ (mild/moderate)	Alert	hand	2 Sec	No	Yes
622	622	H9	Male	36	FALSE	77	4.2	No	May 2015	NA	TRUE	FALSE	FALSE	274.285714285714	FALSE	FALSE	10.6	TRUE	-3SD	FALSE	No	NA	No	None	TRUE	No	NA	No	NA	No	NA	NA	No	36.5	No	none	No	No	No	No/soft	No	Normal	No	none	Alert	hand	1 Sec	No	Yes
623	623	H9	Female	19	FALSE	80	15.5	No	May 2015	NA	FALSE	FALSE	TRUE	NA	FALSE	FALSE	14.5	FALSE	-1SD	FALSE	No	NA	No	Foot	FALSE	No	NA	No	NA	No	NA	NA	No	37.8	No	none	No	No	No	No/soft	No	Normal	No	+ + + (severe)	Alert	hand	1 Sec	No	Yes
624	624	H9	Male	16	FALSE	69	6.4	No	May 2015	NA	TRUE	FALSE	FALSE	130	TRUE	TRUE	11.5	FALSE	-3SD	FALSE	Yes	No	Yes	None	TRUE	Yes	1	No	NA	Yes	3	No	No	39.6	No	none	No	No	No	No/soft	No	Normal	No	+ (mild/moderate)	Alert	hand	2 Sec	No	Yes
625	625	H9	Male	7	FALSE	62	4.5	No	May 2015	NA	TRUE	FALSE	FALSE	120.888888888889	TRUE	TRUE	9.5	TRUE	-3SD	FALSE	Yes	Yes	No	None	TRUE	Yes	1	No	NA	Yes	3	No	No	36.7	No	none	No	No	No	No/soft	No	Normal	No	+ (mild/moderate)	Alert	hand	2 Sec	Yes	No
626	626	H9	Female	17	FALSE	73	6.2	No	May 2015	NA	TRUE	FALSE	FALSE	NA	FALSE	FALSE	11.3	TRUE	-3SD	FALSE	No	NA	No	None	TRUE	Yes	2	No	NA	No	NA	NA	Yes	37.1	No	none	No	No	No	Yes	No	Normal	No	none	Alert	hand	1 Sec	No	Yes
627	627	H9	Male	3	FALSE	57	4	No	May 2015	NA	FALSE	TRUE	FALSE	NA	FALSE	FALSE	NA	FALSE	-3SD	FALSE	No	NA	No	None	TRUE	Yes	3	Yes	No	No	NA	NA	No	37.1	No	none	Yes	No	Yes	No/soft	Yes	Normal	No	+ (mild/moderate)	Alert	hand	2 Sec	No	Yes
628	628	H9	Male	6	FALSE	69	6	No	May 2015	NA	FALSE	TRUE	FALSE	NA	FALSE	FALSE	12.1	FALSE	-2SD	FALSE	Yes	Yes	No	None	TRUE	Yes	1	Yes	No	Yes	1	No	No	37.7	No	none	No	No	No	No/soft	No	Normal	No	+ (mild/moderate)	Alert	hand	2 Sec	No	No
629	629	H9	Male	1	TRUE	70	6.2	No	May 2015	NA	TRUE	FALSE	FALSE	176.774193548387	FALSE	FALSE	11.5	FALSE	-3SD	FALSE	Yes	Yes	No	None	TRUE	Yes	5	No	NA	Yes	5	No	No	35.9	No	none	No	No	No	No/soft	No	Normal	No	none	Alert	hand	1 Sec	No	Yes
630	630	H9	Female	7	FALSE	58	4.1	No	May 2015	NA	TRUE	FALSE	FALSE	158.048780487805	FALSE	FALSE	8.5	TRUE	-3SD	FALSE	No	NA	No	None	TRUE	Yes	3	Yes	No	No	NA	NA	No	37.1	No	none	Yes	No	No	No/soft	No	Normal	Yes	+ (mild/moderate)	Alert	hand	2 Sec	No	Yes
631	631	H9	Female	10	FALSE	69	6.2	No	May 2015	NA	TRUE	FALSE	FALSE	130	TRUE	TRUE	10.8	TRUE	-2SD	FALSE	Yes	No	No	None	TRUE	Yes	2	Yes	No	No	NA	NA	No	36.6	No	none	No	No	No	No/soft	No	Normal	Yes	none	Alert	hand	2 Sec	No	Yes
632	632	H9	Female	19	FALSE	74	6.7	No	May 2015	NA	TRUE	FALSE	FALSE	180	TRUE	FALSE	10.6	TRUE	2SD	FALSE	Yes	No	No	None	TRUE	Yes	5	Yes	No	No	NA	NA	No	38.2	No	none	No	No	No	No/soft	No	Normal	Yes	none	Alert	hand	2 Sec	No	Yes
633	633	H9	Female	13	FALSE	66	5.1	No	May 2015	NA	TRUE	FALSE	FALSE	129.992156862745	TRUE	TRUE	11.5	FALSE	-3SD	FALSE	No	NA	No	None	TRUE	Yes	3	Yes	No	No	NA	NA	No	37.3	No	none	Yes	No	No	No/soft	No	Normal	Yes	none	Alert	hand	1 Sec	No	Yes
634	634	H9	Female	32	FALSE	80	8.1	No	May 2015	NA	TRUE	FALSE	FALSE	NA	FALSE	FALSE	12.5	FALSE	-2SD	FALSE	No	NA	No	None	TRUE	Yes	7	Yes	No	No	NA	NA	No	39.5	No	none	Yes	No	No	No/soft	No	Normal	Yes	none	Alert	hand	1 Sec	No	Yes
635	635	H9	Male	7	FALSE	62	4.8	No	Jun 2015	NA	TRUE	FALSE	FALSE	130	TRUE	TRUE	9	TRUE	-3SD	FALSE	Yes	No	Yes	None	TRUE	Yes	1	Yes	No	No	NA	NA	No	38.2	No	none	Yes	No	No	No/soft	No	Normal	Yes	none	Alert	hand	1 Sec	No	Yes
636	636	H9	Male	10	FALSE	72	6.1	No	Jun 2015	NA	TRUE	FALSE	FALSE	NA	FALSE	FALSE	12.5	FALSE	-3SD	FALSE	Yes	No	No	None	TRUE	Yes	6	Yes	No	Yes	1	No	No	36.4	No	none	No	No	No	No/soft	No	Normal	Yes	none	Alert	hand	1 Sec	No	Yes
637	637	H9	Female	10	TRUE	68	5.4	No	Jun 2015	NA	FALSE	TRUE	FALSE	NA	FALSE	FALSE	13.3	FALSE	-3SD	FALSE	Yes	Yes	No	None	TRUE	No	NA	No	NA	Yes	1	No	No	36.7	No	none	No	No	No	No/soft	No	Normal	No	none	Alert	hand	1 Sec	No	Yes
638	638	H9	Male	15	FALSE	66.5	6	No	Jun 2015	NA	TRUE	FALSE	FALSE	133.333333333333	TRUE	TRUE	11	TRUE	-3SD	FALSE	No	NA	No	None	TRUE	Yes	7	Yes	No	No	NA	NA	Yes	38.7	No	none	Yes	No	No	No/soft	No	Normal	Yes	none	Alert	hand	1 Sec	No	Yes
639	639	H9	Male	2	FALSE	85	5	No	Jun 2015	NA	FALSE	FALSE	TRUE	NA	FALSE	FALSE	NA	FALSE	-1SD	FALSE	Yes	No	Yes	Foot	FALSE	No	NA	Yes	No	No	NA	NA	No	36.8	No	none	No	No	No	No/soft	No	Normal	Yes	none	Alert	hand	1 Sec	No	Yes
640	640	H9	Female	3	TRUE	63	5.2	No	Jun 2015	NA	TRUE	FALSE	FALSE	NA	FALSE	FALSE	NA	FALSE	-2SD	FALSE	No	NA	No	None	TRUE	Yes	1	No	NA	Yes	5	No	No	36.9	No	none	No	No	Yes	No/soft	No	weak	No	none	Alert	hand	5 Sec	No	Yes
641	641	H9	Male	11	FALSE	66	5.2	No	May 2015	NA	TRUE	FALSE	FALSE	138.461538461538	FALSE	FALSE	10.5	TRUE	-3SD	FALSE	Yes	Yes	Yes	None	TRUE	Yes	2	Yes	No	No	NA	NA	Yes	38.9	No	none	No	No	No	No/soft	No	Normal	No	none	Alert	hand	1 Sec	No	Yes
642	642	H9	Female	12	FALSE	78.8	7.9	No	Jun 2015	NA	TRUE	FALSE	FALSE	NA	FALSE	FALSE	11.3	TRUE	-2SD	FALSE	Yes	Yes	No	None	TRUE	Yes	2	Yes	No	No	NA	NA	Yes	38.4	No	none	No	Yes	No	No/soft	Yes	Normal	No	none	Alert	hand	1 Sec	No	Yes
643	643	H9	Female	15	FALSE	70	5.1	No	Jun 2015	NA	FALSE	TRUE	FALSE	125.490196078431	TRUE	TRUE	12	FALSE	-1SD	FALSE	Yes	Yes	No	None	TRUE	Yes	3	No	NA	No	NA	NA	No	37.8	No	none	No	No	No	No/soft	No	Normal	Yes	none	Alert	hand	1 Sec	No	Yes
644	644	H9	Male	13	FALSE	71	6.5	No	Jun 2015	NA	TRUE	FALSE	FALSE	129.969230769231	TRUE	TRUE	11	TRUE	-3SD	FALSE	Yes	No	Yes	None	TRUE	No	NA	Yes	No	No	NA	NA	No	36.7	Yes	none	Yes	No	No	No/soft	No	Normal	Yes	none	Alert	hand	1 Sec	No	Yes
645	645	H9	Female	15	FALSE	73	5.5	No	Jun 2015	NA	TRUE	FALSE	FALSE	NA	TRUE	FALSE	10.3	TRUE	-3SD	FALSE	Yes	Yes	Yes	None	TRUE	Yes	5	Yes	No	Yes	7	No	No	38	No	none	No	No	No	No/soft	No	Normal	No	none	Alert	hand	1 Sec	No	No
646	646	H9	Male	6	FALSE	67	5.2	No	Jun 2015	NA	TRUE	FALSE	FALSE	180	FALSE	FALSE	11	TRUE	-2SD	FALSE	No	NA	Yes	None	TRUE	Yes	5	Yes	No	No	NA	NA	No	38.8	No	none	No	No	No	No/soft	No	Normal	Yes	none	Alert	hand	1 Sec	No	Yes
647	647	H9	Female	6	FALSE	59	4.6	No	Jun 2015	NA	TRUE	FALSE	FALSE	130	TRUE	TRUE	11.5	FALSE	-2SD	FALSE	No	NA	Yes	None	TRUE	Yes	2	Yes	No	Yes	2	No	No	38.2	No	none	Yes	No	No	No/soft	No	Normal	Yes	none	Alert	hand	1 Sec	No	No
648	648	H9	Female	9	FALSE	69.5	5.16	No	Jun 2015	NA	TRUE	FALSE	FALSE	153.488372093023	FALSE	FALSE	11.5	FALSE	-3SD	FALSE	No	NA	Yes	None	TRUE	Yes	2	Yes	No	No	NA	NA	No	37.4	No	none	No	No	No	No/soft	No	Normal	Yes	none	Alert	hand	1 Sec	No	Yes
649	649	H9	Male	30	FALSE	88	10	No	Jun 2015	NA	TRUE	FALSE	FALSE	NA	FALSE	FALSE	13.5	FALSE	-2SD	FALSE	Yes	No	No	None	TRUE	No	NA	No	NA	No	NA	NA	No	38.2	No	none	No	No	No	No/soft	No	Normal	No	+ (mild/moderate)	Alert	hand	1 Sec	No	Yes
650	650	H9	Male	1	FALSE	48	NA	No	Jun 2015	NA	TRUE	FALSE	FALSE	NA	FALSE	FALSE	NA	FALSE	-3SD	FALSE	Yes	No	Yes	None	TRUE	No	NA	No	NA	No	NA	NA	No	36.6	No	none	No	No	No	No/soft	No	Normal	No	none	Alert	hand	2 Sec	No	Yes
651	651	H9	Male	11	FALSE	72	7.5	No	Jun 2015	NA	FALSE	FALSE	TRUE	NA	FALSE	FALSE	12	FALSE	-2SD	FALSE	No	NA	Yes	Foot	FALSE	Yes	1	Yes	No	No	NA	NA	No	37.2	Yes	none	No	No	No	No/soft	No	Normal	Yes	+ (mild/moderate)	Alert	hand	2 Sec	No	Yes
652	652	H9	Male	9	FALSE	68	5.5	No	Jul 2015	NA	TRUE	FALSE	FALSE	129.890909090909	TRUE	TRUE	9.9	TRUE	-3SD	FALSE	Yes	No	No	None	TRUE	Yes	1	Yes	Yes	No	NA	NA	No	37.3	No	none	No	No	No	No/soft	No	Normal	No	none	Alert	hand	1 Sec	No	Yes
653	653	H9	Female	8	FALSE	68	5.3	No	Jul 2015	NA	TRUE	FALSE	FALSE	129.811320754717	TRUE	TRUE	11	TRUE	-3SD	FALSE	No	NA	Yes	None	TRUE	Yes	1	No	NA	No	NA	NA	Yes	37.9	No	none	No	No	No	No/soft	No	Normal	No	none	Alert	hand	1 Sec	No	No
654	654	H9	Male	34	TRUE	99	12	No	Jul 2015	NA	TRUE	FALSE	FALSE	100	TRUE	TRUE	10	TRUE	-3SD	FALSE	Yes	No	Yes	Knee	TRUE	Yes	5	Yes	Yes	Yes	5	Yes	No	38.4	Yes	none	No	No	No	No/soft	No	Normal	No	+ (mild/moderate)	Alert	hand	1 Sec	No	Yes
655	655	H9	Female	8	FALSE	73	6.2	No	Jun 2015	NA	TRUE	FALSE	FALSE	212.903225806452	FALSE	FALSE	11.5	FALSE	-3SD	FALSE	Yes	Yes	Yes	None	TRUE	Yes	3	No	NA	Yes	3	No	No	37.1	No	none	No	No	No	No/soft	No	Normal	No	none	Alert	hand	1 Sec	No	Yes
656	656	H9	Female	8	TRUE	61	5.1	No	Jul 2015	NA	TRUE	FALSE	FALSE	NA	FALSE	FALSE	11.5	FALSE	-3SD	FALSE	Yes	No	Yes	None	TRUE	Yes	3	Yes	No	Yes	3	No	Yes	37.9	No	none	No	No	No	No/soft	Yes	weak	Yes	none	Alert	hand	1 Sec	No	No
657	657	H9	Female	19	FALSE	40	6.4	No	Jul 2015	NA	TRUE	FALSE	FALSE	NA	FALSE	FALSE	11.2	TRUE	-3SD	FALSE	No	NA	No	None	TRUE	No	NA	Yes	No	No	NA	NA	No	36.7	No	none	No	No	No	No/soft	No	Normal	No	none	Alert	hand	1 Sec	No	Yes
658	658	H9	Male	16	FALSE	79.5	7.5	No	Jul 2015	NA	TRUE	FALSE	FALSE	NA	FALSE	FALSE	11.5	FALSE	-3SD	FALSE	Yes	No	Yes	None	TRUE	Yes	9	Yes	Yes	Yes	3	No	No	36.9	No	none	No	No	No	No/soft	No	Normal	No	none	Alert	hand	1 Sec	No	Yes
659	659	H9	Female	7	FALSE	57.5	3.9	No	Jul 2015	NA	TRUE	FALSE	FALSE	133.333333333333	FALSE	FALSE	NA	FALSE	-3SD	FALSE	No	NA	No	None	TRUE	No	NA	No	NA	Yes	4	No	Yes	38.5	No	none	No	No	No	No/soft	No	Normal	No	+ (mild/moderate)	Alert	hand	2 Sec	No	Yes
660	660	H9	Male	26	FALSE	75	7	No	Jul 2015	NA	TRUE	FALSE	FALSE	NA	FALSE	FALSE	11	TRUE	-2SD	FALSE	No	NA	No	None	TRUE	Yes	1	No	NA	Yes	1	No	No	38.6	No	none	Yes	No	No	No/soft	No	Normal	Yes	none	Alert	hand	2 Sec	No	Yes
661	661	H9	Female	4	FALSE	60.7	3.7	No	Jul 2015	NA	TRUE	FALSE	FALSE	134.054054054054	FALSE	FALSE	NA	FALSE	-3SD	FALSE	No	NA	Yes	None	TRUE	Yes	3	No	NA	Yes	3	Yes	No	38.2	No	none	No	No	No	No/soft	No	Normal	No	+ (mild/moderate)	Unresponsive	hand	3 Sec	No	Yes
662	662	H9	Female	18	FALSE	75	7.4	No	Jul 2015	NA	TRUE	FALSE	FALSE	129.72972972973	TRUE	FALSE	13	FALSE	-3SD	FALSE	Yes	No	Yes	None	TRUE	Yes	2	Yes	No	No	NA	NA	No	39	No	none	Yes	No	No	No/soft	No	Normal	Yes	none	Alert	hand	2 Sec	No	Yes
663	663	H9	Male	3	FALSE	60	3.35	No	Jul 2015	NA	TRUE	FALSE	FALSE	179.10447761194	FALSE	FALSE	NA	FALSE	-1SD	FALSE	Yes	Yes	No	None	TRUE	Yes	1	Yes	No	No	NA	NA	No	36.9	No	none	No	No	No	No/soft	No	Normal	Yes	none	Alert	hand	1 Sec	No	Yes
664	664	H9	Male	42	FALSE	93	12.5	No	Jul 2015	NA	FALSE	FALSE	TRUE	NA	FALSE	FALSE	16	FALSE	-1SD	FALSE	No	NA	No	Foot	FALSE	Yes	5	Yes	No	No	NA	NA	No	38.6	No	none	No	No	No	No/soft	No	Normal	Yes	none	Alert	NA	2 Sec	No	Yes
665	665	H9	Male	6	TRUE	68	6	No	Aug 2015	NA	TRUE	FALSE	FALSE	156	FALSE	FALSE	11	TRUE	-1SD	FALSE	No	NA	No	None	TRUE	Yes	3	Yes	No	Yes	7	No	No	37.9	Yes	none	No	No	No	No/soft	No	Normal	No	none	Alert	hand	2 Sec	No	Yes
666	666	H9	Female	9	TRUE	58	5.8	No	Aug 2015	NA	FALSE	TRUE	FALSE	179.310344827586	FALSE	FALSE	NA	FALSE	-1SD	FALSE	Yes	Yes	No	None	TRUE	No	NA	No	NA	Yes	3	No	No	37.1	No	none	No	No	No	No/soft	No	Normal	No	none	Alert	hand	2 Sec	No	Yes
667	667	H9	Male	9	FALSE	67	6.1	No	Aug 2015	NA	FALSE	TRUE	FALSE	131.147540983607	FALSE	FALSE	12.2	FALSE	-3SD	FALSE	Yes	Yes	Yes	None	TRUE	Yes	3	Yes	Yes	Yes	3	No	No	37.2	No	none	No	Yes	No	No/soft	No	Normal	Yes	none	Alert	hand	1 Sec	No	Yes
668	668	H9	Male	38	FALSE	92	12.1	No	Jul 2015	NA	FALSE	FALSE	TRUE	NA	FALSE	FALSE	14.5	FALSE	-1SD	FALSE	Yes	No	No	Foot	FALSE	No	NA	Yes	No	No	NA	NA	No	36.7	No	none	Yes	No	No	No/soft	No	Normal	No	none	Alert	hand	1 Sec	No	Yes
669	669	H9	Male	16	FALSE	73	7	No	Aug 2015	NA	TRUE	FALSE	FALSE	NA	FALSE	FALSE	11.5	FALSE	-3SD	FALSE	No	NA	No	None	TRUE	Yes	4	Yes	No	No	NA	NA	No	36.6	No	none	Yes	No	No	No/soft	No	Normal	Yes	none	Alert	hand	1 Sec	No	No
670	670	H9	Male	55	FALSE	103	16.5	No	Aug 2015	NA	FALSE	FALSE	TRUE	NA	FALSE	FALSE	14.5	FALSE	-1SD	FALSE	Yes	No	Yes	Foot	FALSE	Yes	2	No	NA	No	NA	NA	No	36.9	No	none	No	No	No	No/soft	No	Normal	No	none	Alert	hand	1 Sec	No	Yes
671	671	H9	Female	11	TRUE	69	5.5	No	Sep 2015	NA	TRUE	FALSE	FALSE	130.909090909091	TRUE	FALSE	10.2	TRUE	-3SD	FALSE	Yes	Yes	No	None	TRUE	No	NA	Yes	No	Yes	3	No	No	36.7	No	none	No	No	No	No/soft	No	Normal	No	none	Alert	hand	3 Sec	No	Yes
672	672	H9	Female	3	FALSE	52	3	No	Sep 2015	NA	TRUE	FALSE	FALSE	NA	FALSE	FALSE	NA	FALSE	-3SD	FALSE	No	NA	No	None	TRUE	Yes	5	Yes	No	No	NA	NA	No	36.6	No	none	No	No	No	No/soft	No	Normal	No	none	Alert	hand	1 Sec	No	Yes
673	673	H9	Female	12	TRUE	70	8.4	No	Sep 2015	NA	TRUE	FALSE	FALSE	NA	FALSE	FALSE	11.6	FALSE	-1SD	FALSE	No	NA	No	Foot	TRUE	No	NA	No	NA	No	NA	NA	No	36.7	Yes	none	Yes	No	No	No/soft	No	Normal	Yes	none	Alert	hand	3 Sec	No	Yes
674	674	H9	Male	9	FALSE	60	5.5	Yes	Sep 2015	32	FALSE	TRUE	FALSE	132.363636363636	TRUE	TRUE	11.8	FALSE	-1SD	FALSE	Yes	No	No	None	TRUE	No	NA	Yes	Yes	No	NA	NA	No	36.2	No	none	No	No	No	Yes	No	Normal	No	none	Alert	hand	2 Sec	No	Yes
675	675	H9	Female	36	FALSE	99	10.8	No	Sep 2015	NA	FALSE	TRUE	FALSE	129.62962962963	TRUE	TRUE	12.7	FALSE	-2SD	FALSE	Yes	Yes	Yes	None	TRUE	Yes	1	Yes	No	No	NA	NA	Yes	39	No	none	No	No	No	No/soft	No	Normal	Yes	none	Alert	hand	1 Sec	No	Yes
676	676	H9	Female	12	FALSE	73	7.3	No	Sep 2015	NA	FALSE	TRUE	FALSE	130.41095890411	TRUE	TRUE	13.5	FALSE	-2SD	FALSE	No	NA	No	None	TRUE	Yes	3	No	NA	No	NA	NA	No	38.9	No	none	Yes	No	No	No/soft	No	Normal	Yes	none	Alert	hand	2 Sec	No	Yes
677	677	H9	Female	9	FALSE	63	5.5	No	Sep 2015	NA	TRUE	FALSE	FALSE	130.909090909091	TRUE	TRUE	11.2	TRUE	-1SD	FALSE	Yes	Yes	Yes	None	TRUE	Yes	3	Yes	No	Yes	3	No	No	37.7	No	none	No	No	No	No/soft	No	Normal	No	none	Alert	hand	1 Sec	No	Yes
678	678	H9	Male	7	FALSE	58	5.2	No	Sep 2015	NA	FALSE	TRUE	FALSE	127.692307692308	TRUE	TRUE	13	FALSE	-1SD	FALSE	Yes	No	No	None	TRUE	Yes	7	Yes	No	Yes	1	No	Yes	41	No	none	Yes	No	No	No/soft	No	Normal	Yes	none	Alert	hand	1 Sec	No	Yes
679	679	H9	Male	19	FALSE	NA	13.8	No	Sep 2015	NA	TRUE	FALSE	FALSE	104.347826086957	TRUE	TRUE	NA	FALSE	NA	FALSE	Yes	No	No	None	TRUE	No	NA	No	NA	No	NA	NA	Yes	36.6	No	none	No	No	No	No/soft	No	Normal	No	+ (mild/moderate)	Alert	hand	3 Sec	No	Yes
680	680	H9	Male	7	FALSE	67	7	No	Sep 2015	NA	FALSE	TRUE	FALSE	130.285714285714	TRUE	TRUE	15	FALSE	-1SD	FALSE	Yes	No	No	None	TRUE	Yes	5	Yes	No	Yes	5	No	No	37.9	No	none	Yes	No	No	No/soft	No	Normal	Yes	none	Alert	hand	2 Sec	No	Yes
681	681	H9	Female	20	FALSE	77.2	8.3	No	Sep 2015	NA	TRUE	FALSE	FALSE	130.120481927711	TRUE	TRUE	12	FALSE	-1SD	FALSE	Yes	No	No	None	TRUE	Yes	2	Yes	No	No	NA	NA	No	36.6	No	none	No	No	No	No/soft	No	Normal	Yes	none	Alert	Shoulder	1 Sec	No	Yes
682	682	H9	Female	7	FALSE	63.3	5.8	No	Sep 2015	NA	TRUE	FALSE	FALSE	168.275862068966	TRUE	TRUE	11.9	FALSE	-2SD	FALSE	No	NA	Yes	None	TRUE	Yes	4	Yes	No	Yes	2	No	No	41.7	No	none	Yes	No	No	No/soft	No	Normal	Yes	+ (mild/moderate)	Alert	hand	2 Sec	No	No
683	683	H9	Male	7	FALSE	59.5	5	No	Sep 2015	NA	FALSE	TRUE	FALSE	89.6	TRUE	TRUE	13	FALSE	-1SD	FALSE	No	NA	No	None	TRUE	Yes	1	No	NA	No	NA	NA	Yes	40	No	none	No	No	No	No/soft	No	Normal	No	none	Alert	hand	1 Sec	No	Yes
684	684	H9	Male	12	TRUE	75	7.5	No	Sep 2015	NA	TRUE	FALSE	FALSE	130.133333333333	TRUE	FALSE	11.5	FALSE	-3SD	FALSE	Yes	No	Yes	None	TRUE	Yes	1	Yes	No	Yes	4	No	No	37.6	No	none	No	No	No	No/soft	No	Normal	Yes	none	Pain response	elbow	4 Sec	No	Yes
685	685	H9	Female	13	FALSE	70.5	5.5	No	Sep 2015	NA	TRUE	FALSE	FALSE	136.727272727273	FALSE	FALSE	9	TRUE	-2SD	FALSE	Yes	Yes	Yes	None	TRUE	Yes	1	No	NA	Yes	2	No	No	36.7	No	none	No	No	No	No/soft	No	Normal	No	none	Alert	hand	2 Sec	No	Yes
686	686	H9	Male	2	FALSE	52	NA	No	Sep 2015	NA	TRUE	FALSE	FALSE	NA	FALSE	FALSE	NA	FALSE	-2SD	FALSE	Yes	No	No	None	TRUE	Yes	3	Yes	No	No	NA	NA	No	38.5	Yes	none	Yes	No	No	No/soft	No	Normal	No	+ (mild/moderate)	Alert	hand	3 Sec	No	Yes
687	687	H9	Male	5	FALSE	60	4.4	No	Sep 2015	NA	TRUE	FALSE	FALSE	149.090909090909	FALSE	FALSE	9.7	FALSE	-2SD	FALSE	No	NA	No	None	TRUE	Yes	5	No	NA	Yes	5	No	No	36.7	No	none	No	No	No	No/soft	No	Normal	No	none	Alert	hand	1 Sec	No	Yes
688	688	H9	Female	5	FALSE	57	3.7	No	Sep 2015	NA	TRUE	FALSE	FALSE	151.351351351351	FALSE	FALSE	9.5	FALSE	-2SD	FALSE	No	NA	Yes	None	TRUE	Yes	5	No	NA	Yes	5	No	No	38.5	No	none	No	No	No	No/soft	No	Normal	Yes	none	Alert	hand	1 Sec	No	Yes
689	689	H9	Female	9	FALSE	65.3	6.3	No	Sep 2015	NA	TRUE	FALSE	FALSE	109.206349206349	FALSE	FALSE	10.5	TRUE	-2SD	FALSE	Yes	Yes	No	None	TRUE	Yes	3	No	NA	Yes	3	No	No	39.3	No	none	No	No	No	No/soft	No	Normal	Yes	none	Alert	hand	2 Sec	No	Yes
690	690	H9	Female	9	FALSE	66	5.9	No	Sep 2015	NA	TRUE	FALSE	FALSE	130.169491525424	FALSE	FALSE	11.6	FALSE	-1SD	FALSE	Yes	No	Yes	None	TRUE	Yes	3	Yes	No	No	NA	NA	No	38.2	No	none	No	No	No	No/soft	No	Normal	Yes	none	Alert	hand	1 Sec	No	Yes
691	691	H9	Male	7	TRUE	63.4	5.9	No	Sep 2015	NA	FALSE	TRUE	FALSE	NA	FALSE	FALSE	14.5	FALSE	-1SD	FALSE	No	NA	No	None	TRUE	No	NA	Yes	Yes	No	NA	NA	No	36.7	Yes	none	No	No	No	No/soft	No	Normal	Yes	none	Alert	hand	2 Sec	No	Yes
692	692	H9	Male	16	TRUE	NA	6.3	No	Oct 2015	NA	TRUE	FALSE	FALSE	165.079365079365	FALSE	FALSE	10	TRUE	NA	FALSE	Yes	Yes	No	None	TRUE	Yes	3	Yes	No	No	NA	NA	No	38.5	No	none	Yes	No	No	No/soft	No	Normal	Yes	none	Alert	hand	2 Sec	No	Yes
693	693	H9	Male	1	FALSE	53	4.9	No	Oct 2015	NA	FALSE	FALSE	TRUE	NA	FALSE	FALSE	NA	FALSE	-1SD	FALSE	No	NA	No	Knee	FALSE	Yes	21	Yes	No	Yes	4	No	No	38.7	No	+ (mild/moderate)	No	No	No	No/soft	No	Normal	No	none	Alert	hand	1 Sec	No	Yes
694	694	H9	Male	16	FALSE	74	5	No	Oct 2015	NA	FALSE	TRUE	FALSE	NA	FALSE	FALSE	11	TRUE	-3SD	FALSE	No	NA	No	None	TRUE	Yes	2	No	NA	No	NA	NA	No	40.8	No	none	No	No	No	No/soft	No	Normal	No	none	Alert	hand	1 Sec	No	Yes
695	695	H9	Female	4	TRUE	53	3	No	Nov 2015	NA	TRUE	FALSE	FALSE	180	FALSE	FALSE	NA	FALSE	-2SD	FALSE	No	NA	Yes	None	TRUE	Yes	1	No	NA	No	NA	NA	No	38.6	No	none	Yes	No	No	No/soft	No	Normal	Yes	none	Unresponsive	hand	2 Sec	No	No
696	696	H9	Male	15	TRUE	77	7.2	No	Nov 2015	NA	TRUE	FALSE	FALSE	NA	FALSE	FALSE	13	FALSE	-3SD	FALSE	No	NA	Yes	None	TRUE	Yes	4	Yes	No	No	NA	NA	No	39.9	No	none	No	No	No	No/soft	No	Normal	Yes	none	Alert	hand	2 Sec	No	Yes
697	697	H9	Female	25	FALSE	84	9.3	No	Oct 2015	NA	TRUE	FALSE	FALSE	129.032258064516	TRUE	FALSE	12	FALSE	-2SD	FALSE	Yes	No	No	None	TRUE	Yes	7	Yes	No	Yes	7	No	No	38.5	No	none	No	No	No	Yes	No	Normal	Yes	none	Alert	hand	1 Sec	No	No
698	698	H9	Male	9	FALSE	64	5.25	No	Nov 2015	NA	TRUE	FALSE	FALSE	129.980952380952	TRUE	TRUE	11.5	FALSE	-3SD	FALSE	No	NA	No	None	TRUE	No	NA	No	NA	No	NA	NA	No	38.4	No	none	No	No	No	No/soft	No	Normal	No	none	Alert	hand	2 Sec	No	Yes
699	699	H9	Male	17	FALSE	81	8	No	Nov 2015	NA	TRUE	FALSE	FALSE	130	TRUE	FALSE	11.9	FALSE	-3SD	FALSE	Yes	Yes	No	None	TRUE	Yes	3	No	NA	Yes	3	No	No	36.9	No	none	No	No	No	No/soft	No	Normal	No	none	Alert	hand	1 Sec	Yes	Yes
700	700	H9	Female	9	FALSE	62.2	4	No	Nov 2015	NA	TRUE	FALSE	FALSE	NA	FALSE	FALSE	10.1	TRUE	-3SD	FALSE	Yes	No	No	None	TRUE	Yes	3	Yes	No	Yes	2	No	No	37.6	No	none	No	No	No	No/soft	No	Normal	No	none	Alert	hand	2 Sec	No	Yes
701	701	H9	Female	6	FALSE	61	4.85	No	Nov 2015	NA	FALSE	TRUE	FALSE	130.309278350515	TRUE	TRUE	11.5	FALSE	0SD	FALSE	No	NA	No	None	TRUE	Yes	5	No	NA	Yes	2	No	No	38.7	No	none	No	No	No	No/soft	No	Normal	Yes	none	Alert	hand	2 Sec	No	Yes
702	702	H9	Female	7	TRUE	68	5.3	No	Nov 2015	NA	TRUE	FALSE	FALSE	131.320754716981	FALSE	FALSE	10.3	TRUE	-3SD	FALSE	Yes	Yes	Yes	None	TRUE	Yes	1	Yes	No	No	NA	NA	Yes	40.1	Yes	none	No	No	No	Yes	No	Normal	Yes	+ (mild/moderate)	Unresponsive	hand	2 Sec	No	No
703	703	H9	Male	8	TRUE	71.2	5.61	No	Nov 2015	NA	TRUE	FALSE	FALSE	129.768270944742	TRUE	FALSE	10	TRUE	-3SD	FALSE	Yes	No	Yes	None	TRUE	Yes	7	Yes	Yes	Yes	7	No	No	36.9	No	none	No	No	No	No/soft	No	Normal	Yes	+ (mild/moderate)	Alert	hand	3 Sec	No	Yes
704	704	H9	Female	7	TRUE	68	5.3	No	Nov 2015	NA	TRUE	FALSE	FALSE	131.320754716981	TRUE	FALSE	10.3	TRUE	-3SD	FALSE	Yes	No	Yes	None	TRUE	Yes	1	Yes	No	No	NA	NA	Yes	40.1	Yes	none	No	No	No	Yes	No	Normal	Yes	+ (mild/moderate)	Unresponsive	hand	2 Sec	No	No
705	705	H9	Male	9	FALSE	69	4.5	No	Oct 2015	NA	TRUE	FALSE	FALSE	NA	FALSE	FALSE	8.5	TRUE	-3SD	FALSE	No	NA	No	None	TRUE	Yes	7	Yes	No	No	NA	NA	No	39.4	Yes	none	Yes	No	No	No/soft	No	Normal	Yes	none	Alert	hand	1 Sec	No	No
706	706	H9	Female	12	FALSE	75	7.5	No	Nov 2015	NA	TRUE	FALSE	FALSE	128	TRUE	FALSE	12	FALSE	-3SD	FALSE	Yes	No	Yes	None	TRUE	Yes	4	Yes	No	No	NA	NA	Yes	37.7	No	none	No	No	No	Yes	No	Normal	No	none	Alert	NA	3 Sec	No	Yes
707	707	H9	Female	7	FALSE	61.4	4	No	Nov 2015	NA	TRUE	FALSE	FALSE	NA	FALSE	FALSE	9	TRUE	-3SD	FALSE	Yes	Yes	No	None	TRUE	Yes	7	Yes	Yes	No	NA	NA	No	39.9	No	none	No	No	No	No/soft	No	Normal	No	none	Alert	NA	4 Sec	No	Yes
708	708	H9	Male	9	FALSE	66	6.2	No	Nov 2015	NA	TRUE	FALSE	FALSE	129.032258064516	TRUE	FALSE	11	TRUE	-2SD	FALSE	Yes	Yes	No	None	TRUE	No	NA	No	NA	Yes	3	No	No	39.4	No	none	No	No	No	No/soft	No	Normal	No	none	Alert	hand	1 Sec	No	Yes
709	709	H9	Female	11	FALSE	66	6.1	No	Nov 2015	NA	FALSE	TRUE	FALSE	131.147540983607	TRUE	TRUE	12	FALSE	-2SD	FALSE	No	NA	No	None	TRUE	No	NA	No	NA	No	NA	NA	No	36.4	No	none	No	No	No	No/soft	No	Normal	No	+ + + (severe)	Alert	NA	2 Sec	No	Yes
710	710	H9	Male	2	FALSE	46	NA	No	Nov 2015	NA	TRUE	FALSE	FALSE	NA	FALSE	FALSE	9	FALSE	0SD	FALSE	No	NA	Yes	None	TRUE	No	NA	No	NA	No	NA	NA	No	36.6	No	none	No	No	No	Yes	No	Normal	No	none	Alert	hand	2 Sec	No	No
711	711	H9	Female	7	FALSE	61	4.5	No	Oct 2015	NA	TRUE	FALSE	FALSE	NA	FALSE	FALSE	10.5	TRUE	-3SD	FALSE	No	NA	No	None	TRUE	Yes	4	Yes	No	No	NA	NA	No	36.6	No	none	No	No	No	No/soft	No	Normal	Yes	none	Alert	hand	1 Sec	No	Yes
712	712	H9	Female	12	TRUE	72.3	6.4	No	Nov 2015	NA	TRUE	FALSE	FALSE	130	TRUE	FALSE	NA	FALSE	-3SD	FALSE	No	NA	Yes	None	TRUE	Yes	1	Yes	No	Yes	7	No	No	40	No	none	No	No	No	No/soft	No	Normal	Yes	+ (mild/moderate)	Pain response	NA	3 Sec	No	No
713	713	H9	Female	52	FALSE	100.6	17	No	Dec 2015	NA	FALSE	FALSE	TRUE	NA	FALSE	FALSE	17.3	FALSE	0SD	FALSE	No	NA	No	Foot	FALSE	Yes	3	No	NA	No	NA	NA	No	38.9	No	none	No	No	No	No/soft	No	Normal	No	none	Alert	hand	1 Sec	No	Yes
714	714	H9	Female	9	FALSE	57	3.9	No	Nov 2015	NA	TRUE	FALSE	FALSE	NA	FALSE	FALSE	10	TRUE	-3SD	FALSE	No	NA	Yes	None	TRUE	No	NA	No	NA	No	NA	NA	No	37.2	No	none	No	No	No	No/soft	No	Normal	Yes	none	Alert	hand	1 Sec	No	Yes
715	715	H9	Male	11	FALSE	59	4.4	No	Nov 2015	NA	TRUE	FALSE	FALSE	163.636363636364	FALSE	FALSE	9.7	TRUE	-3SD	FALSE	Yes	Yes	Yes	Foot	TRUE	Yes	14	Yes	Yes	No	NA	NA	No	39.8	No	none	No	No	No	No/soft	No	Normal	Yes	+ (mild/moderate)	Alert	hand	1 Sec	No	Yes
716	716	H9	Male	11	FALSE	56	4	No	Nov 2015	NA	TRUE	FALSE	FALSE	162	FALSE	FALSE	9	TRUE	-3SD	FALSE	No	NA	No	None	TRUE	Yes	14	No	NA	No	NA	NA	No	40.7	No	none	No	No	No	No/soft	No	Normal	No	+ (mild/moderate)	Alert	hand	1 Sec	No	Yes
717	717	H9	Female	12	FALSE	70	5	No	Dec 2015	NA	TRUE	FALSE	FALSE	130	TRUE	TRUE	9.5	TRUE	-3SD	FALSE	No	NA	Yes	None	TRUE	No	NA	Yes	Yes	No	NA	NA	No	38.8	No	none	No	No	No	No/soft	No	Normal	Yes	none	Alert	hand	1 Sec	No	Yes
718	718	H9	Female	18	FALSE	72	7.2	No	Dec 2015	NA	TRUE	FALSE	FALSE	130	FALSE	FALSE	11.5	FALSE	-3SD	FALSE	Yes	Yes	Yes	Foot	TRUE	Yes	1	Yes	No	Yes	1	No	No	38.2	No	none	Yes	No	No	No/soft	No	Normal	Yes	none	Alert	hand	1 Sec	No	No
719	719	H9	Male	8	FALSE	67	6.1	No	Dec 2015	NA	TRUE	FALSE	FALSE	NA	FALSE	FALSE	11	TRUE	-3SD	FALSE	No	NA	No	None	TRUE	Yes	60	Yes	Yes	No	NA	NA	No	36.5	No	none	No	No	No	No/soft	No	Normal	Yes	none	Alert	hand	2 Sec	No	Yes
720	720	H9	Male	11	FALSE	71	6.8	No	Dec 2015	NA	TRUE	FALSE	FALSE	130.588235294118	TRUE	FALSE	11.3	TRUE	-3SD	FALSE	Yes	Yes	No	None	TRUE	Yes	3	No	NA	Yes	3	No	No	37.1	No	none	No	No	No	No/soft	No	weak	No	none	Alert	NA	2 Sec	No	Yes
721	721	H9	Male	47	TRUE	94	8	No	Jan 2016	NA	TRUE	FALSE	FALSE	130	TRUE	FALSE	12	FALSE	-3SD	FALSE	Yes	Yes	Yes	Foot	TRUE	Yes	1	Yes	No	Yes	5	No	No	38.1	Yes	none	No	No	No	No/soft	No	Normal	No	none	Alert	NA	3 Sec	No	Yes
722	722	H9	Female	42	FALSE	85	6.2	No	Nov 2015	NA	TRUE	FALSE	FALSE	193.548387096774	TRUE	TRUE	11.5	FALSE	-3SD	FALSE	No	NA	Yes	None	TRUE	No	NA	No	NA	No	NA	NA	No	37.1	No	none	No	No	No	No/soft	No	Normal	No	none	Alert	NA	1 Sec	No	Yes
723	723	H9	Male	6	TRUE	66	5.6	No	Jan 2016	NA	TRUE	FALSE	FALSE	NA	FALSE	FALSE	11	TRUE	-3SD	FALSE	Yes	Yes	Yes	None	TRUE	Yes	3	No	NA	Yes	3	No	No	37.4	No	none	No	No	No	No/soft	No	Normal	Yes	none	Alert	hand	1 Sec	Yes	No
724	724	H9	Female	7	TRUE	65	5.2	No	Jan 2016	NA	TRUE	FALSE	FALSE	63.4615384615385	TRUE	TRUE	NA	FALSE	NA	FALSE	No	NA	Yes	None	TRUE	Yes	4	Yes	No	No	NA	NA	No	37.7	No	none	No	No	No	No/soft	No	Normal	No	+ (mild/moderate)	Alert	hand	1 Sec	No	No
725	725	H9	Male	5	FALSE	65.8	5.4	No	Jan 2016	NA	FALSE	TRUE	FALSE	131.851851851852	FALSE	FALSE	NA	FALSE	-3SD	FALSE	No	NA	No	None	TRUE	Yes	3	Yes	No	No	NA	NA	No	38.2	No	none	No	No	No	No/soft	No	Normal	Yes	none	Alert	hand	1 Sec	No	Yes
726	726	H9	Female	11	FALSE	70	7.2	No	Jan 2016	NA	TRUE	FALSE	FALSE	NA	FALSE	FALSE	12.7	FALSE	-2SD	FALSE	No	NA	No	None	TRUE	Yes	4	Yes	No	Yes	2	No	No	36.5	No	none	No	No	No	No/soft	No	Normal	No	none	Alert	hand	2 Sec	No	Yes
727	727	H9	Female	7	TRUE	65	5.2	No	Jan 2016	NA	TRUE	FALSE	FALSE	63.4615384615385	TRUE	TRUE	12	FALSE	-3SD	FALSE	Yes	No	No	None	TRUE	Yes	4	Yes	No	No	NA	NA	No	37.7	No	none	Yes	No	No	No/soft	No	Normal	Yes	none	Alert	hand	1 Sec	No	Yes
728	728	H9	Female	6	FALSE	77	5.9	No	Jan 2016	NA	FALSE	TRUE	FALSE	60	TRUE	TRUE	14	FALSE	0SD	FALSE	Yes	No	No	None	TRUE	Yes	4	Yes	No	Yes	4	No	No	38.8	No	none	No	No	No	No/soft	No	Normal	Yes	none	Alert	NA	1 Sec	No	Yes
729	729	H9	Male	6	FALSE	62	6.1	No	Jan 2016	NA	FALSE	TRUE	FALSE	77.3770491803279	TRUE	TRUE	13	FALSE	0SD	FALSE	Yes	Yes	No	None	TRUE	Yes	3	No	NA	Yes	3	No	No	37.8	No	none	No	No	No	No/soft	No	Normal	No	none	Alert	hand	1 Sec	No	Yes
730	730	H9	Female	18	TRUE	NA	6.28	No	Jan 2016	NA	TRUE	FALSE	FALSE	146.496815286624	FALSE	FALSE	NA	FALSE	<=-4SD	TRUE	No	NA	Yes	Foot	TRUE	No	NA	Yes	Yes	Yes	14	Yes	No	38.2	Yes	none	No	No	No	No/soft	No	Normal	No	+ (mild/moderate)	Alert	hand	3 Sec	No	Yes
731	731	H9	Female	4	TRUE	61	5.9	No	Feb 2016	NA	TRUE	FALSE	FALSE	120.677966101695	FALSE	FALSE	11.5	FALSE	-2SD	FALSE	No	NA	No	None	TRUE	Yes	4	Yes	No	Yes	2	No	No	38.8	No	none	Yes	No	No	No/soft	No	Normal	Yes	+ (mild/moderate)	Unresponsive	hand	2 Sec	No	Yes
732	732	H9	Female	11	FALSE	73	6.6	No	Jan 2016	NA	TRUE	FALSE	FALSE	129.69696969697	FALSE	FALSE	11.5	FALSE	-3SD	FALSE	Yes	Yes	Yes	None	TRUE	Yes	3	Yes	No	Yes	3	No	No	38.9	No	none	No	No	No	No/soft	No	Normal	Yes	none	Alert	hand	1 Sec	No	Yes
733	733	H9	Female	18	FALSE	73	6.6	No	Jan 2016	NA	TRUE	FALSE	FALSE	139.393939393939	FALSE	FALSE	11.3	TRUE	-3SD	FALSE	Yes	Yes	Yes	None	TRUE	Yes	5	No	NA	Yes	1	No	No	38.1	No	none	No	No	No	No/soft	No	Normal	No	+ (mild/moderate)	Alert	hand	4 Sec	No	Yes
734	734	H9	Male	6	FALSE	57.5	4.45	No	Jan 2016	NA	FALSE	TRUE	FALSE	129.438202247191	TRUE	TRUE	12	FALSE	-2SD	FALSE	No	NA	No	None	TRUE	No	NA	Yes	No	No	NA	NA	No	37.1	No	none	No	No	No	No/soft	No	Normal	No	none	Alert	hand	2 Sec	No	Yes
735	735	H9	Male	1	FALSE	55	3.1	No	Feb 2016	NA	TRUE	FALSE	FALSE	178.064516129032	FALSE	FALSE	NA	FALSE	-2SD	FALSE	No	NA	No	None	TRUE	Yes	1	Yes	No	No	NA	NA	No	40.1	No	none	No	No	No	No/soft	No	Normal	Yes	none	Alert	hand	2 Sec	No	Yes
736	736	H9	Male	5	FALSE	70	6	No	Feb 2016	NA	TRUE	FALSE	FALSE	NA	FALSE	FALSE	11.9	FALSE	-3SD	FALSE	No	NA	Yes	None	TRUE	Yes	7	Yes	Yes	No	NA	NA	No	38.4	No	none	Yes	No	No	No/soft	No	Normal	Yes	+ (mild/moderate)	Alert	hand	2 Sec	No	Yes
737	737	H9	Male	1	FALSE	53	3.8	No	Feb 2016	NA	FALSE	FALSE	TRUE	151.578947368421	FALSE	FALSE	NA	FALSE	NA	FALSE	No	NA	No	Foot	FALSE	No	NA	No	NA	No	NA	NA	No	36.5	No	none	No	No	No	No/soft	No	Normal	No	none	Alert	hand	1 Sec	No	Yes
738	738	H9	Male	7	FALSE	72	6.7	No	Feb 2016	NA	TRUE	FALSE	FALSE	152.835820895522	FALSE	FALSE	14	FALSE	-3SD	FALSE	No	NA	Yes	None	TRUE	No	NA	No	NA	Yes	4	No	No	38	No	none	No	No	No	No/soft	No	Normal	No	none	Alert	hand	2 Sec	No	Yes
739	739	H9	Male	15	FALSE	73.7	7.7	No	Feb 2016	NA	TRUE	FALSE	FALSE	NA	FALSE	FALSE	12.3	FALSE	-2SD	FALSE	No	NA	No	None	TRUE	Yes	1	Yes	No	No	NA	NA	Yes	36.5	No	none	No	No	No	No/soft	No	Normal	No	none	Alert	hand	1 Sec	No	Yes
740	740	H9	Female	2	FALSE	53.4	3	No	Feb 2016	NA	TRUE	FALSE	FALSE	NA	FALSE	FALSE	11	FALSE	-3SD	FALSE	No	NA	Yes	None	TRUE	Yes	2	Yes	No	No	NA	NA	No	37.4	No	none	Yes	No	No	No/soft	No	Normal	Yes	none	Alert	hand	2 Sec	No	Yes
741	741	H9	Female	8	TRUE	NA	5	No	Feb 2016	NA	TRUE	FALSE	FALSE	128	TRUE	FALSE	11.2	TRUE	-3SD	FALSE	Yes	No	No	None	TRUE	Yes	4	Yes	No	Yes	4	No	No	38.4	No	none	No	No	No	No/soft	No	Normal	No	+ (mild/moderate)	Pain response	hand	1 Sec	No	No
742	742	H9	Male	7	FALSE	67	5.95	No	Feb 2016	NA	TRUE	FALSE	FALSE	134.453781512605	TRUE	TRUE	10.5	TRUE	-3SD	FALSE	Yes	No	No	None	TRUE	Yes	5	Yes	No	Yes	4	No	No	38.6	No	none	No	No	No	No/soft	No	Normal	No	none	Alert	hand	1 Sec	No	Yes
743	743	H9	Female	11	FALSE	67	6	No	Feb 2016	NA	TRUE	FALSE	FALSE	133.333333333333	TRUE	TRUE	11	TRUE	-3SD	FALSE	No	NA	Yes	None	TRUE	No	NA	Yes	Yes	No	NA	NA	No	36.7	No	none	No	No	No	No/soft	No	Normal	No	none	Alert	hand	2 Sec	No	Yes
744	744	H9	Female	13	FALSE	65.8	4.7	No	Feb 2016	NA	FALSE	TRUE	FALSE	NA	FALSE	FALSE	10.2	TRUE	-3SD	FALSE	Yes	Yes	No	None	TRUE	Yes	4	Yes	No	Yes	1	No	No	37.8	No	none	No	No	No	No/soft	No	Normal	No	none	Alert	hand	2 Sec	No	Yes
745	745	H9	Male	26	FALSE	78.9	8.7	No	Feb 2016	NA	TRUE	FALSE	FALSE	156.32183908046	FALSE	FALSE	11.4	TRUE	-3SD	FALSE	Yes	Yes	No	None	TRUE	Yes	1	Yes	No	Yes	2	No	No	39.6	No	none	No	No	No	No/soft	No	Normal	Yes	none	Alert	hand	2 Sec	No	Yes
746	746	H9	Male	12	FALSE	85	10	No	Feb 2016	NA	FALSE	TRUE	FALSE	128	TRUE	TRUE	11.4	TRUE	-1SD	FALSE	No	NA	Yes	None	TRUE	Yes	2	Yes	No	No	NA	NA	No	36.7	No	none	No	No	No	No/soft	No	Normal	Yes	none	Alert	hand	1 Sec	No	Yes
747	747	H9	Female	15	FALSE	72	8.6	No	Feb 2016	NA	TRUE	FALSE	FALSE	148.837209302326	FALSE	FALSE	13.7	FALSE	-1SD	FALSE	No	NA	No	Foot	TRUE	No	NA	No	NA	No	NA	NA	No	36.7	No	none	No	No	No	No/soft	No	Normal	No	none	Alert	hand	2 Sec	No	Yes
748	748	H9	Female	7	FALSE	69.5	5.8	No	Feb 2016	NA	TRUE	FALSE	FALSE	NA	FALSE	FALSE	11.1	TRUE	-3SD	FALSE	No	NA	Yes	None	TRUE	Yes	1	No	NA	No	NA	NA	Yes	39	No	none	Yes	No	No	No/soft	No	Normal	No	+ (mild/moderate)	Unresponsive	elbow	2 Sec	No	No
749	749	H9	Female	12	FALSE	120	8	No	Feb 2016	NA	FALSE	TRUE	FALSE	130	TRUE	TRUE	10.4	TRUE	-1SD	FALSE	No	NA	No	None	TRUE	Yes	2	Yes	No	No	NA	NA	No	39	No	none	Yes	No	Yes	No/soft	No	Normal	Yes	none	Alert	hand	1 Sec	No	Yes
750	750	H9	Male	14	FALSE	69	7.1	No	Feb 2016	NA	TRUE	FALSE	FALSE	152.112676056338	FALSE	FALSE	11.6	FALSE	-2SD	FALSE	Yes	Yes	No	None	TRUE	Yes	4	Yes	No	Yes	6	No	No	38.5	No	none	No	No	No	No/soft	No	weak	No	none	Alert	elbow	1 Sec	No	No
751	751	H9	Female	9	TRUE	74	8	No	Feb 2016	NA	FALSE	TRUE	FALSE	130	TRUE	TRUE	12	FALSE	-1SD	FALSE	No	NA	No	None	TRUE	Yes	1	No	NA	No	NA	NA	No	38.9	No	none	Yes	No	No	No/soft	No	Normal	Yes	none	Verbal response	hand	2 Sec	No	No
752	752	H9	Male	57	FALSE	97	16	No	Mar 2016	NA	FALSE	FALSE	TRUE	NA	FALSE	FALSE	16	FALSE	-1SD	FALSE	No	NA	No	Face	FALSE	Yes	3	Yes	No	Yes	3	No	No	37.7	No	none	No	No	No	No/soft	No	Normal	No	none	Alert	hand	2 Sec	No	Yes
753	753	H9	Female	36	FALSE	83.5	11	No	Feb 2016	NA	TRUE	FALSE	FALSE	NA	FALSE	FALSE	10.8	TRUE	-2SD	FALSE	No	NA	Yes	Foot	TRUE	No	NA	Yes	No	No	NA	NA	No	36.6	No	none	No	No	Yes	No/soft	No	Normal	Yes	none	Alert	hand	1 Sec	No	Yes
754	754	H9	Male	15	FALSE	75.5	6.1	No	Feb 2016	NA	TRUE	FALSE	FALSE	NA	FALSE	FALSE	9.5	TRUE	-3SD	FALSE	Yes	No	Yes	None	TRUE	Yes	4	Yes	No	No	NA	NA	No	41.9	No	none	No	No	No	No/soft	No	Normal	No	+ (mild/moderate)	Alert	hand	1 Sec	No	Yes
755	755	H9	Male	6	FALSE	68.5	6.4	No	Mar 2016	NA	FALSE	TRUE	FALSE	131.25	TRUE	TRUE	12	FALSE	-3SD	FALSE	Yes	No	No	None	TRUE	Yes	5	No	NA	Yes	5	No	No	40.2	No	none	No	No	No	No/soft	No	weak	No	+ (mild/moderate)	Alert	hand	2 Sec	No	Yes
756	756	H9	Female	9	FALSE	69	6.3	No	Mar 2016	NA	TRUE	FALSE	FALSE	NA	FALSE	FALSE	11.3	TRUE	-3SD	FALSE	No	NA	No	None	TRUE	Yes	10	No	NA	No	NA	NA	Yes	39	Yes	none	No	No	No	No/soft	No	Normal	Yes	none	Alert	hand	2 Sec	No	Yes
757	757	H9	Male	11	FALSE	73.2	7	No	Mar 2016	NA	TRUE	FALSE	FALSE	123.428571428571	FALSE	FALSE	9.5	TRUE	0SD	FALSE	No	NA	Yes	None	TRUE	Yes	7	Yes	Yes	Yes	3	No	Yes	38.2	No	none	No	No	No	No/soft	No	Normal	No	none	Alert	hand	1 Sec	No	No
758	758	H9	Female	13	TRUE	71	7	No	Feb 2016	NA	TRUE	FALSE	FALSE	112	FALSE	FALSE	9	TRUE	-2SD	FALSE	Yes	No	No	None	TRUE	No	NA	Yes	No	Yes	4	No	No	38.4	Yes	none	No	No	No	No/soft	No	weak	No	+ (mild/moderate)	Pain response	hand	3 Sec	No	No
759	759	H9	Male	13	FALSE	72	6.7	No	Mar 2016	NA	TRUE	FALSE	FALSE	NA	FALSE	FALSE	12.2	FALSE	-2SD	FALSE	No	NA	Yes	None	TRUE	Yes	3	Yes	No	No	NA	NA	No	40.5	No	none	Yes	No	No	No/soft	No	Normal	Yes	none	Alert	hand	1 Sec	No	No
760	760	H9	Female	8	FALSE	71	5.2	Yes	Mar 2016	84	TRUE	FALSE	FALSE	147.692307692308	FALSE	FALSE	10.5	TRUE	-3SD	FALSE	No	NA	Yes	None	TRUE	Yes	1	Yes	No	No	NA	NA	No	37.2	No	none	No	No	No	Yes	No	Normal	Yes	none	Alert	hand	1 Sec	No	Yes
761	761	H9	Male	11	FALSE	70	6.5	No	Mar 2016	NA	TRUE	FALSE	FALSE	130.461538461538	TRUE	FALSE	11.7	FALSE	-3SD	FALSE	Yes	No	Yes	None	TRUE	No	NA	No	NA	Yes	2	No	No	36.4	No	none	No	No	No	No/soft	No	Normal	No	none	Alert	hand	1 Sec	No	Yes
762	762	H9	Female	16	FALSE	65	6.1	Yes	Mar 2016	87	TRUE	FALSE	FALSE	NA	FALSE	FALSE	11.7	FALSE	-2SD	FALSE	No	NA	No	None	TRUE	Yes	7	Yes	No	No	NA	NA	No	38.7	No	none	Yes	No	No	No/soft	No	Normal	Yes	none	Alert	hand	2 Sec	No	Yes
763	763	H9	Female	8	FALSE	67.5	6.6	No	Mar 2016	NA	TRUE	FALSE	FALSE	127.272727272727	TRUE	TRUE	14	FALSE	-2SD	FALSE	No	NA	No	None	TRUE	Yes	2	Yes	No	No	NA	NA	No	36.7	No	none	Yes	No	No	No/soft	No	Normal	Yes	none	Alert	hand	2 Sec	No	Yes
764	764	H9	Female	18	FALSE	74.5	5.5	Yes	Mar 2016	66	TRUE	FALSE	FALSE	189.090909090909	TRUE	TRUE	10.5	TRUE	-3SD	FALSE	Yes	No	Yes	None	TRUE	Yes	2	Yes	Yes	No	NA	NA	No	39.2	No	none	No	No	No	No/soft	No	Normal	No	none	Alert	hand	2 Sec	No	Yes
765	765	H9	Female	7	FALSE	66	5.7	Yes	Mar 2016	98	TRUE	FALSE	FALSE	130.526315789474	FALSE	FALSE	11	TRUE	-2SD	FALSE	No	NA	No	None	TRUE	Yes	4	Yes	No	No	NA	NA	No	38.1	No	none	Yes	No	No	No/soft	No	Normal	Yes	none	Alert	hand	2 Sec	No	Yes
766	766	H9	Male	8	FALSE	70	5.5	Yes	Mar 2016	94	TRUE	FALSE	FALSE	180	TRUE	TRUE	10.5	TRUE	-3SD	FALSE	Yes	No	Yes	None	TRUE	Yes	3	No	NA	Yes	2	No	No	38.1	No	none	No	No	No	No/soft	No	weak	No	none	Pain response	elbow	3 Sec	No	No
767	767	H9	Male	8	FALSE	66.5	5.3	No	Mar 2016	NA	TRUE	FALSE	FALSE	129.811320754717	FALSE	FALSE	11.5	FALSE	-3SD	FALSE	Yes	No	Yes	None	TRUE	Yes	3	Yes	No	Yes	3	No	No	39.5	No	none	No	No	No	No/soft	No	Normal	No	none	Alert	NA	1 Sec	No	Yes
768	768	H9	Male	11	FALSE	67	5.5	No	Mar 2016	NA	TRUE	FALSE	FALSE	NA	FALSE	FALSE	11.5	FALSE	-3SD	FALSE	No	NA	No	None	TRUE	No	NA	No	NA	No	NA	NA	No	36.1	No	none	No	No	No	No/soft	No	Normal	No	none	Alert	hand	1 Sec	No	Yes
769	769	H9	Male	10	FALSE	70	5.86	Yes	Mar 2016	90	TRUE	FALSE	FALSE	79.1808873720136	TRUE	TRUE	10	TRUE	-1SD	FALSE	Yes	Yes	Yes	None	TRUE	Yes	7	Yes	No	Yes	3	No	No	40.2	No	none	No	No	No	No/soft	No	Normal	No	none	Alert	hand	2 Sec	No	Yes
770	770	H9	Male	24	FALSE	82	8.5	No	Mar 2016	NA	TRUE	FALSE	FALSE	NA	FALSE	FALSE	12.5	FALSE	-3SD	FALSE	Yes	No	No	None	TRUE	Yes	1	Yes	No	Yes	1	No	Yes	38.8	No	none	No	No	No	No/soft	No	Normal	Yes	+ (mild/moderate)	Alert	hand	2 Sec	No	No
771	771	H9	Female	6	FALSE	59	4.5	No	Mar 2016	NA	TRUE	FALSE	FALSE	129.777777777778	FALSE	FALSE	9.8	TRUE	-3SD	FALSE	No	NA	No	None	TRUE	No	NA	No	NA	No	NA	NA	No	36.8	No	none	No	No	No	No/soft	No	Normal	No	none	Alert	hand	1 Sec	No	Yes
772	772	H9	Male	7	FALSE	70	6.5	No	Apr 2016	NA	TRUE	FALSE	FALSE	NA	FALSE	FALSE	15	FALSE	-3SD	FALSE	Yes	Yes	Yes	None	TRUE	Yes	4	Yes	No	No	NA	NA	No	39.6	No	none	No	No	No	No/soft	No	Normal	No	none	Verbal response	hand	2 Sec	No	Yes
773	773	H9	Female	14	FALSE	76	8.8	Yes	Apr 2016	90	FALSE	FALSE	TRUE	NA	FALSE	FALSE	13.9	FALSE	0SD	FALSE	Yes	No	No	Foot	FALSE	Yes	7	Yes	No	No	NA	NA	No	38.8	No	none	No	No	No	No/soft	No	Normal	No	none	Alert	hand	1 Sec	No	Yes
774	774	H9	Female	6	TRUE	67.3	6.3	Yes	Mar 2016	80	TRUE	FALSE	FALSE	NA	FALSE	FALSE	12.5	FALSE	-3SD	FALSE	Yes	Yes	No	None	TRUE	Yes	2	Yes	No	No	NA	NA	No	38.5	No	none	No	No	No	No/soft	No	Normal	No	none	Alert	hand	1 Sec	No	Yes
775	775	H9	Male	11	FALSE	71	6.6	No	Apr 2016	NA	FALSE	TRUE	FALSE	130.060606060606	TRUE	TRUE	12	FALSE	NA	FALSE	No	NA	No	None	TRUE	Yes	30	Yes	Yes	No	NA	NA	No	36.5	No	none	No	No	No	No/soft	No	Normal	No	none	Alert	hand	3 Sec	No	Yes
776	776	H9	Female	9	FALSE	68	5.8	Yes	Apr 2016	92	FALSE	TRUE	FALSE	129.655172413793	TRUE	TRUE	11.5	FALSE	NA	FALSE	No	NA	No	None	TRUE	Yes	14	Yes	No	No	NA	NA	No	37.2	No	none	Yes	No	No	Yes	No	Normal	Yes	none	Alert	hand	1 Sec	No	Yes
777	777	H9	Female	26	FALSE	NA	13	No	Apr 2016	NA	FALSE	FALSE	TRUE	NA	FALSE	FALSE	NA	FALSE	NA	FALSE	Yes	No	Yes	Face	FALSE	No	NA	Yes	No	Yes	1	No	Yes	38.8	No	none	Yes	No	Yes	No/soft	Yes	Normal	No	none	Pain response	hand	1 Sec	No	No
778	778	H9	Male	14	TRUE	76	6.7	Yes	Apr 2016	96	TRUE	FALSE	FALSE	130.149253731343	TRUE	FALSE	11	TRUE	-3SD	FALSE	Yes	Yes	Yes	None	TRUE	Yes	5	Yes	No	Yes	5	No	No	38.8	Yes	none	No	No	No	Yes	No	Normal	No	+ (mild/moderate)	Pain response	NA	3 Sec	No	Yes
779	779	H9	Male	1	FALSE	51	3	No	Apr 2016	NA	FALSE	FALSE	TRUE	NA	FALSE	FALSE	12.8	FALSE	0SD	FALSE	No	NA	No	Foot	FALSE	No	NA	No	NA	No	NA	NA	No	37.2	No	none	No	No	No	No/soft	No	Normal	No	none	Alert	hand	2 Sec	No	Yes
780	780	H9	Male	7	FALSE	60	4.95	Yes	Apr 2016	100	TRUE	FALSE	FALSE	NA	FALSE	FALSE	10.5	TRUE	-2SD	FALSE	No	NA	No	None	TRUE	Yes	4	Yes	No	No	NA	NA	No	37.8	No	none	Yes	No	No	No/soft	No	Normal	Yes	none	Alert	hand	1 Sec	No	No
781	781	H9	Female	8	FALSE	64	4.4	Yes	Apr 2016	92	TRUE	FALSE	FALSE	143.636363636364	FALSE	FALSE	10.8	TRUE	-3SD	FALSE	No	NA	Yes	None	TRUE	Yes	2	No	NA	No	NA	NA	No	41	No	none	No	No	No	No/soft	No	Normal	No	none	Alert	hand	1 Sec	No	No
782	782	H9	Male	11	FALSE	72.2	7.5	No	Apr 2016	NA	FALSE	TRUE	FALSE	NA	FALSE	FALSE	11.3	TRUE	-2SD	FALSE	No	NA	No	None	TRUE	Yes	3	Yes	No	No	NA	NA	No	38.1	No	none	Yes	No	No	No/soft	No	Normal	Yes	+ (mild/moderate)	Alert	hand	1 Sec	No	No
783	783	H9	Male	36	FALSE	97	13	No	Apr 2016	NA	TRUE	FALSE	FALSE	99.6923076923077	FALSE	FALSE	11.5	FALSE	NA	FALSE	No	NA	No	Foot	TRUE	Yes	60	No	NA	No	NA	NA	No	38.8	No	none	No	No	No	No/soft	No	Normal	No	none	Alert	hand	1 Sec	No	Yes
784	784	H9	Female	8	FALSE	61	4.94	No	Apr 2016	NA	TRUE	FALSE	FALSE	129.554655870445	FALSE	FALSE	9.5	TRUE	NA	FALSE	No	NA	No	None	TRUE	Yes	3	Yes	No	No	NA	NA	No	38.1	No	none	Yes	No	No	No/soft	No	Normal	Yes	none	Alert	hand	1 Sec	No	Yes
785	785	H9	Female	3	FALSE	57	3.6	Yes	May 2016	98	TRUE	FALSE	FALSE	200	FALSE	FALSE	10.6	FALSE	-3SD	FALSE	No	NA	Yes	None	TRUE	Yes	5	No	NA	Yes	3	No	Yes	41	Yes	none	No	No	No	Yes	No	Normal	Yes	+ (mild/moderate)	Alert	hand	3 Sec	No	Yes
786	786	H9	Female	4	TRUE	70	5	Yes	May 2016	96	TRUE	FALSE	FALSE	NA	FALSE	FALSE	11	FALSE	-3SD	FALSE	No	NA	No	None	TRUE	Yes	1	No	NA	Yes	1	No	No	37.8	No	none	No	No	No	No/soft	No	Normal	No	none	Alert	NA	3 Sec	No	Yes
787	787	H9	Female	5	TRUE	61	4.2	No	May 2016	NA	TRUE	FALSE	FALSE	NA	FALSE	FALSE	10.5	FALSE	-3SD	FALSE	Yes	No	No	None	TRUE	Yes	3	No	NA	Yes	3	No	Yes	40.1	No	none	No	No	No	No/soft	No	weak	Yes	+ + + (severe)	Pain response	hand	4 Sec	No	No
788	788	H9	Female	46	FALSE	NA	17.4	Yes	May 2016	98	TRUE	FALSE	FALSE	NA	TRUE	FALSE	17.1	FALSE	-3SD	FALSE	No	NA	No	Knee	TRUE	No	NA	No	NA	No	NA	NA	No	37.8	No	none	No	No	No	No/soft	No	Normal	No	none	Alert	hand	2 Sec	No	Yes
789	789	H9	Female	4	FALSE	62	4.9	Yes	Jun 2016	96	TRUE	FALSE	FALSE	200.816326530612	FALSE	FALSE	10.5	FALSE	-3SD	FALSE	No	NA	No	None	TRUE	Yes	3	Yes	No	No	NA	NA	No	37.1	No	none	Yes	No	No	No/soft	No	Normal	Yes	none	Alert	hand	2 Sec	No	Yes
790	790	H9	Female	18	FALSE	77	6.9	Yes	Jun 2016	96	TRUE	FALSE	FALSE	129.855072463768	TRUE	TRUE	11	TRUE	-3SD	FALSE	No	NA	Yes	None	TRUE	Yes	2	Yes	No	No	NA	NA	No	36.5	No	none	No	No	No	No/soft	No	Normal	Yes	none	Alert	hand	1 Sec	No	Yes
791	791	H9	Female	9	TRUE	65	5	Yes	May 2016	96	FALSE	TRUE	FALSE	129.6	TRUE	TRUE	10.8	TRUE	-3SD	FALSE	Yes	Yes	Yes	None	TRUE	No	NA	No	NA	Yes	7	No	No	37.8	No	none	No	No	No	No/soft	No	weak	No	none	Alert	hand	2 Sec	No	No
792	792	H9	Male	1	FALSE	52	3.17	Yes	Jun 2016	96	TRUE	FALSE	FALSE	196.845425867508	FALSE	FALSE	8	FALSE	-2SD	FALSE	No	NA	Yes	None	TRUE	Yes	3	No	NA	Yes	3	No	No	37.1	No	+ (mild/moderate)	No	No	No	No/soft	No	weak	No	+ (mild/moderate)	Alert	elbow	1 Sec	No	Yes
793	793	H9	Male	10	FALSE	74	6.7	No	Jun 2016	NA	TRUE	FALSE	FALSE	133.731343283582	FALSE	FALSE	12	FALSE	-3SD	FALSE	Yes	Yes	Yes	None	TRUE	Yes	2	No	NA	Yes	2	No	No	36.9	No	none	No	No	No	No/soft	No	weak	No	none	Pain response	elbow	4 Sec	No	NA
794	794	H9	Female	7	FALSE	63	4.61	Yes	Jun 2016	99	TRUE	FALSE	FALSE	135.357917570499	FALSE	FALSE	10.9	TRUE	-3SD	FALSE	Yes	No	Yes	None	TRUE	Yes	4	Yes	No	Yes	4	No	No	37.5	No	none	No	No	No	No/soft	No	Normal	No	none	Alert	hand	1 Sec	No	Yes
795	795	H9	Female	18	TRUE	70	4.1	Yes	Jun 2016	73	TRUE	FALSE	FALSE	NA	FALSE	FALSE	9.3	TRUE	-3SD	FALSE	Yes	Yes	Yes	None	TRUE	Yes	5	Yes	No	Yes	5	No	No	38.6	No	none	Yes	No	No	No/soft	No	weak	Yes	+ + + (severe)	Pain response	elbow	3 Sec	No	Yes
796	796	H9	Male	9	FALSE	68.3	6.59	Yes	Jun 2016	95	TRUE	FALSE	FALSE	145.67526555387	FALSE	FALSE	12.5	FALSE	-2SD	FALSE	No	NA	No	None	TRUE	Yes	7	Yes	Yes	No	NA	NA	No	39.2	No	none	Yes	No	No	No/soft	No	Normal	Yes	none	Alert	hand	2 Sec	No	Yes
797	797	H9	Female	10	TRUE	73.3	6.5	Yes	Jun 2016	68	TRUE	FALSE	FALSE	130.461538461538	TRUE	TRUE	11.2	TRUE	-3SD	FALSE	Yes	No	Yes	None	TRUE	No	NA	Yes	No	No	NA	NA	No	36.3	No	none	Yes	No	No	No/soft	No	Normal	Yes	+ + + (severe)	Alert	hand	1 Sec	No	Yes
798	798	H9	Male	23	FALSE	77	8.6	Yes	Jun 2016	94	TRUE	FALSE	FALSE	NA	FALSE	FALSE	12.5	FALSE	-2SD	FALSE	Yes	No	Yes	None	TRUE	Yes	6	No	NA	Yes	6	No	No	41.4	No	none	No	No	No	No/soft	No	Normal	No	none	Alert	hand	2 Sec	No	Yes
799	799	H9	Female	5	FALSE	68	6.38	Yes	Jun 2016	99	TRUE	FALSE	FALSE	206.896551724138	FALSE	FALSE	12.5	FALSE	-2SD	FALSE	No	NA	Yes	None	TRUE	Yes	5	No	NA	No	NA	NA	No	36.6	No	none	Yes	No	No	No/soft	No	Normal	Yes	none	Alert	hand	1 Sec	No	No
800	800	H9	Female	9	FALSE	70	6.5	No	Jun 2016	NA	FALSE	TRUE	FALSE	120	FALSE	FALSE	12	FALSE	-3SD	FALSE	Yes	Yes	Yes	None	TRUE	Yes	4	Yes	No	Yes	4	No	No	36.4	No	none	No	No	No	No/soft	No	Normal	Yes	none	Alert	hand	2 Sec	No	Yes
801	801	H9	Male	11	FALSE	72	7.8	Yes	Jun 2016	97	TRUE	FALSE	FALSE	129.230769230769	TRUE	TRUE	12.3	FALSE	2SD	FALSE	No	NA	Yes	None	TRUE	Yes	1	No	NA	Yes	1	No	Yes	36.4	No	none	No	No	No	No/soft	No	Normal	No	none	Alert	hand	2 Sec	No	Yes
802	802	H9	Female	10	FALSE	70.3	6.35	Yes	Jun 2016	88	TRUE	FALSE	FALSE	NA	FALSE	FALSE	12	FALSE	-3SD	FALSE	Yes	No	No	None	TRUE	Yes	3	No	NA	Yes	3	No	No	36.4	No	none	No	No	No	No/soft	No	weak	Yes	none	Pain response	hand	3 Sec	No	Yes
803	803	H9	Male	15	TRUE	69.5	6.1	Yes	Jun 2016	92	TRUE	FALSE	FALSE	129.83606557377	TRUE	TRUE	10	TRUE	-3SD	FALSE	No	NA	Yes	None	TRUE	Yes	14	Yes	Yes	No	NA	NA	No	36.7	No	+ (mild/moderate)	No	No	No	No/soft	No	Normal	Yes	+ (mild/moderate)	Alert	hand	3 Sec	No	Yes
804	804	H9	Male	6	FALSE	64	4.96	Yes	Jun 2016	94	TRUE	FALSE	FALSE	129.032258064516	FALSE	FALSE	10.4	TRUE	-3SD	FALSE	No	NA	No	None	TRUE	No	NA	Yes	Yes	No	NA	NA	No	36.5	No	none	No	No	No	No/soft	No	Normal	Yes	none	Alert	hand	1 Sec	No	Yes
805	805	H9	Male	36	FALSE	80	8	No	Jun 2016	NA	TRUE	FALSE	FALSE	40	FALSE	FALSE	13	FALSE	-3SD	FALSE	Yes	No	Yes	None	TRUE	Yes	3	Yes	Yes	Yes	3	No	No	38.8	No	none	No	No	No	No/soft	No	Normal	No	none	Alert	hand	3 Sec	No	Yes
806	806	H9	Male	7	FALSE	61	5	Yes	Jun 2016	96	TRUE	FALSE	FALSE	180.8	FALSE	FALSE	12.5	FALSE	-2SD	FALSE	Yes	No	Yes	None	TRUE	Yes	3	Yes	No	Yes	1	No	No	39.5	No	none	No	No	No	Yes	No	Normal	Yes	none	Alert	hand	2 Sec	No	Yes
807	807	H9	Male	11	TRUE	75	7	Yes	Jun 2016	90	TRUE	FALSE	FALSE	133.714285714286	TRUE	FALSE	12	FALSE	-3SD	FALSE	Yes	No	Yes	None	TRUE	Yes	1	Yes	No	No	NA	NA	No	39.3	No	none	No	No	No	No/soft	No	Normal	Yes	none	Alert	hand	1 Sec	No	Yes
808	808	H9	Female	12	FALSE	71.5	6.5	No	Jun 2016	NA	TRUE	FALSE	FALSE	NA	FALSE	FALSE	12.5	FALSE	-3SD	FALSE	No	NA	No	None	TRUE	No	NA	No	NA	No	NA	NA	No	36.5	No	none	No	No	No	No/soft	No	Normal	No	none	Alert	hand	2 Sec	No	Yes
809	809	H9	Male	11	FALSE	67.8	6.12	Yes	Jul 2016	96	TRUE	FALSE	FALSE	130.718954248366	FALSE	FALSE	10.5	TRUE	3SD	FALSE	No	NA	No	None	TRUE	Yes	7	No	NA	Yes	7	No	No	37.4	No	none	No	No	No	No/soft	No	Normal	No	+ + + (severe)	Alert	hand	2 Sec	No	Yes
810	810	H9	Male	12	FALSE	70	7.6	No	Jul 2016	NA	FALSE	TRUE	FALSE	129.473684210526	TRUE	TRUE	13.2	FALSE	-3SD	FALSE	Yes	Yes	Yes	None	TRUE	Yes	3	No	NA	Yes	3	No	No	37.7	No	none	No	No	No	No/soft	No	Normal	No	+ (mild/moderate)	Alert	hand	2 Sec	No	Yes
811	811	H9	Female	11	FALSE	63.2	4.7	Yes	Jul 2016	90	TRUE	FALSE	FALSE	129.36170212766	FALSE	FALSE	10.6	TRUE	-3SD	FALSE	No	NA	Yes	None	FALSE	Yes	7	Yes	No	Yes	7	No	No	37.5	No	none	Yes	No	No	No/soft	No	Normal	No	none	Alert	hand	2 Sec	Yes	Yes
812	812	H9	Female	2	FALSE	53.4	NA	Yes	Jun 2016	96	TRUE	FALSE	FALSE	NA	FALSE	FALSE	7.5	FALSE	-3SD	FALSE	No	NA	Yes	None	FALSE	Yes	1	No	NA	Yes	2	No	No	38.1	No	none	No	No	No	No/soft	No	Normal	No	none	Alert	hand	2 Sec	No	NA
813	813	H9	Male	10	TRUE	74	6.7	No	Jul 2016	NA	TRUE	FALSE	FALSE	64.4776119402985	FALSE	FALSE	12	FALSE	-3SD	FALSE	Yes	Yes	Yes	None	FALSE	Yes	2	No	NA	Yes	2	No	No	36.9	No	none	No	No	No	No/soft	No	weak	No	NA	Pain response	elbow	4 Sec	No	NA
814	814	H9	Female	4	TRUE	56	3.4	Yes	Jul 2016	86	TRUE	FALSE	FALSE	NA	FALSE	FALSE	NA	FALSE	-3SD	FALSE	No	NA	Yes	None	FALSE	Yes	3	Yes	No	No	NA	NA	No	37.5	No	none	No	No	No	Yes	No	Normal	No	none	Alert	hand	2 Sec	No	Yes
815	815	H9	Male	5	FALSE	60	4.1	Yes	Jun 2016	85	TRUE	FALSE	FALSE	195.121951219512	FALSE	FALSE	9.5	FALSE	-3SD	FALSE	No	NA	No	None	FALSE	NA	NA	Yes	No	No	NA	NA	No	38.4	NA	none	No	No	No	No/soft	No	Normal	Yes	none	Alert	hand	2 Sec	No	Yes
816	816	H9	Female	10	FALSE	65	5.08	Yes	Jul 2016	92	FALSE	TRUE	FALSE	127.55905511811	TRUE	TRUE	14	FALSE	-3SD	FALSE	Yes	Yes	Yes	Foot	FALSE	Yes	1	No	NA	No	NA	NA	No	36.8	No	none	No	No	No	No/soft	No	Normal	No	none	Alert	hand	4 Sec	No	Yes
817	817	H9	Female	15	FALSE	71	6.3	Yes	Jul 2016	92	TRUE	FALSE	FALSE	NA	FALSE	FALSE	15.5	FALSE	-3SD	FALSE	No	NA	No	None	FALSE	No	NA	Yes	No	No	NA	NA	No	36.8	No	none	No	No	No	No/soft	No	Normal	Yes	none	Alert	hand	2 Sec	No	Yes
818	818	H9	Male	12	FALSE	73	7	Yes	Jul 2016	89	TRUE	FALSE	FALSE	NA	FALSE	FALSE	10.5	TRUE	3SD	FALSE	Yes	Yes	Yes	None	FALSE	Yes	3	Yes	No	Yes	7	No	No	38.5	No	none	No	No	No	No/soft	No	Normal	No	none	Alert	hand	2 Sec	No	Yes
819	819	H9	Female	3	FALSE	57	3.77	Yes	Jul 2016	74	TRUE	FALSE	FALSE	NA	FALSE	FALSE	12	FALSE	-3SD	FALSE	No	NA	No	None	FALSE	Yes	2	Yes	Yes	No	NA	NA	No	39	No	none	Yes	No	No	No/soft	No	Normal	Yes	none	Alert	hand	2 Sec	No	NA
820	820	H9	Male	6	FALSE	74	8.2	Yes	Jun 2016	88	TRUE	FALSE	FALSE	NA	FALSE	FALSE	13	FALSE	-2SD	FALSE	Yes	No	No	None	FALSE	Yes	1	No	NA	Yes	5	No	No	38.8	No	none	Yes	No	No	No/soft	No	Normal	Yes	none	Alert	elbow	3 Sec	No	No
821	821	H9	Female	6	TRUE	68	5.2	Yes	Jun 2016	98	TRUE	FALSE	FALSE	129.230769230769	FALSE	FALSE	14	FALSE	-3SD	FALSE	No	NA	Yes	None	FALSE	Yes	1	Yes	No	Yes	1	No	No	36.6	No	none	No	No	No	No/soft	No	Normal	No	none	Alert	hand	2 Sec	No	Yes
822	822	H9	Female	29	FALSE	80	10	No	Jul 2016	NA	FALSE	TRUE	FALSE	128	TRUE	TRUE	15	FALSE	NA	FALSE	No	NA	No	NA	FALSE	Yes	2	Yes	No	No	NA	NA	No	38	NA	NA	No	No	No	No/soft	No	Normal	No	none	Alert	hand	2 Sec	No	Yes
823	823	H9	Female	15	FALSE	71.5	6.9	Yes	Jul 2016	94	TRUE	FALSE	FALSE	131.014492753623	TRUE	TRUE	12.5	FALSE	-2SD	FALSE	Yes	Yes	Yes	None	FALSE	Yes	7	Yes	No	Yes	3	No	No	36.7	No	none	Yes	No	No	No/soft	No	Normal	Yes	none	Alert	hand	2 Sec	No	Yes
824	824	H9	Female	19	FALSE	77.4	8.5	Yes	Jul 2016	100	TRUE	FALSE	FALSE	NA	FALSE	FALSE	12.7	FALSE	-2SD	FALSE	Yes	Yes	Yes	None	FALSE	Yes	7	Yes	No	No	NA	NA	No	40	No	none	Yes	No	No	No/soft	No	Normal	Yes	none	Alert	hand	2 Sec	No	Yes
825	825	H9	Female	6	FALSE	62.5	4	No	Jul 2016	NA	TRUE	FALSE	FALSE	140	FALSE	FALSE	10.1	TRUE	-3SD	FALSE	Yes	No	No	None	FALSE	Yes	2	Yes	No	No	NA	NA	No	37.7	No	none	No	No	No	No/soft	No	Normal	Yes	none	Alert	hand	2 Sec	No	Yes
826	826	H9	Female	8	TRUE	67	5.7	Yes	Jul 2016	95	TRUE	FALSE	FALSE	84.2105263157895	FALSE	FALSE	12	FALSE	NA	FALSE	Yes	Yes	No	None	FALSE	No	NA	No	NA	Yes	7	No	No	36.7	No	none	No	No	No	No/soft	No	Normal	No	none	Alert	hand	2 Sec	No	Yes
827	827	H9	Female	8	TRUE	66	5	Yes	Jul 2016	96	FALSE	TRUE	FALSE	129.6	TRUE	TRUE	11.5	FALSE	NA	FALSE	No	NA	Yes	None	FALSE	Yes	2	Yes	No	No	NA	NA	No	40	No	+ + + (severe)	No	Yes	No	No/soft	No	Normal	Yes	none	Verbal response	hand	1 Sec	No	No
828	828	H9	Female	12	FALSE	73	7	Yes	Jul 2016	96	TRUE	FALSE	FALSE	NA	FALSE	FALSE	11.5	FALSE	-3SD	FALSE	No	NA	No	None	FALSE	No	NA	Yes	No	Yes	7	No	No	40.2	No	none	No	No	No	No/soft	No	Normal	No	none	Alert	hand	2 Sec	No	Yes
829	829	H9	Female	18	TRUE	NA	4.9	No	Jul 2016	NA	TRUE	FALSE	FALSE	NA	FALSE	FALSE	NA	FALSE	NA	FALSE	Yes	No	Yes	None	FALSE	Yes	3	Yes	No	Yes	1	No	No	37.1	No	none	No	Yes	Yes	No/soft	No	weak	Yes	+ + + (severe)	Unresponsive	Shoulder	2 Sec	No	No
830	830	H9	Male	13	FALSE	66.8	5.7	Yes	Aug 2016	94	TRUE	FALSE	FALSE	91.2280701754386	FALSE	FALSE	10.3	TRUE	NA	FALSE	Yes	No	Yes	NA	FALSE	Yes	7	Yes	No	No	NA	NA	No	36.6	NA	NA	NA	NA	NA	NA	NA	NA	NA	NA	NA	NA	NA	NA	NA
831	831	H9	Male	27	FALSE	91	10	Yes	Aug 2016	92	TRUE	FALSE	FALSE	128	TRUE	FALSE	13	FALSE	-3SD	FALSE	No	NA	Yes	None	FALSE	Yes	3	Yes	No	No	NA	NA	No	37.3	No	none	Yes	No	No	NA	No	Normal	No	none	Alert	hand	2 Sec	Yes	No
832	832	H9	Male	24	FALSE	77	6.5	No	Aug 2016	NA	FALSE	TRUE	FALSE	123.076923076923	FALSE	FALSE	9.1	TRUE	NA	FALSE	No	NA	Yes	None	FALSE	Yes	30	Yes	Yes	No	NA	NA	No	38.2	No	none	Yes	No	Yes	No/soft	No	Normal	No	+ (mild/moderate)	Alert	hand	1 Sec	Yes	Yes
833	833	H9	Female	11	FALSE	67.5	4.89	Yes	Aug 2016	99	TRUE	FALSE	FALSE	163.59918200409	FALSE	FALSE	9.9	TRUE	-3SD	FALSE	Yes	No	Yes	None	FALSE	No	NA	Yes	Yes	No	NA	NA	No	36.1	No	none	No	No	No	No/soft	No	weak	No	+ (mild/moderate)	Alert	NA	2 Sec	Yes	Yes
834	834	H9	Female	36	FALSE	97	12	Yes	Sep 2016	99	FALSE	TRUE	FALSE	130	TRUE	TRUE	NA	FALSE	-3SD	FALSE	Yes	No	No	None	FALSE	No	NA	Yes	No	Yes	2	No	No	37.8	No	none	Yes	Yes	No	No/soft	No	Normal	Yes	none	Alert	hand	1 Sec	No	Yes
835	835	H9	Female	27	FALSE	85	10.5	No	Sep 2016	NA	TRUE	FALSE	FALSE	NA	FALSE	FALSE	16	FALSE	-1SD	FALSE	No	NA	No	Face	FALSE	Yes	1	No	NA	Yes	3	No	No	37	No	none	No	No	No	No/soft	No	Normal	No	none	Alert	hand	2 Sec	No	Yes
836	836	H9	Male	10	FALSE	73	10.1	No	Sep 2016	NA	FALSE	FALSE	TRUE	NA	FALSE	FALSE	14	FALSE	-1SD	FALSE	Yes	No	Yes	Face	FALSE	Yes	3	Yes	No	No	NA	NA	No	36.7	No	none	Yes	No	No	No/soft	No	Normal	Yes	none	Alert	hand	3 Sec	No	Yes
837	837	H9	Female	23	FALSE	79	7.71	No	Sep 2016	NA	TRUE	FALSE	FALSE	88.1971465629053	FALSE	FALSE	11.3	TRUE	-3SD	FALSE	No	NA	No	None	FALSE	No	NA	Yes	No	No	NA	NA	No	36.6	No	none	No	No	No	No/soft	No	Normal	No	none	Alert	NA	2 Sec	No	Yes
838	838	H9	Male	19	FALSE	77.2	10	Yes	Sep 2016	99	TRUE	FALSE	FALSE	NA	FALSE	FALSE	13.5	FALSE	NA	FALSE	Yes	Yes	No	None	FALSE	Yes	7	No	NA	Yes	7	No	No	40.4	No	+ (mild/moderate)	No	No	No	No/soft	No	Normal	Yes	none	Alert	hand	2 Sec	No	Yes
839	839	H9	Female	50	FALSE	NA	14	No	Aug 2016	NA	FALSE	FALSE	TRUE	NA	FALSE	FALSE	15	FALSE	NA	FALSE	No	NA	No	Foot	FALSE	No	NA	Yes	Yes	No	NA	NA	No	37	No	none	No	No	No	No/soft	No	Normal	No	none	Alert	elbow	2 Sec	No	Yes
840	840	H9	Male	13	FALSE	71.5	6	No	Sep 2016	NA	TRUE	FALSE	FALSE	136	TRUE	TRUE	NA	FALSE	-3SD	FALSE	Yes	No	Yes	None	FALSE	Yes	14	Yes	Yes	No	NA	NA	Yes	38	No	none	No	No	No	No/soft	No	Normal	No	none	Alert	hand	NA	No	Yes
841	841	H9	Female	7	FALSE	64.3	5.15	No	Sep 2016	NA	TRUE	FALSE	FALSE	130.485436893204	FALSE	FALSE	10.5	TRUE	-3SD	FALSE	Yes	Yes	Yes	None	FALSE	Yes	4	No	NA	Yes	4	No	No	38.1	No	none	No	No	No	No/soft	No	Normal	No	none	Alert	hand	NA	No	Yes
842	842	H9	Male	14	FALSE	76	6.6	Yes	Sep 2016	95	TRUE	FALSE	FALSE	135.757575757576	FALSE	FALSE	11.5	FALSE	-3SD	FALSE	Yes	Yes	Yes	None	FALSE	No	NA	No	NA	Yes	1	No	No	37.2	No	none	No	No	No	No/soft	No	Normal	Yes	none	Alert	NA	1 Sec	No	Yes
843	843	H9	Male	6	FALSE	63.4	5.4	Yes	Sep 2016	96	FALSE	TRUE	FALSE	128.888888888889	TRUE	TRUE	13	FALSE	-2SD	FALSE	Yes	No	No	None	FALSE	Yes	7	Yes	No	No	NA	NA	No	38.6	No	none	No	No	No	No/soft	No	Normal	Yes	none	Alert	hand	2 Sec	No	Yes
844	844	H9	Female	11	FALSE	76.5	12.18	Yes	Sep 2016	98	FALSE	TRUE	FALSE	NA	FALSE	FALSE	18	FALSE	-1SD	FALSE	NA	NA	NA	None	FALSE	Yes	3	NA	NA	NA	NA	NA	NA	37.9	No	none	No	No	No	No/soft	No	Normal	No	none	Alert	hand	2 Sec	No	Yes
845	845	H9	Male	42	FALSE	107	18	Yes	Oct 2016	95	FALSE	FALSE	TRUE	NA	FALSE	FALSE	15.8	FALSE	-1SD	FALSE	No	NA	No	Face	FALSE	Yes	1	No	NA	No	NA	NA	No	39.9	No	none	No	No	No	No/soft	No	Normal	No	none	Alert	NA	2 Sec	No	Yes
846	846	H9	Female	18	FALSE	74	6.2	No	Sep 2016	NA	TRUE	FALSE	FALSE	148.387096774194	FALSE	FALSE	11.3	TRUE	-3SD	FALSE	Yes	No	No	None	FALSE	Yes	1	Yes	No	No	NA	NA	No	36.6	No	none	No	No	No	No/soft	No	Normal	No	none	Alert	hand	2 Sec	No	Yes
847	847	H9	Male	13	FALSE	74	6.33	No	Sep 2016	NA	TRUE	FALSE	FALSE	130.173775671406	FALSE	FALSE	11.3	TRUE	-3SD	FALSE	Yes	Yes	Yes	None	FALSE	Yes	60	Yes	Yes	Yes	NA	No	No	36.8	No	none	No	No	No	NA	No	NA	No	NA	NA	NA	NA	No	NA
848	848	H9	Female	14	FALSE	74	6.8	Yes	Oct 2016	97	TRUE	FALSE	FALSE	129.411764705882	TRUE	TRUE	12.3	FALSE	-3SD	FALSE	No	NA	No	None	FALSE	Yes	2	Yes	No	No	NA	NA	No	36.6	No	none	Yes	No	No	No/soft	No	Normal	Yes	none	Alert	NA	2 Sec	No	Yes
849	849	H9	Male	10	FALSE	72.5	5	No	Oct 2016	NA	TRUE	FALSE	FALSE	208	FALSE	FALSE	13.6	FALSE	-3SD	FALSE	Yes	Yes	No	None	FALSE	Yes	2	Yes	No	Yes	2	No	No	36.7	No	none	No	No	No	No/soft	No	Normal	No	none	Alert	hand	5 Sec	No	Yes
850	850	H9	Male	9	TRUE	68	6	Yes	Oct 2016	96	TRUE	FALSE	FALSE	133.333333333333	TRUE	FALSE	12.3	FALSE	-3SD	FALSE	Yes	No	No	None	FALSE	Yes	2	Yes	No	Yes	3	No	No	36.8	Yes	none	No	No	No	No/soft	No	Normal	No	none	Alert	NA	1 Sec	No	Yes
851	851	H9	Female	26	FALSE	88	9	No	Oct 2016	NA	TRUE	FALSE	FALSE	NA	FALSE	FALSE	13.8	FALSE	-3SD	FALSE	No	NA	No	None	FALSE	Yes	2	Yes	No	Yes	1	No	Yes	38.8	No	none	Yes	No	No	No/soft	No	Normal	Yes	+ (mild/moderate)	Alert	hand	2 Sec	No	Yes
852	852	H9	Female	18	FALSE	73	6.5	No	Oct 2016	NA	TRUE	FALSE	FALSE	129.230769230769	FALSE	FALSE	13.2	FALSE	-3SD	FALSE	Yes	Yes	Yes	None	FALSE	No	NA	No	NA	No	NA	NA	No	36.1	No	none	No	No	No	No/soft	No	Normal	No	+ (mild/moderate)	Verbal response	elbow	2 Sec	No	Yes
853	853	H9	Female	17	FALSE	76	6	No	Oct 2016	NA	TRUE	FALSE	FALSE	138.666666666667	FALSE	FALSE	10	TRUE	-3SD	FALSE	No	NA	Yes	None	FALSE	Yes	4	No	NA	No	NA	NA	No	37.5	No	none	No	No	No	No/soft	No	Normal	No	none	Alert	hand	2 Sec	No	Yes
854	854	H9	Male	11	FALSE	78	7.7	No	Oct 2016	NA	TRUE	FALSE	FALSE	103.896103896104	TRUE	TRUE	11.3	TRUE	-3SD	FALSE	No	NA	No	None	FALSE	No	NA	No	NA	No	NA	NA	No	39.9	No	none	No	No	No	No/soft	No	Normal	No	none	Alert	hand	2 Sec	No	Yes
855	855	H9	Female	20	FALSE	75	6.5	Yes	Sep 2016	97	TRUE	FALSE	FALSE	125.169230769231	TRUE	FALSE	11	TRUE	-3SD	FALSE	No	NA	No	None	FALSE	No	NA	Yes	No	No	NA	NA	Yes	36.5	No	none	No	No	No	No/soft	No	Normal	No	none	Alert	hand	2 Sec	No	Yes
856	856	H9	Female	19	FALSE	76	6.7	No	Oct 2016	NA	TRUE	FALSE	FALSE	143.283582089552	FALSE	FALSE	11.5	FALSE	-3SD	FALSE	Yes	No	Yes	None	FALSE	Yes	2	Yes	Yes	Yes	3	No	No	37.6	No	none	No	No	No	No/soft	No	Normal	No	+ (mild/moderate)	Alert	NA	2 Sec	No	Yes
857	857	H9	Female	30	FALSE	85	10	No	Oct 2016	NA	FALSE	FALSE	TRUE	NA	FALSE	FALSE	13	FALSE	-2SD	FALSE	Yes	No	Yes	Face	FALSE	Yes	5	Yes	No	No	NA	NA	No	37.6	No	none	No	No	No	No/soft	No	Normal	No	none	Alert	hand	2 Sec	No	Yes
858	858	H9	Female	5	TRUE	52	3.9	Yes	Oct 2016	90	TRUE	FALSE	FALSE	NA	FALSE	FALSE	10	FALSE	-1SD	FALSE	Yes	Yes	Yes	None	FALSE	Yes	1	No	NA	Yes	3	No	No	39	No	none	No	No	No	No/soft	No	weak	Yes	+ (mild/moderate)	Unresponsive	NA	2 Sec	No	No
859	859	H9	Female	7	TRUE	60	5.2	No	Oct 2016	NA	TRUE	FALSE	FALSE	200	TRUE	FALSE	10	TRUE	-3SD	FALSE	Yes	Yes	Yes	None	FALSE	Yes	1	Yes	No	No	NA	NA	Yes	38.9	No	none	No	No	No	No/soft	No	Normal	Yes	none	Alert	hand	2 Sec	No	No
860	860	H9	Female	6	FALSE	69	7.6	No	Oct 2016	NA	FALSE	FALSE	TRUE	NA	FALSE	FALSE	12.6	FALSE	-1SD	FALSE	Yes	No	Yes	Foot	FALSE	Yes	2	Yes	No	Yes	1	No	No	37.9	No	none	No	No	No	No/soft	No	Normal	Yes	+ (mild/moderate)	Alert	hand	3 Sec	No	Yes
861	861	H9	Female	7	FALSE	63	7.1	No	Oct 2016	NA	FALSE	TRUE	FALSE	129.577464788732	TRUE	TRUE	12	FALSE	-1SD	FALSE	No	NA	No	None	FALSE	Yes	2	Yes	No	No	NA	NA	No	36.7	No	none	No	Yes	No	No/soft	No	Normal	Yes	none	Alert	hand	2 Sec	No	Yes
862	862	H9	Male	3	FALSE	62	5.5	No	Oct 2016	NA	FALSE	TRUE	FALSE	NA	FALSE	FALSE	11.3	FALSE	-2SD	FALSE	No	NA	No	None	FALSE	No	NA	Yes	No	No	NA	NA	No	37.2	No	none	No	No	No	No/soft	No	Normal	Yes	none	Alert	hand	2 Sec	No	Yes
863	863	H9	Female	23	FALSE	75	8.205	No	Oct 2016	NA	FALSE	FALSE	TRUE	NA	FALSE	FALSE	13	FALSE	-1SD	FALSE	No	NA	Yes	Foot	FALSE	Yes	3	Yes	No	No	NA	NA	No	36.5	No	none	No	No	No	No/soft	No	Normal	No	+ (mild/moderate)	Alert	hand	1 Sec	No	Yes
864	864	H9	Female	12	FALSE	71	7	No	Oct 2016	NA	FALSE	TRUE	FALSE	131.428571428571	TRUE	TRUE	13.2	FALSE	-2SD	FALSE	No	NA	No	None	FALSE	Yes	60	Yes	No	No	NA	NA	No	36.7	No	none	No	No	No	No/soft	No	Normal	No	+ (mild/moderate)	Alert	hand	2 Sec	No	Yes
865	865	H9	Male	36	FALSE	90	10	Yes	Oct 2016	97	TRUE	FALSE	FALSE	NA	FALSE	FALSE	13.3	FALSE	-3SD	FALSE	Yes	Yes	No	None	FALSE	No	NA	No	NA	No	NA	NA	No	37.1	No	none	No	No	No	No/soft	No	Normal	No	none	Alert	hand	4 Sec	No	Yes
866	866	H9	Male	9	FALSE	70.1	6.5	No	Oct 2016	NA	TRUE	FALSE	FALSE	123.076923076923	FALSE	FALSE	13	FALSE	-3SD	FALSE	Yes	Yes	Yes	None	FALSE	Yes	3	Yes	No	Yes	3	No	No	40	No	none	Yes	No	No	No/soft	No	Normal	Yes	none	Alert	NA	4 Sec	No	No
867	867	H9	Male	18	FALSE	81.5	8.8	No	Oct 2016	NA	FALSE	TRUE	FALSE	NA	FALSE	FALSE	13	FALSE	-2SD	FALSE	Yes	No	Yes	None	FALSE	Yes	14	Yes	No	Yes	14	Yes	No	37.5	No	none	No	No	No	No/soft	No	Normal	No	none	Alert	hand	3 Sec	No	Yes
868	868	H9	Female	9	FALSE	77	6.3	No	Oct 2016	NA	TRUE	FALSE	FALSE	129.52380952381	TRUE	FALSE	10.5	TRUE	-3SD	FALSE	No	NA	No	None	FALSE	Yes	3	No	NA	No	NA	NA	No	37.4	No	none	No	No	No	No/soft	No	Normal	No	none	Alert	hand	3 Sec	No	Yes
869	869	H9	Male	8	FALSE	65	5	Yes	Oct 2016	88	TRUE	FALSE	FALSE	134.4	FALSE	FALSE	10.5	TRUE	-3SD	FALSE	No	NA	No	None	FALSE	Yes	2	Yes	No	Yes	3	No	No	40.1	No	none	Yes	No	No	No/soft	No	Normal	Yes	none	Alert	hand	2 Sec	Yes	Yes
870	870	H9	Female	5	FALSE	66	4.8	No	Oct 2016	NA	TRUE	FALSE	FALSE	133.333333333333	FALSE	FALSE	9	FALSE	-3SD	FALSE	No	NA	No	None	FALSE	Yes	1	Yes	No	Yes	3	No	No	38.2	No	none	No	No	No	No/soft	No	Normal	Yes	none	Alert	hand	3 Sec	No	NA
871	871	H9	Female	10	FALSE	68	5.8	Yes	Oct 2016	95	TRUE	FALSE	FALSE	133.793103448276	FALSE	FALSE	10.5	TRUE	-3SD	FALSE	No	NA	No	None	FALSE	No	NA	No	NA	No	NA	NA	No	35.6	No	none	No	No	No	No/soft	No	Normal	No	none	Verbal response	hand	1 Sec	No	No
872	872	H9	Female	7	FALSE	77	9.9	No	Oct 2016	NA	FALSE	FALSE	TRUE	NA	FALSE	FALSE	13	FALSE	-1SD	FALSE	Yes	Yes	Yes	Foot	FALSE	No	NA	No	NA	No	NA	NA	No	36.6	No	none	No	No	No	No/soft	No	Normal	No	none	Alert	hand	3 Sec	No	Yes
873	873	H9	Male	9	FALSE	70	6.2	Yes	Nov 2016	99	TRUE	FALSE	FALSE	135.483870967742	TRUE	TRUE	12	FALSE	-3SD	FALSE	Yes	No	No	None	FALSE	Yes	2	No	NA	Yes	2	No	No	37.8	No	none	No	No	No	No/soft	No	Normal	No	none	Alert	hand	1 Sec	No	Yes
874	874	H9	Female	2	FALSE	51	NA	Yes	Nov 2016	97	TRUE	FALSE	FALSE	NA	FALSE	FALSE	NA	FALSE	-3SD	FALSE	Yes	No	No	None	FALSE	Yes	7	Yes	No	No	NA	NA	No	39	No	none	No	No	No	No/soft	No	Normal	Yes	+ (mild/moderate)	Alert	hand	3 Sec	No	Yes
875	875	H9	Male	5	FALSE	68	7.2	Yes	Nov 2016	91	FALSE	FALSE	TRUE	197.777777777778	FALSE	FALSE	13.4	FALSE	NA	FALSE	No	NA	Yes	Foot	FALSE	No	NA	No	NA	No	NA	NA	No	37.4	No	none	No	NA	No	No/soft	No	Normal	Yes	+ + + (severe)	Alert	hand	5 Sec	No	Yes
876	876	H9	Female	9	FALSE	55.5	4.2	No	Nov 2016	NA	TRUE	FALSE	FALSE	129.52380952381	FALSE	FALSE	9.5	TRUE	NA	FALSE	No	NA	Yes	None	FALSE	No	NA	No	NA	No	NA	NA	No	38.7	No	none	No	No	No	No/soft	No	Normal	No	none	Alert	hand	2 Sec	No	Yes
877	877	H9	Male	5	FALSE	64	7.5	No	Nov 2016	NA	FALSE	FALSE	TRUE	NA	FALSE	FALSE	13.8	FALSE	-1SD	FALSE	No	NA	No	Foot	FALSE	No	NA	Yes	No	Yes	1	No	No	36.5	No	none	Yes	No	No	No/soft	No	Normal	Yes	none	Alert	NA	1 Sec	No	Yes
878	878	H9	Male	9	TRUE	68	6	Yes	Oct 2016	96	TRUE	FALSE	FALSE	130.666666666667	TRUE	FALSE	12.3	FALSE	-3SD	FALSE	Yes	No	No	None	FALSE	Yes	2	Yes	No	Yes	3	No	No	36.8	Yes	none	No	No	No	No/soft	No	Normal	No	none	Alert	NA	1 Sec	No	Yes
879	879	H9	Male	8	FALSE	70.5	6.2	No	Nov 2016	NA	TRUE	FALSE	FALSE	129.032258064516	TRUE	FALSE	10.8	TRUE	-3SD	FALSE	Yes	No	Yes	None	FALSE	Yes	1	Yes	Yes	Yes	7	No	No	37	No	none	No	No	No	Yes	No	Normal	No	+ (mild/moderate)	Alert	elbow	4 Sec	No	Yes
880	880	H9	Male	28	FALSE	86	8.9	No	Nov 2016	NA	TRUE	FALSE	FALSE	130.337078651685	TRUE	TRUE	11.5	FALSE	-3SD	FALSE	No	NA	No	None	FALSE	Yes	7	No	NA	No	NA	NA	No	36.2	Yes	none	No	No	No	NA	No	Normal	No	+ (mild/moderate)	Alert	hand	2 Sec	No	NA
881	881	H9	Male	2	FALSE	62	5.8	Yes	Nov 2016	75	FALSE	FALSE	TRUE	103.448275862069	FALSE	FALSE	NA	FALSE	-2SD	FALSE	No	NA	Yes	Foot	FALSE	Yes	3	Yes	No	No	NA	NA	Yes	38.2	No	none	Yes	No	Yes	No/soft	Yes	Normal	Yes	none	Verbal response	hand	NA	No	No
882	882	H9	Female	21	FALSE	84	9.6	No	Nov 2016	NA	FALSE	FALSE	TRUE	NA	FALSE	FALSE	12.5	FALSE	-2SD	FALSE	No	NA	Yes	Foot	FALSE	Yes	7	Yes	No	Yes	7	No	No	38.5	No	none	No	No	No	No/soft	No	Normal	No	none	Alert	hand	2 Sec	No	No
883	883	H9	Female	4	FALSE	62	4.9	Yes	Nov 2016	100	TRUE	FALSE	FALSE	130.612244897959	FALSE	FALSE	11	FALSE	-3SD	FALSE	No	NA	No	None	FALSE	No	NA	No	NA	No	NA	NA	Yes	36.6	No	none	No	No	No	No/soft	No	Normal	No	none	Alert	hand	2 Sec	No	Yes
884	884	H9	Male	4	FALSE	62	5.1	Yes	Nov 2016	96	TRUE	FALSE	FALSE	130.196078431373	FALSE	FALSE	NA	FALSE	-3SD	FALSE	No	NA	No	None	FALSE	Yes	3	No	NA	No	NA	NA	No	40.2	No	none	No	No	No	No/soft	No	Normal	No	none	Alert	hand	NA	No	Yes
885	885	H9	Female	48	FALSE	84	7.95	Yes	Nov 2016	98	TRUE	FALSE	FALSE	NA	FALSE	FALSE	8	TRUE	-3SD	FALSE	Yes	Yes	No	NA	FALSE	No	NA	Yes	No	Yes	14	Yes	No	38.4	No	none	No	No	No	No/soft	No	Normal	No	+ (mild/moderate)	Alert	hand	3 Sec	No	No
886	886	H10	Female	11	TRUE	71.1	6.2	Yes	Dec 2013	98	FALSE	TRUE	FALSE	NA	FALSE	FALSE	NA	FALSE	-3SD	FALSE	Yes	Yes	No	None	TRUE	Yes	1	No	NA	Yes	30	Yes	No	37.1	Yes	none	No	No	No	No/soft	No	Normal	No	none	Alert	hand	1 Sec	No	No
887	887	H10	Male	24	FALSE	74.4	7.5	Yes	Dec 2013	96	TRUE	FALSE	FALSE	NA	FALSE	FALSE	NA	FALSE	-1SD	FALSE	No	NA	No	Foot	TRUE	Yes	7	Yes	No	No	NA	NA	No	36.8	Yes	none	No	No	No	No/soft	No	Normal	No	none	Alert	hand	2 Sec	Yes	Yes
888	888	H10	Female	11	FALSE	NA	6.9	Yes	Dec 2013	99	TRUE	FALSE	FALSE	NA	FALSE	FALSE	NA	FALSE	NA	FALSE	Yes	No	No	None	TRUE	Yes	2	Yes	No	Yes	3	No	No	38.8	No	none	No	No	No	No/soft	No	Normal	No	none	Alert	hand	2 Sec	No	Yes
889	889	H10	Male	19	FALSE	73.2	8.3	Yes	Dec 2013	99	TRUE	FALSE	FALSE	NA	FALSE	FALSE	NA	FALSE	NA	FALSE	No	NA	No	Foot	TRUE	Yes	3	No	NA	No	NA	NA	No	36.8	No	none	No	No	No	No/soft	No	Normal	No	none	Alert	hand	2 Sec	Yes	Yes
890	890	H10	Female	18	TRUE	NA	5	Yes	Jan 2014	92	TRUE	FALSE	FALSE	NA	FALSE	FALSE	NA	FALSE	NA	FALSE	Yes	Yes	Yes	Knee	TRUE	Yes	6	Yes	Yes	Yes	30	Yes	No	37.1	No	none	Yes	No	No	No/soft	No	weak	Yes	+ (mild/moderate)	Pain response	elbow	2 Sec	Yes	No
891	891	H10	Male	28	FALSE	NA	13	Yes	Jan 2014	99	FALSE	FALSE	TRUE	NA	FALSE	FALSE	NA	FALSE	NA	FALSE	No	NA	Yes	Foot	FALSE	Yes	2	No	NA	No	NA	NA	Yes	36.7	No	none	No	No	No	No/soft	No	Normal	No	none	Alert	hand	2 Sec	No	Yes
892	892	H10	Male	24	FALSE	75	7.3	Yes	Jan 2014	87	TRUE	FALSE	FALSE	NA	FALSE	FALSE	12	FALSE	-3SD	FALSE	Yes	Yes	Yes	None	TRUE	Yes	3	No	NA	Yes	14	Yes	No	36.6	No	none	No	No	No	No/soft	No	Normal	No	none	Alert	hand	2 Sec	No	Yes
893	893	H10	Female	11	FALSE	68.5	5.9	Yes	Jan 2014	90	TRUE	FALSE	FALSE	NA	FALSE	FALSE	10.5	TRUE	NA	FALSE	Yes	No	No	None	TRUE	Yes	7	Yes	No	Yes	7	No	No	38.8	No	none	No	No	No	No/soft	No	Normal	Yes	+ (mild/moderate)	Alert	hand	2 Sec	Yes	Yes
894	894	H10	Male	27	FALSE	77	9.2	Yes	Jan 2014	97	FALSE	FALSE	TRUE	NA	FALSE	FALSE	14	FALSE	-2SD	FALSE	Yes	Yes	Yes	Foot	FALSE	Yes	9	No	NA	Yes	9	Yes	No	36.3	Yes	none	No	No	No	No/soft	No	Normal	No	none	Alert	hand	2 Sec	No	No
895	895	H10	Female	2	FALSE	NA	NA	Yes	Jan 2014	98	FALSE	TRUE	FALSE	NA	FALSE	FALSE	NA	FALSE	NA	FALSE	Yes	Yes	Yes	None	TRUE	No	NA	Yes	No	Yes	1	No	No	37.9	No	none	No	Yes	No	No/soft	No	weak	No	none	Alert	hand	1 Sec	No	Yes
896	896	H10	Female	1	FALSE	70.5	5.5	Yes	Jan 2014	90	FALSE	TRUE	FALSE	NA	FALSE	FALSE	10.5	FALSE	<=-4SD	TRUE	Yes	No	No	None	TRUE	Yes	2	Yes	No	Yes	3	No	No	38.1	Yes	none	No	No	No	No/soft	No	weak	No	none	Verbal response	hand	1 Sec	No	No
897	897	H10	Male	11	FALSE	70.4	5.9	Yes	Jan 2014	90	TRUE	FALSE	FALSE	NA	FALSE	FALSE	10.3	TRUE	-3SD	FALSE	No	NA	No	None	TRUE	Yes	1	Yes	No	No	NA	NA	No	37.9	Yes	none	No	No	No	No/soft	No	Normal	Yes	none	Alert	hand	2 Sec	No	Yes
898	898	H10	Female	9	FALSE	65.5	5.6	No	Jan 2014	NA	FALSE	FALSE	TRUE	NA	FALSE	FALSE	12	FALSE	-3SD	FALSE	No	NA	Yes	Foot	FALSE	No	NA	No	NA	Yes	4	No	No	NA	No	NA	Yes	No	No	No/soft	No	Normal	No	none	Alert	hand	1 Sec	No	Yes
899	899	H10	Female	13	FALSE	NA	8	Yes	Jan 2014	91	FALSE	TRUE	FALSE	NA	FALSE	FALSE	NA	FALSE	NA	FALSE	Yes	No	No	None	TRUE	Yes	2	No	NA	Yes	3	No	No	37.4	No	none	No	No	No	No/soft	No	Normal	No	none	Alert	hand	1 Sec	No	No
900	900	H10	Female	12	FALSE	69	5.4	Yes	Jan 2014	98	TRUE	FALSE	FALSE	NA	FALSE	FALSE	11	TRUE	<=-4SD	TRUE	Yes	Yes	No	None	TRUE	Yes	5	Yes	No	Yes	4	No	No	38.8	No	none	No	No	No	No/soft	No	weak	Yes	none	Alert	hand	1 Sec	No	Yes
901	901	H10	Male	15	TRUE	75	6	Yes	Jan 2014	93	TRUE	FALSE	FALSE	NA	FALSE	FALSE	11	TRUE	<=-4SD	TRUE	No	NA	Yes	None	TRUE	No	NA	Yes	No	No	NA	NA	No	36.2	No	none	No	No	No	No/soft	No	weak	No	+ (mild/moderate)	Alert	elbow	1 Sec	No	Yes
902	902	H10	Male	8	FALSE	58.5	3.6	Yes	Jan 2014	98	TRUE	FALSE	FALSE	NA	FALSE	FALSE	6.5	TRUE	<=-4SD	TRUE	Yes	No	No	None	TRUE	No	NA	Yes	No	No	NA	NA	No	37.2	No	none	No	No	No	No/soft	No	Normal	No	none	Alert	hand	1 Sec	No	Yes
903	903	H10	Male	18	FALSE	76	6.9	Yes	Jan 2014	96	TRUE	FALSE	FALSE	NA	FALSE	FALSE	11	TRUE	<=-4SD	TRUE	No	NA	No	None	TRUE	Yes	3	Yes	No	Yes	5	No	No	36.3	No	none	No	No	No	No/soft	No	Normal	No	none	Alert	hand	1 Sec	No	Yes
904	904	H10	Male	13	FALSE	70.8	6	Yes	Feb 2014	93	FALSE	FALSE	TRUE	NA	FALSE	FALSE	12	FALSE	<=-4SD	FALSE	No	NA	No	Foot	FALSE	Yes	1	Yes	No	No	NA	NA	No	37.7	No	none	No	No	No	No/soft	No	Normal	No	none	Alert	hand	2 Sec	No	No
905	905	H10	Male	7	FALSE	57.2	3.2	Yes	Feb 2014	90	TRUE	FALSE	FALSE	NA	FALSE	FALSE	10	TRUE	-2SD	FALSE	Yes	No	No	None	TRUE	Yes	7	Yes	No	Yes	3	No	No	36	No	none	No	No	No	No/soft	No	Normal	No	none	Alert	hand	2 Sec	Yes	Yes
906	906	H10	Male	16	FALSE	73	6	Yes	Feb 2014	98	TRUE	FALSE	FALSE	NA	FALSE	FALSE	11.5	FALSE	<=-4SD	TRUE	Yes	No	Yes	None	TRUE	Yes	2	No	NA	Yes	2	No	No	38.7	No	none	No	No	No	No/soft	No	Normal	No	none	Alert	hand	2 Sec	No	No
907	907	H10	Male	4	FALSE	52	NA	Yes	Feb 2014	90	TRUE	FALSE	FALSE	NA	FALSE	FALSE	NA	FALSE	-3SD	FALSE	No	NA	No	None	TRUE	No	NA	Yes	No	No	NA	NA	No	37.9	No	none	No	No	No	No/soft	No	Normal	No	none	Alert	hand	2 Sec	No	No
908	908	H10	Female	15	FALSE	75.6	7.9	Yes	Feb 2014	94	TRUE	FALSE	FALSE	NA	FALSE	FALSE	12	FALSE	-1SD	FALSE	Yes	No	No	None	TRUE	No	NA	No	NA	No	NA	NA	No	37.3	No	none	No	No	No	No/soft	No	Normal	No	none	Alert	hand	1 Sec	Yes	Yes
909	909	H10	Female	13	FALSE	70.8	5.9	Yes	Feb 2014	90	TRUE	FALSE	FALSE	NA	FALSE	FALSE	10	TRUE	<=-4SD	TRUE	No	NA	No	None	TRUE	Yes	7	Yes	No	Yes	2	No	No	40	Yes	none	No	No	No	No/soft	No	Normal	No	none	Alert	hand	1 Sec	Yes	Yes
910	910	H10	Female	12	TRUE	NA	4.6	Yes	Feb 2014	92	TRUE	FALSE	FALSE	NA	FALSE	FALSE	NA	FALSE	NA	FALSE	No	NA	Yes	None	TRUE	No	NA	Yes	Yes	Yes	30	Yes	No	37.5	Yes	none	No	No	No	No/soft	No	Normal	Yes	+ (mild/moderate)	Alert	elbow	1 Sec	Yes	No
911	911	H10	Male	14	TRUE	66.7	4.8	Yes	Feb 2014	90	TRUE	FALSE	FALSE	NA	FALSE	FALSE	10.9	TRUE	<=-4SD	TRUE	Yes	No	Yes	None	TRUE	Yes	1	Yes	No	Yes	3	No	No	37.8	Yes	none	No	No	No	No/soft	No	Normal	No	none	Alert	hand	1 Sec	No	Yes
912	912	H10	Male	9	FALSE	NA	5	No	Feb 2014	NA	FALSE	FALSE	TRUE	NA	FALSE	FALSE	NA	FALSE	NA	FALSE	No	NA	No	Foot	FALSE	Yes	2	No	NA	No	NA	NA	Yes	38	No	none	No	No	No	No/soft	No	Normal	No	none	Alert	hand	2 Sec	No	No
913	913	H10	Male	12	FALSE	71	6.8	Yes	Feb 2014	90	TRUE	FALSE	FALSE	NA	FALSE	FALSE	12.7	FALSE	-2SD	FALSE	Yes	No	Yes	None	TRUE	Yes	7	Yes	Yes	Yes	1	No	No	NA	No	none	No	No	No	No/soft	No	Normal	No	none	Alert	hand	1 Sec	No	Yes
914	914	H10	Male	11	TRUE	NA	6	No	Feb 2014	NA	TRUE	FALSE	FALSE	NA	FALSE	FALSE	NA	FALSE	NA	FALSE	No	NA	No	NA	FALSE	Yes	3	No	NA	Yes	3	No	Yes	NA	No	NA	NA	NA	NA	NA	NA	NA	NA	NA	NA	NA	NA	NA	NA
915	915	H10	Male	13	FALSE	68.6	7.4	Yes	Feb 2014	94	TRUE	FALSE	FALSE	NA	FALSE	FALSE	15.3	FALSE	NA	FALSE	Yes	No	No	None	TRUE	Yes	14	Yes	No	Yes	5	No	No	37.8	No	none	No	No	No	No/soft	No	Normal	No	none	Verbal response	hand	1 Sec	No	Yes
916	916	H10	Male	30	FALSE	91	11.7	Yes	Feb 2014	93	FALSE	FALSE	TRUE	NA	FALSE	FALSE	16	FALSE	-2SD	FALSE	Yes	No	Yes	Foot	FALSE	Yes	1	No	NA	Yes	2	No	No	37.7	No	none	No	No	No	No/soft	No	Normal	Yes	none	Alert	hand	1 Sec	No	Yes
917	917	H10	Male	19	FALSE	76.5	7.3	Yes	Feb 2014	98	TRUE	FALSE	FALSE	NA	FALSE	FALSE	12.7	FALSE	-3SD	FALSE	No	NA	Yes	None	TRUE	Yes	1	No	NA	Yes	4	No	No	37	No	none	No	No	No	No/soft	No	Normal	No	none	Alert	hand	1 Sec	No	Yes
918	918	H10	Male	41	FALSE	96.5	11.7	Yes	Feb 2014	95	FALSE	FALSE	TRUE	NA	FALSE	FALSE	14	FALSE	NA	FALSE	Yes	No	Yes	Foot	FALSE	Yes	7	Yes	No	No	NA	NA	No	36.6	No	none	No	No	No	No/soft	No	Normal	No	none	Alert	hand	1 Sec	No	Yes
919	919	H10	Male	13	FALSE	84	11	Yes	Feb 2014	98	FALSE	FALSE	TRUE	NA	FALSE	FALSE	16	FALSE	NA	FALSE	No	NA	No	Foot	FALSE	Yes	1	No	NA	No	NA	NA	Yes	37	No	none	No	No	No	No/soft	No	Normal	No	none	Alert	hand	1 Sec	No	No
920	920	H10	Male	13	FALSE	64	4.5	Yes	Feb 2014	98	FALSE	TRUE	FALSE	NA	FALSE	FALSE	NA	FALSE	<=-4SD	TRUE	Yes	No	No	None	TRUE	Yes	7	Yes	No	Yes	3	No	No	36.7	No	none	No	No	No	No/soft	No	Normal	No	none	Alert	hand	1 Sec	No	Yes
921	921	H10	Female	6	TRUE	60.4	4.3	Yes	Mar 2014	98	FALSE	TRUE	FALSE	NA	FALSE	FALSE	11.2	TRUE	-3SD	FALSE	No	NA	No	None	TRUE	No	NA	Yes	No	Yes	3	No	No	36.5	No	none	No	No	No	No/soft	No	weak	No	none	Alert	hand	3 Sec	No	Yes
922	922	H10	Male	24	FALSE	51	3	Yes	Feb 2014	92	FALSE	TRUE	FALSE	NA	FALSE	FALSE	NA	FALSE	-2SD	FALSE	No	NA	Yes	None	TRUE	Yes	3	Yes	No	Yes	3	No	No	35.7	Yes	none	No	Yes	No	No/soft	No	Normal	No	+ (mild/moderate)	Alert	hand	2 Sec	No	Yes
923	923	H10	Male	8	TRUE	63.7	5.2	Yes	Mar 2014	97	TRUE	FALSE	FALSE	NA	FALSE	FALSE	11.1	TRUE	-3SD	FALSE	Yes	No	No	None	TRUE	Yes	3	Yes	No	Yes	2	No	No	38.5	No	none	No	No	No	No/soft	No	Normal	Yes	none	Alert	hand	1 Sec	No	Yes
924	924	H10	Male	12	FALSE	69.5	6.6	Yes	Feb 2014	93	TRUE	FALSE	FALSE	NA	FALSE	FALSE	11	TRUE	-3SD	FALSE	Yes	No	Yes	None	TRUE	No	NA	No	NA	Yes	6	No	No	36.2	No	none	No	No	No	No/soft	No	Normal	No	none	Alert	hand	1 Sec	No	Yes
925	925	H10	Female	8	FALSE	66	4.2	Yes	Feb 2014	97	TRUE	FALSE	FALSE	NA	FALSE	FALSE	9.8	TRUE	<=-4SD	TRUE	Yes	No	Yes	None	TRUE	Yes	5	No	NA	Yes	5	No	No	37.3	No	none	No	No	No	No/soft	No	Normal	No	none	Alert	hand	1 Sec	No	No
926	926	H10	Male	14	FALSE	NA	6.5	Yes	Mar 2014	95	TRUE	FALSE	FALSE	NA	FALSE	FALSE	NA	FALSE	NA	FALSE	Yes	No	No	None	TRUE	No	NA	Yes	No	Yes	1	No	No	38.5	No	none	No	No	No	No/soft	No	Normal	No	none	Alert	hand	1 Sec	No	Yes
927	927	H10	Female	15	FALSE	74.2	6.8	Yes	Mar 2014	91	TRUE	FALSE	FALSE	NA	FALSE	FALSE	11.8	FALSE	-3SD	FALSE	Yes	No	Yes	None	TRUE	Yes	4	Yes	No	No	NA	NA	No	36.5	No	none	No	No	No	No/soft	No	Normal	No	none	Alert	hand	1 Sec	Yes	Yes
928	928	H10	Male	21	FALSE	64.5	4.5	Yes	Feb 2014	96	TRUE	FALSE	FALSE	NA	FALSE	FALSE	10.8	TRUE	<=-4SD	TRUE	No	NA	No	None	TRUE	Yes	4	Yes	No	Yes	4	No	No	40	No	none	No	No	No	No/soft	No	Normal	No	none	Alert	hand	2 Sec	No	Yes
929	929	H10	Female	48	FALSE	84	8.8	Yes	Feb 2014	95	TRUE	FALSE	FALSE	NA	FALSE	FALSE	13	FALSE	-3SD	FALSE	No	NA	Yes	None	TRUE	Yes	2	Yes	No	No	NA	NA	No	40.8	No	none	No	No	No	No/soft	No	Normal	No	none	Alert	hand	1 Sec	No	Yes
930	930	H10	Female	6	FALSE	56.2	3.7	Yes	Mar 2014	93	TRUE	FALSE	FALSE	NA	FALSE	FALSE	10	TRUE	-3SD	FALSE	Yes	No	Yes	None	TRUE	Yes	7	Yes	No	Yes	4	No	No	36.7	No	none	No	No	No	No/soft	No	Normal	Yes	none	Alert	hand	1 Sec	Yes	Yes
931	931	H10	Female	29	TRUE	78	6.3	Yes	Mar 2014	90	FALSE	TRUE	FALSE	NA	FALSE	FALSE	10.5	TRUE	<=-4SD	TRUE	Yes	Yes	Yes	None	TRUE	No	NA	Yes	Yes	Yes	14	No	No	37.1	No	none	No	No	No	No/soft	No	Normal	No	none	Alert	hand	1 Sec	No	Yes
932	932	H10	Female	8	FALSE	64.5	6.7	No	Mar 2014	NA	TRUE	FALSE	FALSE	NA	FALSE	FALSE	11	TRUE	<=-4SD	TRUE	Yes	No	Yes	Foot	TRUE	Yes	2	Yes	No	No	NA	NA	No	NA	No	none	No	No	No	No/soft	No	Normal	No	none	Alert	hand	1 Sec	Yes	Yes
933	933	H10	Male	15	TRUE	NA	6	Yes	Mar 2014	90	TRUE	FALSE	FALSE	NA	FALSE	FALSE	NA	FALSE	NA	FALSE	Yes	No	Yes	None	TRUE	Yes	7	Yes	No	No	NA	NA	No	37	No	none	No	No	No	No/soft	No	Normal	Yes	none	Verbal response	hand	1 Sec	No	No
934	934	H10	Male	11	TRUE	NA	4.8	Yes	Mar 2014	92	TRUE	FALSE	FALSE	NA	FALSE	FALSE	NA	FALSE	NA	FALSE	No	NA	No	None	TRUE	Yes	2	Yes	No	No	NA	NA	No	37.8	No	none	No	No	No	No/soft	No	Normal	Yes	none	Alert	hand	1 Sec	No	Yes
935	935	H10	Female	12	FALSE	NA	5.5	Yes	Mar 2014	92	TRUE	FALSE	FALSE	NA	FALSE	FALSE	NA	FALSE	NA	FALSE	No	NA	Yes	None	TRUE	Yes	14	Yes	Yes	No	NA	NA	No	38	No	none	No	No	No	No/soft	No	Normal	Yes	none	Alert	hand	1 Sec	No	Yes
936	936	H10	Female	19	TRUE	73.9	7	Yes	Mar 2014	96	TRUE	FALSE	FALSE	NA	FALSE	FALSE	10.5	TRUE	NA	FALSE	Yes	No	Yes	None	TRUE	No	NA	Yes	No	Yes	30	No	No	37.1	No	none	No	No	No	No/soft	No	Normal	No	none	Alert	hand	1 Sec	No	Yes
937	937	H10	Male	21	FALSE	71	6.6	Yes	Mar 2014	99	TRUE	FALSE	FALSE	NA	FALSE	FALSE	11.9	FALSE	-3SD	FALSE	No	NA	Yes	None	TRUE	Yes	7	No	NA	Yes	7	No	No	36.3	No	none	No	No	No	No/soft	No	Normal	No	none	Alert	hand	1 Sec	No	Yes
938	938	H10	Male	15	TRUE	NA	10	Yes	Apr 2014	98	TRUE	FALSE	FALSE	NA	FALSE	FALSE	NA	FALSE	NA	FALSE	Yes	Yes	No	None	TRUE	No	NA	Yes	No	Yes	3	No	No	36.4	No	none	No	No	No	No/soft	No	Normal	No	+ + + (severe)	NA	NA	2 Sec	No	Yes
939	939	H10	Female	12	FALSE	70.5	5.5	Yes	Apr 2014	92	TRUE	FALSE	FALSE	NA	FALSE	FALSE	10	TRUE	<=-4SD	TRUE	Yes	No	No	None	TRUE	Yes	3	Yes	No	No	NA	NA	No	37.5	No	none	No	No	No	No/soft	No	Normal	No	none	Alert	hand	1 Sec	Yes	Yes
940	940	H10	Female	17	FALSE	NA	5	No	May 2014	NA	FALSE	TRUE	FALSE	NA	FALSE	FALSE	NA	FALSE	NA	FALSE	No	NA	No	None	TRUE	Yes	5	No	NA	No	NA	NA	No	36	No	none	No	No	No	No/soft	No	weak	Yes	none	Pain response	hand	2 Sec	No	No
941	941	H10	Female	20	FALSE	71	7.8	No	May 2014	NA	FALSE	FALSE	TRUE	NA	FALSE	FALSE	11.2	FALSE	-2SD	FALSE	No	NA	No	Foot	FALSE	Yes	14	Yes	No	No	NA	NA	No	36.7	No	none	No	No	No	No/soft	No	Normal	No	none	Alert	hand	1 Sec	No	Yes
942	942	H10	Male	12	FALSE	70.5	6.8	Yes	May 2014	92	TRUE	FALSE	FALSE	NA	FALSE	FALSE	11	TRUE	<=-4SD	TRUE	No	NA	No	None	TRUE	Yes	7	Yes	No	Yes	7	No	No	38	No	none	No	No	No	No/soft	No	Normal	No	none	Alert	hand	1 Sec	No	Yes
943	943	H10	Male	10	FALSE	72	6.2	Yes	May 2014	90	TRUE	FALSE	FALSE	NA	FALSE	FALSE	NA	FALSE	-3SD	FALSE	No	NA	No	None	TRUE	Yes	2	No	NA	No	NA	NA	Yes	40.6	No	none	Yes	No	No	No/soft	No	Normal	Yes	none	Pain response	hand	2 Sec	No	No
944	944	H10	Female	9	FALSE	NA	5	No	Jun 2014	NA	TRUE	FALSE	FALSE	NA	FALSE	FALSE	NA	FALSE	NA	FALSE	No	NA	No	None	TRUE	Yes	1	No	NA	Yes	7	No	No	41	No	none	No	No	No	No/soft	No	Normal	Yes	none	Alert	hand	2 Sec	No	Yes
945	945	H10	Male	6.2	FALSE	NA	3.3	Yes	Jun 2014	90	TRUE	FALSE	FALSE	NA	FALSE	FALSE	NA	FALSE	NA	FALSE	No	NA	No	None	TRUE	Yes	1	Yes	No	No	NA	NA	No	38.6	No	none	No	No	No	No/soft	No	Normal	No	none	Alert	hand	1 Sec	No	No
946	946	H10	Female	10	FALSE	NA	5.4	No	Jun 2014	NA	TRUE	FALSE	FALSE	NA	FALSE	FALSE	NA	FALSE	NA	FALSE	No	NA	Yes	None	TRUE	Yes	7	Yes	No	Yes	2	No	No	39	No	none	No	No	No	No/soft	No	Normal	No	none	Alert	hand	2 Sec	No	Yes
947	947	H10	Female	16	TRUE	70.9	6.2	No	May 2014	NA	TRUE	FALSE	FALSE	NA	FALSE	FALSE	NA	FALSE	<=-4SD	TRUE	No	NA	Yes	None	TRUE	Yes	7	Yes	Yes	No	NA	NA	No	NA	Yes	none	No	No	No	No/soft	No	Normal	No	none	Alert	hand	2 Sec	No	Yes
948	948	H10	Female	2	FALSE	NA	3.4	Yes	Jul 2014	92	TRUE	FALSE	FALSE	NA	FALSE	FALSE	NA	FALSE	NA	FALSE	Yes	No	Yes	None	TRUE	Yes	5	No	NA	Yes	3	No	No	36.5	No	none	No	No	No	No/soft	No	Normal	No	+ (mild/moderate)	Alert	hand	2 Sec	No	Yes
949	949	H10	Male	9	FALSE	67.3	5	Yes	Jul 2014	92	TRUE	FALSE	FALSE	NA	FALSE	FALSE	9.9	TRUE	<=-4SD	TRUE	No	NA	Yes	None	TRUE	Yes	5	Yes	No	Yes	5	No	No	37	No	none	No	No	No	No/soft	No	Normal	Yes	none	Pain response	hand	2 Sec	No	Yes
950	950	H10	Male	14	FALSE	80	9	Yes	Jul 2014	94	TRUE	FALSE	FALSE	NA	FALSE	FALSE	11.7	FALSE	NA	FALSE	Yes	No	No	None	TRUE	Yes	1	Yes	No	Yes	1	No	No	37.2	No	none	No	No	No	No/soft	No	Normal	No	none	Alert	hand	2 Sec	No	Yes
951	951	H10	Female	15	TRUE	69	7.4	Yes	Jul 2014	94	TRUE	FALSE	FALSE	NA	FALSE	FALSE	11	TRUE	-1SD	FALSE	Yes	No	No	None	TRUE	Yes	1	Yes	No	Yes	1	No	No	37.1	No	none	No	No	No	No/soft	No	Normal	No	none	Alert	hand	2 Sec	No	Yes
952	952	H10	Male	22	FALSE	78	7.1	Yes	Aug 2014	97	TRUE	FALSE	FALSE	NA	FALSE	FALSE	10	TRUE	<=-4SD	TRUE	No	NA	No	None	TRUE	Yes	4	Yes	No	No	NA	NA	No	36.8	No	none	No	No	No	No/soft	No	Normal	No	none	Alert	hand	2 Sec	No	Yes
953	953	H10	Male	8	TRUE	66.5	6.7	Yes	Aug 2014	90	TRUE	FALSE	FALSE	NA	FALSE	FALSE	12.9	FALSE	-3SD	FALSE	Yes	Yes	Yes	None	TRUE	Yes	2	Yes	No	Yes	2	No	No	37.1	No	none	No	No	No	No/soft	No	Normal	No	none	Alert	hand	2 Sec	No	No
954	954	H10	Male	21	FALSE	77.4	7	Yes	Aug 2014	90	TRUE	FALSE	FALSE	NA	FALSE	FALSE	10.5	TRUE	<=-4SD	TRUE	No	NA	No	None	TRUE	Yes	7	Yes	No	No	NA	NA	No	36.6	No	none	Yes	No	No	No/soft	Yes	weak	Yes	none	Alert	hand	2 Sec	No	Yes
955	955	H10	Male	9	FALSE	NA	5.3	Yes	Aug 2014	93	TRUE	FALSE	FALSE	NA	FALSE	FALSE	NA	FALSE	NA	FALSE	No	NA	Yes	None	TRUE	Yes	5	Yes	No	Yes	4	No	No	37.6	No	none	Yes	No	No	No/soft	No	Normal	Yes	none	Alert	hand	2 Sec	No	Yes
956	956	H10	Male	20	FALSE	77	7.3	Yes	Aug 2014	94	TRUE	FALSE	FALSE	NA	FALSE	FALSE	11.4	TRUE	-3SD	FALSE	No	NA	Yes	None	TRUE	No	NA	No	NA	No	NA	NA	No	37.2	No	none	No	No	No	No/soft	No	Normal	No	none	Alert	hand	2 Sec	No	Yes
957	957	H10	Male	8	FALSE	NA	3.2	Yes	Aug 2014	95	TRUE	FALSE	FALSE	NA	FALSE	FALSE	NA	FALSE	NA	FALSE	No	NA	No	None	TRUE	No	NA	No	NA	No	NA	NA	No	36.5	No	none	No	No	No	No/soft	No	weak	No	none	Alert	hand	3 Sec	No	Yes
958	958	H10	Female	8	FALSE	65.8	5.7	Yes	Sep 2014	91	TRUE	FALSE	FALSE	NA	FALSE	FALSE	11	TRUE	-2SD	FALSE	Yes	No	Yes	None	TRUE	Yes	5	No	NA	Yes	3	No	No	36.7	No	none	No	No	No	No/soft	No	Normal	Yes	none	Alert	hand	2 Sec	No	Yes
959	959	H10	Female	15	FALSE	NA	5.5	Yes	Sep 2014	97	TRUE	FALSE	FALSE	NA	FALSE	FALSE	11.3	TRUE	NA	FALSE	Yes	Yes	Yes	None	TRUE	Yes	3	No	NA	Yes	3	No	No	38.7	No	none	No	No	No	No/soft	No	weak	Yes	none	Verbal response	hand	2 Sec	No	No
960	960	H10	Male	24	FALSE	NA	9	No	Sep 2014	NA	TRUE	FALSE	FALSE	NA	FALSE	FALSE	9.8	TRUE	-3SD	FALSE	No	NA	No	None	TRUE	No	NA	No	NA	No	NA	NA	No	36.3	No	none	No	No	No	No/soft	No	Normal	No	none	Alert	hand	2 Sec	Yes	Yes
961	961	H10	Male	19	FALSE	NA	4	Yes	Sep 2014	90	FALSE	FALSE	TRUE	NA	FALSE	FALSE	NA	FALSE	NA	FALSE	No	NA	No	Foot	FALSE	Yes	1	Yes	No	No	NA	NA	No	38	No	none	No	No	No	No/soft	No	Normal	Yes	none	Alert	hand	2 Sec	No	Yes
962	962	H10	Female	18	FALSE	76.5	6.4	Yes	Sep 2014	94	TRUE	FALSE	FALSE	NA	FALSE	FALSE	11	TRUE	<=-4SD	TRUE	No	NA	Yes	None	TRUE	No	NA	Yes	No	Yes	4	No	No	36.8	No	none	No	No	No	No/soft	No	Normal	No	none	Alert	hand	2 Sec	No	Yes
963	963	H10	Male	33	FALSE	NA	10.8	Yes	Sep 2014	98	TRUE	FALSE	FALSE	NA	FALSE	FALSE	14	FALSE	NA	FALSE	No	NA	Yes	None	TRUE	No	NA	Yes	No	Yes	5	No	No	36.5	No	none	No	No	No	No/soft	No	weak	No	+ (mild/moderate)	Alert	hand	2 Sec	No	Yes
964	964	H10	Female	24	TRUE	NA	8.2	No	Oct 2014	NA	TRUE	FALSE	FALSE	NA	FALSE	FALSE	NA	FALSE	NA	FALSE	No	NA	Yes	None	TRUE	No	NA	No	NA	No	NA	NA	No	36.7	No	none	No	No	No	No/soft	No	Normal	No	none	Alert	hand	2 Sec	No	No
965	965	H10	Male	12	FALSE	NA	5.5	Yes	Oct 2014	90	TRUE	FALSE	FALSE	NA	FALSE	FALSE	NA	FALSE	NA	FALSE	No	NA	Yes	None	TRUE	Yes	7	Yes	No	Yes	7	No	No	37.5	No	none	Yes	No	Yes	No/soft	No	weak	Yes	none	Pain response	hand	2 Sec	No	No
966	966	H10	Male	15	FALSE	NA	7.2	Yes	Oct 2014	99	TRUE	FALSE	FALSE	NA	FALSE	FALSE	NA	FALSE	NA	FALSE	No	NA	No	None	TRUE	No	NA	No	NA	No	NA	NA	No	36.8	No	none	No	No	No	No/soft	No	Normal	No	none	Alert	hand	2 Sec	No	Yes
967	967	H10	Male	4	TRUE	NA	4.5	Yes	Oct 2014	94	TRUE	FALSE	FALSE	NA	FALSE	FALSE	NA	FALSE	NA	FALSE	No	NA	No	None	TRUE	Yes	1	Yes	No	No	NA	NA	No	36.8	No	none	Yes	No	No	No/soft	No	Normal	Yes	none	Alert	hand	2 Sec	No	Yes
968	968	H10	Female	12	FALSE	67.5	6.2	Yes	Oct 2014	98	TRUE	FALSE	FALSE	NA	FALSE	FALSE	NA	FALSE	-2SD	FALSE	No	NA	Yes	None	TRUE	Yes	4	Yes	No	No	NA	NA	No	36.3	No	none	No	No	No	No/soft	No	Normal	Yes	+ (mild/moderate)	Alert	hand	2 Sec	No	Yes
969	969	H10	Female	21	FALSE	61.2	5	Yes	Oct 2014	90	TRUE	FALSE	FALSE	NA	FALSE	FALSE	10.9	TRUE	-3SD	FALSE	No	NA	No	None	TRUE	Yes	3	No	NA	Yes	3	No	No	37.6	No	none	No	No	Yes	No/soft	No	Normal	No	none	Alert	hand	2 Sec	No	Yes
970	970	H10	Male	22	FALSE	NA	6	Yes	Nov 2014	95	TRUE	FALSE	FALSE	NA	FALSE	FALSE	NA	FALSE	NA	FALSE	Yes	Yes	Yes	None	TRUE	Yes	7	Yes	No	Yes	7	No	No	38.5	No	none	No	No	No	No/soft	No	weak	Yes	none	Unresponsive	hand	2 Sec	No	No
971	971	H10	Female	5	FALSE	57.4	3.4	Yes	Nov 2014	100	TRUE	FALSE	FALSE	NA	FALSE	FALSE	NA	FALSE	<=-4SD	TRUE	Yes	Yes	No	None	TRUE	Yes	21	Yes	No	Yes	5	No	No	36.2	No	none	No	No	No	No/soft	No	Normal	No	none	Alert	Shoulder	2 Sec	No	Yes
972	972	H10	Male	16	FALSE	NA	5.4	Yes	Nov 2014	95	TRUE	FALSE	FALSE	NA	FALSE	FALSE	NA	FALSE	NA	FALSE	Yes	No	No	None	TRUE	Yes	3	Yes	No	No	NA	NA	No	37.9	No	none	No	No	No	No/soft	No	Normal	No	none	Alert	hand	2 Sec	No	Yes
973	973	H10	Male	19	FALSE	NA	NA	No	Nov 2014	NA	FALSE	TRUE	FALSE	NA	FALSE	FALSE	NA	FALSE	NA	FALSE	No	NA	Yes	None	TRUE	Yes	8	Yes	No	Yes	7	No	No	39	No	none	No	No	No	No/soft	No	Normal	Yes	none	Alert	hand	3 Sec	No	Yes
974	974	H10	Male	3	FALSE	57.2	3.9	Yes	Nov 2014	94	TRUE	FALSE	FALSE	NA	FALSE	FALSE	NA	FALSE	NA	FALSE	Yes	No	No	None	TRUE	Yes	14	Yes	No	Yes	4	No	No	36.7	No	none	No	No	No	Yes	No	Normal	No	none	Alert	hand	2 Sec	No	Yes
975	975	H10	Female	3	FALSE	56.5	3.4	Yes	Nov 2014	94	TRUE	FALSE	FALSE	NA	FALSE	FALSE	NA	FALSE	<=-4SD	TRUE	Yes	No	No	None	TRUE	Yes	14	Yes	No	Yes	4	No	No	38	No	none	No	No	No	No/soft	No	Normal	No	none	Alert	hand	2 Sec	No	Yes
976	976	H10	Male	24	FALSE	74	8	Yes	Nov 2014	98	TRUE	FALSE	FALSE	NA	FALSE	FALSE	12	FALSE	-1SD	FALSE	No	NA	Yes	None	TRUE	No	NA	No	NA	No	NA	NA	No	36.2	No	none	No	No	No	No/soft	No	Normal	No	none	Alert	hand	2 Sec	No	Yes
977	977	H10	Female	6	TRUE	NA	4.2	Yes	Nov 2014	90	TRUE	FALSE	FALSE	NA	FALSE	FALSE	10.8	TRUE	-3SD	FALSE	Yes	Yes	No	None	TRUE	Yes	2	Yes	No	Yes	2	No	No	37.9	No	none	No	No	No	No/soft	No	Normal	No	none	Alert	hand	2 Sec	No	Yes
978	978	H10	Female	30	FALSE	78.6	6.7	Yes	Nov 2014	99	TRUE	FALSE	FALSE	NA	FALSE	FALSE	10	TRUE	<=-4SD	TRUE	Yes	Yes	No	None	TRUE	No	NA	Yes	No	Yes	11	No	No	36.2	No	none	No	No	No	No/soft	No	weak	No	none	Alert	hand	2 Sec	No	No
979	979	H10	Male	9	FALSE	NA	6.6	No	Nov 2014	NA	TRUE	FALSE	FALSE	NA	FALSE	FALSE	NA	FALSE	NA	FALSE	No	NA	No	None	TRUE	Yes	1	No	NA	No	NA	NA	Yes	36.6	No	none	No	No	No	No/soft	No	Normal	No	none	Alert	hand	2 Sec	No	Yes
980	980	H10	Female	13	TRUE	NA	6.8	Yes	Dec 2014	100	TRUE	FALSE	FALSE	NA	FALSE	FALSE	NA	FALSE	NA	FALSE	No	NA	Yes	None	TRUE	Yes	2	Yes	No	Yes	7	No	No	36.5	No	none	No	No	No	No/soft	No	Normal	No	none	Alert	hand	2 Sec	No	Yes
981	981	H10	Male	12	FALSE	NA	7.9	Yes	Nov 2014	97	FALSE	TRUE	FALSE	99.2405063291139	TRUE	TRUE	NA	FALSE	NA	FALSE	No	NA	No	None	TRUE	Yes	2	No	NA	No	NA	NA	Yes	36.2	No	none	No	No	No	No/soft	No	Normal	No	none	Alert	hand	2 Sec	No	No
982	982	H10	Male	31	TRUE	80.8	7	Yes	Dec 2014	98	TRUE	FALSE	FALSE	NA	FALSE	FALSE	9.8	TRUE	<=-4SD	TRUE	Yes	Yes	No	None	TRUE	Yes	60	Yes	No	No	NA	NA	No	36.7	No	none	No	No	No	No/soft	No	Normal	Yes	none	Alert	hand	2 Sec	No	No
983	983	H10	Male	7	TRUE	73.4	6.1	Yes	Dec 2014	90	TRUE	FALSE	FALSE	131.147540983607	FALSE	FALSE	10.9	TRUE	<=-4SD	TRUE	Yes	Yes	No	None	TRUE	Yes	14	Yes	No	No	NA	NA	No	37.1	No	none	Yes	No	No	No/soft	No	Normal	Yes	none	Alert	hand	2 Sec	No	Yes
984	984	H10	Male	5	FALSE	66	5.2	Yes	Jan 2015	92	FALSE	TRUE	FALSE	130.769230769231	FALSE	FALSE	10.5	FALSE	<=-4SD	TRUE	No	NA	No	None	TRUE	Yes	3	Yes	Yes	Yes	2	No	No	36.8	No	none	No	No	No	No/soft	No	Normal	No	none	Alert	hand	2 Sec	No	Yes
985	985	H10	Female	8	FALSE	70	5.3	Yes	Jan 2015	92	FALSE	TRUE	FALSE	128.301886792453	TRUE	TRUE	10.5	TRUE	<=-4SD	TRUE	No	NA	No	None	TRUE	Yes	2	Yes	No	Yes	2	No	Yes	38	No	none	No	No	No	No/soft	No	Normal	Yes	none	Pain response	hand	2 Sec	No	No
986	986	H10	Female	13	FALSE	71.8	6.2	Yes	Jan 2015	96	FALSE	TRUE	FALSE	154.838709677419	TRUE	TRUE	NA	FALSE	-2SD	FALSE	Yes	No	Yes	None	TRUE	Yes	3	No	NA	Yes	3	No	No	36.8	No	none	No	No	No	No/soft	No	Normal	No	none	Alert	hand	2 Sec	No	Yes
987	987	H10	Female	16	FALSE	75.4	7.2	Yes	Jan 2015	98	FALSE	TRUE	FALSE	133.333333333333	TRUE	TRUE	NA	FALSE	-3SD	FALSE	No	NA	No	None	TRUE	Yes	7	No	NA	No	NA	NA	No	37.2	No	none	No	No	No	No/soft	No	Normal	No	none	Alert	hand	2 Sec	No	Yes
988	988	H10	Male	24	FALSE	NA	13	Yes	Jan 2015	98	FALSE	FALSE	TRUE	NA	FALSE	FALSE	NA	FALSE	NA	FALSE	No	NA	Yes	Foot	FALSE	No	NA	No	NA	No	NA	NA	No	36.5	No	none	Yes	Yes	No	No/soft	No	Normal	No	none	Alert	hand	2 Sec	No	Yes
989	989	H10	Male	14	FALSE	74	6.9	Yes	Feb 2015	68	TRUE	FALSE	FALSE	NA	FALSE	FALSE	11	TRUE	<=-4SD	TRUE	No	NA	No	None	TRUE	No	NA	No	NA	No	NA	NA	No	36.7	No	none	Yes	No	No	No/soft	No	Normal	No	none	Alert	hand	2 Sec	No	No
990	990	H10	Female	18	TRUE	72	7.4	Yes	Feb 2015	89	TRUE	FALSE	FALSE	113.513513513514	TRUE	TRUE	13	FALSE	-2SD	FALSE	No	NA	Yes	None	TRUE	No	NA	Yes	No	No	NA	NA	No	36.7	No	none	Yes	Yes	Yes	No/soft	No	Normal	Yes	none	Pain response	hand	3 Sec	No	No
991	991	H10	Female	12	FALSE	73	6.7	Yes	Feb 2015	98	FALSE	TRUE	FALSE	125.373134328358	TRUE	TRUE	12	FALSE	-3SD	FALSE	Yes	Yes	Yes	None	TRUE	Yes	4	No	NA	Yes	2	No	No	38.9	No	none	No	No	No	No/soft	No	Normal	No	none	Alert	hand	2 Sec	No	No
992	992	H10	Female	4	FALSE	59	4.8	Yes	Mar 2015	89	TRUE	FALSE	FALSE	NA	FALSE	FALSE	11.4	FALSE	-3SD	FALSE	No	NA	No	None	TRUE	Yes	1	Yes	No	No	NA	NA	No	38.2	No	none	No	No	No	No/soft	No	Normal	Yes	none	Alert	hand	2 Sec	No	Yes
993	993	H10	Female	24	FALSE	83.9	8.1	Yes	Mar 2015	98	FALSE	TRUE	FALSE	130.37037037037	TRUE	TRUE	11.2	TRUE	<=-4SD	TRUE	Yes	Yes	Yes	None	TRUE	Yes	2	No	NA	Yes	2	No	No	36.4	No	none	No	No	No	No/soft	No	Normal	No	none	Alert	hand	2 Sec	No	Yes
994	994	H10	Female	12	TRUE	73	6.3	No	Mar 2015	NA	TRUE	FALSE	FALSE	NA	FALSE	FALSE	11	TRUE	-3SD	FALSE	Yes	Yes	No	None	TRUE	Yes	5	Yes	No	No	NA	NA	Yes	40	No	none	Yes	No	No	No/soft	No	Normal	Yes	none	Alert	hand	3 Sec	No	Yes
995	995	H10	Female	9	TRUE	66	4.7	Yes	Mar 2015	82	TRUE	FALSE	FALSE	127.659574468085	TRUE	TRUE	10	TRUE	-3SD	FALSE	No	NA	No	None	TRUE	Yes	1	Yes	No	No	NA	NA	No	38.2	No	none	No	Yes	No	No/soft	No	weak	No	+ (mild/moderate)	Alert	hand	3 Sec	No	Yes
996	996	H10	Female	13	TRUE	74	6.3	Yes	Mar 2015	96	TRUE	FALSE	FALSE	126.984126984127	TRUE	TRUE	10	TRUE	<=-4SD	TRUE	Yes	Yes	No	None	TRUE	Yes	3	No	NA	Yes	3	No	No	36.6	No	none	No	No	No	No/soft	No	Normal	No	none	Alert	elbow	2 Sec	No	No
997	997	H10	Male	3	FALSE	58	3.9	Yes	Mar 2015	96	TRUE	FALSE	FALSE	129.230769230769	FALSE	FALSE	9	FALSE	-3SD	FALSE	Yes	No	No	None	TRUE	Yes	3	No	NA	Yes	3	No	No	36.8	No	none	No	No	No	No/soft	No	Normal	Yes	none	Alert	hand	2 Sec	No	No
998	998	H10	Female	13	FALSE	71.4	6.5	Yes	Mar 2015	96	FALSE	TRUE	FALSE	123.076923076923	TRUE	TRUE	11.9	FALSE	-3SD	FALSE	Yes	No	Yes	None	TRUE	No	NA	Yes	No	Yes	2	No	No	36.7	No	none	No	No	No	No/soft	No	Normal	Yes	none	Alert	hand	2 Sec	No	Yes
999	999	H10	Female	26	FALSE	78	9.6	No	Mar 2015	NA	TRUE	FALSE	FALSE	95.8333333333333	TRUE	TRUE	11	TRUE	NA	FALSE	No	NA	Yes	None	TRUE	Yes	1	Yes	No	No	NA	NA	No	36.3	No	none	No	No	No	No/soft	No	Normal	No	none	Alert	hand	2 Sec	No	No
1000	1000	H10	Female	37	FALSE	89.4	10	No	Mar 2015	NA	TRUE	FALSE	FALSE	NA	FALSE	FALSE	12.4	FALSE	NA	FALSE	No	NA	No	None	TRUE	Yes	1	No	NA	No	NA	NA	Yes	38.5	No	none	No	No	No	No/soft	No	Normal	No	none	Alert	hand	2 Sec	No	No
1001	1001	H10	Female	18	TRUE	75.5	6.4	Yes	Mar 2015	95	TRUE	FALSE	FALSE	75	TRUE	TRUE	10	TRUE	-3SD	FALSE	Yes	Yes	Yes	None	TRUE	Yes	2	Yes	Yes	Yes	2	No	No	36.9	No	none	No	No	No	No/soft	No	Normal	No	none	Alert	hand	1 Sec	No	Yes
1002	1002	H10	Male	48	FALSE	90	9.4	Yes	Mar 2015	80	FALSE	TRUE	FALSE	127.659574468085	TRUE	TRUE	11	TRUE	-3SD	FALSE	No	NA	Yes	None	TRUE	Yes	2	No	NA	No	NA	NA	Yes	36.8	No	none	No	No	No	No/soft	No	Normal	Yes	+ + + (severe)	Alert	hand	1 Sec	Yes	No
1003	1003	H10	Male	31	FALSE	80	7.5	Yes	Mar 2015	96	TRUE	FALSE	FALSE	138.666666666667	TRUE	FALSE	10.9	TRUE	-3SD	FALSE	Yes	Yes	Yes	None	TRUE	No	NA	No	NA	Yes	3	No	No	37.8	No	none	No	No	No	No/soft	No	Normal	No	none	Alert	hand	2 Sec	No	Yes
1004	1004	H10	Female	12	FALSE	62.1	4.5	Yes	Mar 2015	98	TRUE	FALSE	FALSE	133.333333333333	TRUE	FALSE	8.9	TRUE	-3SD	FALSE	No	NA	Yes	None	TRUE	Yes	2	Yes	No	No	NA	NA	No	37.9	No	none	No	No	No	No/soft	No	Normal	No	none	Alert	hand	2 Sec	No	Yes
1005	1005	H10	Male	6	FALSE	57	4	Yes	Mar 2015	92	FALSE	TRUE	FALSE	130	TRUE	TRUE	11.5	FALSE	-2SD	FALSE	No	NA	No	None	TRUE	Yes	3	Yes	No	Yes	4	No	No	36.8	No	none	No	No	No	No/soft	No	Normal	Yes	none	Alert	hand	1 Sec	No	Yes
1006	1006	H10	Female	8	TRUE	NA	4	Yes	Mar 2015	94	FALSE	TRUE	FALSE	130	TRUE	TRUE	NA	FALSE	NA	FALSE	Yes	No	No	None	TRUE	Yes	3	Yes	No	Yes	6	No	No	36.7	No	none	No	No	No	No/soft	No	Normal	No	none	Alert	hand	2 Sec	No	No
1007	1007	H10	Female	8	FALSE	63.3	5.7	Yes	Mar 2015	99	FALSE	TRUE	FALSE	98.2456140350877	TRUE	TRUE	12.7	FALSE	-1SD	FALSE	Yes	Yes	Yes	None	TRUE	Yes	4	Yes	No	No	NA	NA	No	36.1	No	none	No	No	No	No/soft	No	Normal	No	none	Alert	hand	2 Sec	No	Yes
1008	1008	H10	Male	13	FALSE	74.2	7.4	Yes	Mar 2015	90	TRUE	FALSE	FALSE	102.702702702703	TRUE	FALSE	11	TRUE	2SD	FALSE	No	NA	No	None	TRUE	No	NA	Yes	No	Yes	7	No	No	36.7	No	none	No	No	No	No/soft	No	Normal	No	none	Alert	hand	2 Sec	No	Yes
1009	1009	H10	Female	10	FALSE	NA	8	No	Apr 2015	NA	FALSE	FALSE	TRUE	NA	FALSE	FALSE	NA	FALSE	NA	FALSE	No	NA	Yes	Foot	FALSE	Yes	5	Yes	No	No	NA	NA	No	36.8	No	none	No	No	No	No/soft	No	Normal	Yes	none	Alert	hand	2 Sec	No	No
1010	1010	H10	Female	5	FALSE	NA	4.6	Yes	Mar 2015	80	TRUE	FALSE	FALSE	104.347826086957	FALSE	FALSE	NA	FALSE	NA	FALSE	Yes	Yes	Yes	None	TRUE	Yes	2	Yes	No	No	NA	NA	No	38.6	No	none	No	No	No	No/soft	No	Normal	Yes	none	Alert	hand	2 Sec	No	Yes
1011	1011	H10	Female	7	FALSE	64	6	Yes	Mar 2015	97	FALSE	TRUE	FALSE	NA	TRUE	FALSE	10.5	TRUE	-2SD	FALSE	No	NA	Yes	None	TRUE	Yes	14	No	NA	Yes	14	Yes	No	37.8	No	none	No	No	No	No/soft	No	Normal	No	none	Alert	hand	2 Sec	No	Yes
1012	1012	H10	Male	8	TRUE	70	5.3	Yes	Apr 2015	96	FALSE	TRUE	FALSE	150.943396226415	FALSE	FALSE	6.1	TRUE	NA	FALSE	Yes	No	No	None	TRUE	Yes	2	No	NA	Yes	2	No	No	36.8	No	none	No	No	No	No/soft	No	Normal	No	none	Alert	hand	2 Sec	No	Yes
1013	1013	H10	Male	8	FALSE	66	5.4	Yes	Apr 2015	88	FALSE	TRUE	FALSE	133.333333333333	TRUE	TRUE	NA	FALSE	-3SD	FALSE	No	NA	Yes	None	TRUE	Yes	3	No	NA	Yes	4	No	No	37.5	No	none	Yes	Yes	Yes	No/soft	No	Normal	Yes	none	Alert	hand	2 Sec	No	No
1014	1014	H10	Female	16	TRUE	NA	6	No	Apr 2015	NA	FALSE	TRUE	FALSE	80	TRUE	TRUE	NA	FALSE	NA	FALSE	No	NA	No	None	TRUE	Yes	7	Yes	No	No	NA	NA	No	NA	No	none	No	No	Yes	No/soft	No	Normal	Yes	none	Pain response	hand	2 Sec	No	No
1015	1015	H10	Male	6	FALSE	NA	7.5	Yes	Apr 2015	96	FALSE	TRUE	FALSE	120.533333333333	TRUE	TRUE	NA	FALSE	NA	FALSE	No	NA	No	None	TRUE	No	NA	Yes	No	No	NA	NA	No	36.9	No	none	No	No	No	No/soft	No	Normal	No	none	Alert	hand	2 Sec	No	Yes
1016	1016	H10	Female	16	FALSE	70.7	8	Yes	Apr 2015	97	TRUE	FALSE	FALSE	105	FALSE	FALSE	12	FALSE	-1SD	FALSE	No	NA	Yes	None	TRUE	No	NA	No	NA	Yes	3	No	No	36.7	No	none	No	No	No	No/soft	No	Normal	No	+ (mild/moderate)	Alert	hand	2 Sec	No	Yes
1017	1017	H10	Male	24	FALSE	NA	6	Yes	Apr 2015	97	TRUE	FALSE	FALSE	100	TRUE	TRUE	NA	FALSE	NA	FALSE	No	NA	Yes	None	TRUE	No	NA	No	NA	Yes	7	No	No	36.5	No	none	No	No	No	No/soft	No	Normal	No	none	Alert	hand	2 Sec	No	Yes
1018	1018	H10	Male	24	FALSE	74.2	9	Yes	Apr 2015	98	TRUE	FALSE	FALSE	115.555555555556	TRUE	TRUE	14	FALSE	-2SD	FALSE	Yes	Yes	Yes	None	TRUE	No	NA	Yes	No	No	NA	NA	No	36.8	No	none	No	No	No	No/soft	No	Normal	No	none	Alert	hand	2 Sec	No	No
1019	1019	H10	Male	25	TRUE	82	9.3	No	Apr 2015	NA	TRUE	FALSE	FALSE	NA	FALSE	FALSE	13.3	FALSE	-2SD	FALSE	Yes	Yes	Yes	None	TRUE	No	NA	Yes	No	Yes	14	No	No	36.7	No	none	Yes	No	No	No/soft	No	Normal	Yes	none	Alert	hand	2 Sec	No	No
1020	1020	H10	Male	10	FALSE	72	5.8	No	Apr 2015	NA	TRUE	FALSE	FALSE	137.931034482759	TRUE	TRUE	10.6	TRUE	<=-4SD	TRUE	Yes	No	No	None	TRUE	No	NA	Yes	Yes	No	NA	NA	No	38.8	No	none	No	No	No	No/soft	No	Normal	Yes	none	Alert	hand	2 Sec	No	Yes
1021	1021	H10	Male	2	FALSE	NA	4.7	Yes	Apr 2015	95	TRUE	FALSE	FALSE	NA	FALSE	FALSE	NA	FALSE	NA	FALSE	Yes	No	No	None	TRUE	Yes	4	Yes	No	No	NA	NA	No	38.6	No	none	No	No	No	No/soft	No	Normal	Yes	none	Alert	hand	2 Sec	Yes	Yes
1022	1022	H10	Female	48	FALSE	NA	NA	No	May 2015	NA	TRUE	FALSE	FALSE	NA	FALSE	FALSE	NA	FALSE	NA	FALSE	NA	NA	NA	NA	FALSE	NA	NA	NA	NA	NA	NA	NA	NA	NA	NA	NA	NA	NA	NA	NA	NA	NA	NA	NA	NA	NA	NA	NA	NA
1023	1023	H10	Female	7	FALSE	64.3	4.5	Yes	Apr 2015	90	FALSE	TRUE	FALSE	NA	TRUE	FALSE	10.5	TRUE	<=-4SD	TRUE	No	NA	No	None	TRUE	Yes	3	Yes	No	No	NA	NA	Yes	36.7	No	none	No	No	No	No/soft	No	Normal	Yes	none	Alert	hand	2 Sec	No	Yes
1024	1024	H10	Female	12	FALSE	67.7	5	No	Apr 2015	NA	TRUE	FALSE	FALSE	NA	TRUE	FALSE	9.8	TRUE	<=-4SD	TRUE	Yes	Yes	Yes	None	TRUE	Yes	2	No	NA	Yes	7	No	No	36	No	none	No	No	No	No/soft	No	Normal	No	none	Alert	hand	2 Sec	No	Yes
1025	1025	H10	Female	36	FALSE	98.9	11	Yes	May 2015	96	FALSE	TRUE	FALSE	130.909090909091	TRUE	TRUE	12.5	FALSE	-3SD	FALSE	Yes	Yes	Yes	None	TRUE	Yes	7	Yes	No	Yes	1	No	No	36.7	No	none	No	No	No	No/soft	No	Normal	No	none	Alert	hand	2 Sec	No	Yes
1026	1026	H10	Female	12	FALSE	78	7	No	May 2015	NA	FALSE	FALSE	TRUE	NA	FALSE	FALSE	12	FALSE	<=-4SD	FALSE	Yes	Yes	Yes	Foot	FALSE	Yes	2	Yes	No	Yes	3	No	No	36.7	No	none	No	No	No	No/soft	No	Normal	No	none	Alert	hand	2 Sec	No	Yes
1027	1027	H10	Male	10	FALSE	NA	6.6	No	May 2015	NA	TRUE	FALSE	FALSE	NA	FALSE	FALSE	NA	FALSE	NA	FALSE	Yes	Yes	No	None	TRUE	Yes	1	No	NA	Yes	2	No	No	38.8	No	none	No	No	No	No/soft	No	Normal	Yes	none	Pain response	hand	2 Sec	No	Yes
1028	1028	H10	Male	11	FALSE	70.7	6.5	No	May 2015	NA	TRUE	FALSE	FALSE	NA	FALSE	FALSE	10.6	TRUE	-2SD	FALSE	Yes	Yes	Yes	None	TRUE	Yes	7	Yes	No	Yes	4	No	No	36.6	No	none	No	No	No	No/soft	No	Normal	No	+ (mild/moderate)	Alert	hand	2 Sec	No	Yes
1029	1029	H10	Female	16	FALSE	NA	7.8	Yes	May 2015	90	TRUE	FALSE	FALSE	NA	FALSE	FALSE	NA	FALSE	NA	FALSE	Yes	Yes	Yes	None	TRUE	Yes	1	No	NA	Yes	3	No	No	36.7	No	none	No	No	No	No/soft	No	Normal	No	none	Alert	hand	2 Sec	No	Yes
1030	1030	H10	Male	12	FALSE	63.2	4.9	No	May 2015	NA	TRUE	FALSE	FALSE	130.612244897959	TRUE	TRUE	8.8	TRUE	<=-4SD	TRUE	No	NA	Yes	None	TRUE	No	NA	No	NA	Yes	3	No	No	36.6	No	none	No	No	No	No/soft	No	Normal	No	none	Alert	hand	2 Sec	Yes	Yes
1031	1031	H10	Female	12	FALSE	70	6.3	No	May 2015	NA	TRUE	FALSE	FALSE	58.4126984126984	TRUE	TRUE	11.8	FALSE	-3SD	FALSE	No	NA	Yes	None	TRUE	No	NA	No	NA	No	NA	NA	No	34.3	No	none	No	No	No	No/soft	No	Normal	No	none	Alert	hand	3 Sec	No	Yes
1032	1032	H10	Female	9	TRUE	69	5.4	Yes	May 2015	95	FALSE	TRUE	FALSE	124.444444444444	TRUE	TRUE	NA	FALSE	<=-4SD	TRUE	Yes	No	No	None	TRUE	Yes	7	Yes	No	Yes	7	No	No	36	No	none	No	No	No	No/soft	No	Normal	No	none	Pain response	hand	2 Sec	No	Yes
1033	1033	H10	Female	7	FALSE	61	4.3	Yes	May 2015	90	FALSE	TRUE	FALSE	130.232558139535	TRUE	TRUE	10.5	TRUE	<=-4SD	TRUE	No	NA	No	None	TRUE	Yes	2	No	NA	No	NA	NA	Yes	36.8	No	none	No	No	No	No/soft	No	Normal	Yes	none	Alert	hand	2 Sec	Yes	Yes
1034	1034	H10	Male	12	FALSE	76.3	6.9	No	May 2015	NA	TRUE	FALSE	FALSE	115.942028985507	TRUE	TRUE	11.8	FALSE	<=-4SD	TRUE	No	NA	No	None	TRUE	Yes	1	Yes	No	Yes	2	No	No	36.8	No	none	No	No	No	No/soft	No	Normal	No	none	Alert	hand	2 Sec	No	Yes
1035	1035	H10	Female	2	FALSE	51.4	NA	No	May 2015	NA	FALSE	TRUE	FALSE	NA	FALSE	FALSE	10.2	FALSE	<=-4SD	TRUE	Yes	Yes	No	None	TRUE	Yes	2	No	NA	Yes	2	No	Yes	37.6	No	none	No	No	No	No/soft	No	Normal	No	none	Alert	hand	2 Sec	No	Yes
1036	1036	H10	Male	14	FALSE	60	4.8	Yes	May 2015	97	TRUE	FALSE	FALSE	133.333333333333	TRUE	TRUE	11	TRUE	-3SD	FALSE	Yes	Yes	Yes	None	TRUE	No	NA	Yes	No	No	NA	NA	No	36.8	No	none	No	No	No	No/soft	No	Normal	No	none	Alert	hand	2 Sec	No	Yes
1037	1037	H10	Female	11	TRUE	NA	4.7	No	May 2015	NA	TRUE	FALSE	FALSE	NA	FALSE	FALSE	9.8	TRUE	NA	FALSE	Yes	Yes	No	None	TRUE	No	NA	No	NA	Yes	10	No	No	37.2	No	none	Yes	No	Yes	No/soft	No	Normal	Yes	none	Pain response	Shoulder	2 Sec	No	Yes
1038	1038	H10	Female	6	FALSE	61.5	5.1	Yes	May 2015	90	FALSE	TRUE	FALSE	125.490196078431	TRUE	TRUE	NA	FALSE	-3SD	FALSE	Yes	Yes	No	None	TRUE	Yes	28	Yes	Yes	No	NA	NA	No	37	No	none	No	No	No	No/soft	No	NA	Yes	none	Alert	hand	2 Sec	No	Yes
1039	1039	H10	Female	9	FALSE	62	4.7	Yes	Jun 2015	94	TRUE	FALSE	FALSE	NA	FALSE	FALSE	9.1	TRUE	-2SD	FALSE	No	NA	No	None	TRUE	Yes	14	Yes	No	No	NA	NA	No	37.7	No	none	No	No	No	No/soft	No	Normal	No	none	Alert	hand	2 Sec	No	Yes
1040	1040	H10	Female	23	FALSE	76.5	9.3	No	Jun 2015	NA	TRUE	FALSE	FALSE	98.9247311827957	FALSE	FALSE	12.5	FALSE	NA	FALSE	No	NA	No	None	TRUE	Yes	4	No	NA	No	NA	NA	No	37.1	No	none	No	No	No	No/soft	No	Normal	No	none	Alert	hand	2 Sec	No	Yes
1041	1041	H10	Male	13	FALSE	69.5	6.5	No	Jun 2015	NA	TRUE	FALSE	FALSE	129.230769230769	FALSE	FALSE	11.5	FALSE	-3SD	FALSE	Yes	Yes	No	None	TRUE	No	NA	Yes	No	Yes	4	No	No	38.2	No	none	No	No	No	No/soft	No	Normal	No	none	Alert	hand	2 Sec	No	Yes
1042	1042	H10	Male	10	TRUE	72.5	7	Yes	Jun 2015	89	FALSE	TRUE	FALSE	NA	FALSE	FALSE	11.7	FALSE	-3SD	FALSE	Yes	No	Yes	None	TRUE	Yes	30	Yes	Yes	Yes	6	No	No	37.8	No	none	Yes	No	No	No/soft	No	Normal	Yes	none	Alert	hand	2 Sec	No	Yes
1043	1043	H10	Female	12	TRUE	NA	6.9	Yes	Jun 2015	99	TRUE	FALSE	FALSE	47.0724637681159	TRUE	FALSE	11.3	TRUE	NA	FALSE	Yes	No	Yes	None	TRUE	No	NA	Yes	No	Yes	3	No	Yes	38.2	No	none	No	No	No	No/soft	No	Normal	No	none	Alert	hand	2 Sec	No	No
1044	1044	H10	Female	36	FALSE	78.4	8.2	No	May 2015	NA	FALSE	TRUE	FALSE	112.19512195122	TRUE	TRUE	11.5	FALSE	-2SD	FALSE	No	NA	No	None	TRUE	No	NA	No	NA	No	NA	NA	No	36.3	No	none	No	No	No	No/soft	No	Normal	No	none	Alert	hand	2 Sec	No	Yes
1045	1045	H10	Female	2	FALSE	72.7	8.5	No	May 2015	NA	FALSE	TRUE	FALSE	94.1176470588235	FALSE	FALSE	12.1	FALSE	NA	FALSE	No	NA	No	None	TRUE	No	NA	No	NA	No	NA	NA	No	37.1	No	none	No	No	No	No/soft	No	Normal	No	none	Alert	hand	2 Sec	No	Yes
1046	1046	H10	Female	24	FALSE	74	8.5	No	May 2015	NA	FALSE	TRUE	FALSE	127.058823529412	TRUE	TRUE	13	FALSE	-1SD	FALSE	No	NA	No	None	TRUE	No	NA	Yes	No	No	NA	NA	No	37.8	No	none	No	No	No	No/soft	No	Normal	No	none	Alert	hand	2 Sec	No	Yes
1047	1047	H10	Female	48	FALSE	95.5	12.5	No	May 2015	NA	FALSE	TRUE	FALSE	115.2	TRUE	TRUE	13	FALSE	-1SD	FALSE	No	NA	No	None	TRUE	No	NA	No	NA	No	NA	NA	No	36.3	No	none	No	No	No	No/soft	No	Normal	No	none	Alert	hand	2 Sec	No	Yes
1048	1048	H10	Male	11	FALSE	70	6.9	Yes	Jun 2015	99	TRUE	FALSE	FALSE	NA	FALSE	FALSE	12.5	FALSE	-2SD	FALSE	Yes	Yes	Yes	None	TRUE	No	NA	No	NA	Yes	4	No	No	36.1	No	none	No	No	No	No/soft	No	Normal	No	none	Alert	hand	2 Sec	No	Yes
1049	1049	H10	Female	2	FALSE	58	4.2	NA	Jun 2015	NA	TRUE	FALSE	FALSE	NA	FALSE	FALSE	NA	FALSE	-2SD	FALSE	No	NA	Yes	Foot	TRUE	Yes	7	Yes	No	No	NA	NA	No	NA	No	none	Yes	No	Yes	No/soft	No	Normal	Yes	none	Alert	hand	2 Sec	No	No
1050	1050	H10	Female	12	FALSE	78	7.2	No	Jun 2015	NA	FALSE	TRUE	FALSE	133.333333333333	FALSE	FALSE	12	FALSE	-3SD	FALSE	Yes	Yes	Yes	None	TRUE	Yes	2	Yes	No	Yes	3	No	No	37.9	No	none	No	No	No	No/soft	No	Normal	Yes	none	Alert	hand	2 Sec	No	Yes
1051	1051	H10	Male	7	FALSE	65	5.2	No	Jun 2015	NA	FALSE	TRUE	FALSE	123.076923076923	TRUE	TRUE	11.4	TRUE	<=-4SD	TRUE	Yes	Yes	No	None	TRUE	Yes	2	No	NA	Yes	9	NA	No	39.4	No	none	No	No	No	No/soft	No	Normal	No	none	Alert	hand	2 Sec	No	Yes
1052	1052	H10	Female	21	FALSE	77.3	9.2	No	Jun 2015	NA	FALSE	TRUE	FALSE	100	TRUE	TRUE	13.4	FALSE	NA	FALSE	Yes	Yes	No	None	TRUE	Yes	7	Yes	No	Yes	3	No	No	37.1	No	none	No	No	No	No/soft	No	Normal	No	none	Alert	hand	2 Sec	No	Yes
1053	1053	H10	Male	9	FALSE	69	6	No	Jun 2015	NA	FALSE	TRUE	FALSE	134	TRUE	TRUE	10	TRUE	<=-4SD	TRUE	Yes	Yes	Yes	None	TRUE	Yes	3	Yes	No	Yes	2	No	No	NA	No	none	No	No	No	No/soft	No	Normal	No	none	Alert	hand	2 Sec	No	No
1054	1054	H10	Male	12	FALSE	NA	7.6	No	Jun 2015	NA	TRUE	FALSE	FALSE	NA	FALSE	FALSE	NA	FALSE	NA	FALSE	No	NA	No	None	TRUE	Yes	7	Yes	No	No	NA	NA	No	37.6	No	none	No	No	No	No/soft	No	Normal	Yes	none	Alert	hand	2 Sec	No	Yes
1055	1055	H10	Male	13	TRUE	73.3	6.2	No	Jun 2015	NA	FALSE	TRUE	FALSE	126.451612903226	TRUE	TRUE	12.1	FALSE	<=-4SD	TRUE	Yes	Yes	Yes	None	TRUE	Yes	1	Yes	No	Yes	5	No	No	NA	No	none	No	No	No	No/soft	No	Normal	No	none	Alert	hand	2 Sec	No	Yes
1056	1056	H10	Male	11	TRUE	NA	5	No	Jun 2015	NA	TRUE	FALSE	FALSE	152	FALSE	FALSE	11	TRUE	NA	FALSE	Yes	Yes	No	None	TRUE	Yes	4	Yes	No	No	NA	NA	No	NA	No	none	No	No	No	No/soft	No	Normal	No	none	Alert	hand	2 Sec	No	Yes
1057	1057	H10	Male	13	FALSE	74	7.3	No	Jun 2015	NA	FALSE	TRUE	FALSE	131.506849315069	FALSE	FALSE	11.2	TRUE	-3SD	FALSE	Yes	No	No	None	TRUE	Yes	7	Yes	No	Yes	2	Yes	Yes	37.5	No	none	Yes	No	No	No/soft	No	Normal	Yes	none	Alert	hand	2 Sec	No	Yes
1058	1058	H10	Male	13	FALSE	74	7.3	No	Jun 2015	NA	FALSE	TRUE	FALSE	131.506849315069	FALSE	FALSE	11.2	TRUE	-3SD	FALSE	Yes	Yes	Yes	None	TRUE	Yes	7	Yes	No	Yes	2	No	Yes	37.5	No	none	Yes	No	No	No/soft	No	Normal	Yes	none	Alert	hand	2 Sec	No	No
1059	1059	H10	Male	21	FALSE	79	10.7	No	Jun 2015	NA	TRUE	FALSE	FALSE	103.177570093458	TRUE	FALSE	12.7	FALSE	NA	FALSE	No	NA	No	None	TRUE	No	NA	Yes	No	Yes	2	No	No	NA	No	none	No	No	No	No/soft	No	Normal	No	none	Alert	hand	2 Sec	No	Yes
1060	1060	H10	Male	18	TRUE	75	6.2	No	Jul 2015	NA	TRUE	FALSE	FALSE	NA	FALSE	FALSE	9	TRUE	<=-4SD	TRUE	NA	NA	NA	NA	FALSE	NA	NA	NA	NA	NA	NA	NA	NA	NA	NA	NA	NA	NA	NA	NA	NA	NA	NA	NA	NA	NA	NA	NA	NA
1061	1061	H10	Female	25	FALSE	69	6	Yes	Jun 2015	99	TRUE	FALSE	FALSE	NA	FALSE	FALSE	11.5	FALSE	<=-4SD	TRUE	Yes	Yes	No	None	TRUE	Yes	1	No	NA	No	NA	NA	Yes	35.7	No	none	No	No	No	No/soft	No	Normal	No	none	Alert	hand	2 Sec	No	Yes
1062	1062	H10	Male	9	FALSE	72.5	6.4	No	Jul 2015	NA	TRUE	FALSE	FALSE	131.25	FALSE	FALSE	12	FALSE	-3SD	FALSE	Yes	Yes	No	None	TRUE	Yes	8	Yes	No	No	NA	NA	No	38.9	No	none	No	No	No	No/soft	No	Normal	Yes	none	Alert	hand	2 Sec	No	Yes
1063	1063	H10	Female	4	FALSE	NA	5.5	Yes	Aug 2015	99	FALSE	TRUE	FALSE	130.909090909091	FALSE	FALSE	13	FALSE	NA	FALSE	No	NA	No	None	TRUE	No	NA	Yes	No	No	NA	NA	No	38.1	No	none	No	No	No	No/soft	No	Normal	No	none	Alert	hand	2 Sec	No	Yes
1064	1064	H10	Female	11	FALSE	NA	6.5	No	Jul 2015	NA	TRUE	FALSE	FALSE	NA	FALSE	FALSE	11.4	TRUE	NA	FALSE	No	NA	No	None	TRUE	Yes	3	Yes	No	No	NA	NA	No	NA	No	none	No	No	No	No/soft	No	Normal	Yes	none	Alert	hand	2 Sec	No	Yes
1065	1065	H10	Female	27	FALSE	76.6	7.3	Yes	Jul 2015	96	FALSE	TRUE	FALSE	129.315068493151	TRUE	TRUE	11.6	FALSE	<=-4SD	TRUE	No	NA	Yes	None	TRUE	No	NA	Yes	No	No	NA	NA	No	38.6	No	none	No	No	No	No/soft	No	Normal	No	none	Alert	hand	2 Sec	No	Yes
1066	1066	H10	Male	3	FALSE	NA	5.8	Yes	Aug 2015	70	TRUE	FALSE	FALSE	129.655172413793	FALSE	FALSE	11.5	FALSE	NA	FALSE	No	NA	No	None	TRUE	No	NA	Yes	No	No	NA	NA	No	37	No	none	No	No	No	No/soft	No	Normal	Yes	none	Alert	hand	2 Sec	No	Yes
1067	1067	H10	Female	9	FALSE	NA	5.7	No	Jul 2015	NA	TRUE	FALSE	FALSE	112.280701754386	TRUE	TRUE	11	TRUE	NA	FALSE	No	NA	No	None	TRUE	Yes	90	Yes	Yes	No	NA	NA	No	37.4	No	none	No	No	No	No/soft	No	Normal	Yes	none	Alert	hand	2 Sec	No	Yes
1068	1068	H10	Female	11	TRUE	67	5.1	Yes	Aug 2015	99	TRUE	FALSE	FALSE	180.392156862745	TRUE	TRUE	10.2	TRUE	<=-4SD	TRUE	Yes	No	Yes	None	TRUE	No	NA	No	NA	Yes	5	No	No	36.4	No	none	No	No	No	No/soft	No	Normal	No	none	Alert	hand	2 Sec	No	Yes
1069	1069	H10	Male	24	FALSE	71	6	Yes	Aug 2015	98	FALSE	TRUE	FALSE	240	TRUE	TRUE	10.4	TRUE	<=-4SD	TRUE	No	NA	Yes	None	TRUE	Yes	2	Yes	No	No	NA	NA	Yes	36.7	No	none	No	No	No	No/soft	No	weak	No	+ + + (severe)	Alert	hand	2 Sec	No	Yes
1070	1070	H10	Male	6	FALSE	56.5	4	Yes	Aug 2015	97	TRUE	FALSE	FALSE	110	FALSE	FALSE	10	TRUE	-2SD	FALSE	No	NA	No	None	TRUE	No	NA	No	NA	No	NA	NA	No	36.4	No	none	No	No	No	No/soft	No	Normal	No	none	Alert	hand	3 Sec	No	Yes
1071	1071	H10	Female	27	FALSE	NA	5.3	Yes	Jul 2015	87	TRUE	FALSE	FALSE	143.396226415094	TRUE	TRUE	10.3	TRUE	NA	FALSE	Yes	Yes	Yes	None	TRUE	Yes	3	Yes	No	No	NA	NA	No	38.5	No	none	Yes	No	No	No/soft	No	weak	Yes	none	Alert	hand	2 Sec	No	Yes
1072	1072	H10	Male	7	TRUE	71.9	6.3	Yes	Jul 2015	98	TRUE	FALSE	FALSE	101.587301587302	TRUE	TRUE	11.4	TRUE	<=-4SD	TRUE	No	NA	Yes	None	TRUE	Yes	3	Yes	No	Yes	1	No	No	39.8	No	none	Yes	Yes	No	No/soft	No	Normal	Yes	+ + + (severe)	Alert	hand	Indeterminate	Yes	No
1073	1073	H10	Male	11	FALSE	70	5	Yes	Jul 2015	97	TRUE	FALSE	FALSE	130	TRUE	TRUE	NA	FALSE	-3SD	FALSE	No	NA	Yes	None	TRUE	No	NA	No	NA	No	NA	NA	No	36.8	No	none	No	No	No	No/soft	No	Normal	Yes	none	Alert	hand	2 Sec	No	Yes
1074	1074	H10	Female	56	FALSE	NA	5	No	Jul 2015	NA	FALSE	TRUE	FALSE	80	TRUE	TRUE	10	TRUE	NA	FALSE	Yes	No	No	None	TRUE	Yes	2	Yes	No	Yes	3	No	No	36.4	No	none	Yes	No	No	No/soft	No	Normal	Yes	none	Verbal response	hand	3 Sec	No	No
1075	1075	H10	Male	5	FALSE	62.1	4.8	Yes	Aug 2015	86	FALSE	TRUE	FALSE	NA	FALSE	FALSE	9.8	FALSE	-3SD	FALSE	Yes	No	Yes	None	TRUE	Yes	1	Yes	No	Yes	5	No	No	40	Yes	none	No	No	No	No/soft	No	Normal	No	none	Alert	hand	2 Sec	No	Yes
1076	1076	H10	Female	8	FALSE	58.5	4.5	Yes	Aug 2015	84	FALSE	TRUE	FALSE	97.7777777777778	TRUE	TRUE	11.5	FALSE	-2SD	FALSE	Yes	Yes	No	None	TRUE	Yes	1	Yes	No	Yes	1	No	No	38.2	No	none	No	No	No	No/soft	No	weak	Yes	none	Alert	hand	1 Sec	No	Yes
1077	1077	H10	Female	6	TRUE	NA	5.4	No	Aug 2015	NA	TRUE	FALSE	FALSE	NA	FALSE	FALSE	NA	FALSE	NA	FALSE	NA	NA	NA	NA	FALSE	Yes	1	Yes	NA	NA	NA	NA	NA	36.9	NA	NA	NA	NA	NA	NA	NA	NA	NA	NA	NA	NA	NA	NA	NA
1078	1078	H10	Female	13	FALSE	71.1	7	Yes	Aug 2015	93	TRUE	FALSE	FALSE	130.285714285714	TRUE	TRUE	10.3	TRUE	-2SD	FALSE	Yes	No	Yes	None	TRUE	Yes	1	Yes	No	No	NA	NA	No	37.3	No	none	No	No	No	No/soft	No	weak	No	none	Alert	hand	1 Sec	No	Yes
1079	1079	H10	Female	19	TRUE	NA	6.3	Yes	Aug 2015	95	TRUE	FALSE	FALSE	114.285714285714	TRUE	TRUE	10.7	TRUE	NA	FALSE	No	NA	No	None	TRUE	Yes	2	Yes	No	Yes	11	No	No	39	No	none	No	No	No	No/soft	No	Normal	Yes	none	Alert	hand	1 Sec	No	Yes
1080	1080	H10	Female	14	FALSE	71.6	5.8	Yes	Aug 2015	75	TRUE	FALSE	FALSE	103.448275862069	TRUE	TRUE	10.8	TRUE	<=-4SD	TRUE	No	NA	No	None	TRUE	Yes	7	Yes	No	No	NA	NA	Yes	37.3	No	none	No	No	No	No/soft	No	Normal	Yes	none	Alert	hand	2 Sec	No	No
1081	1081	H10	Female	12	FALSE	NA	7.2	No	Aug 2015	NA	TRUE	FALSE	FALSE	NA	FALSE	FALSE	12	FALSE	NA	FALSE	Yes	No	No	None	TRUE	Yes	2	Yes	No	Yes	6	No	No	32.9	No	none	No	No	No	No/soft	No	Normal	No	none	Alert	hand	1 Sec	No	Yes
1082	1082	H10	Female	13	FALSE	75	7	Yes	Sep 2015	92	TRUE	FALSE	FALSE	120	TRUE	FALSE	11.5	FALSE	-3SD	FALSE	Yes	No	Yes	None	TRUE	Yes	3	No	NA	Yes	3	No	No	38	No	none	No	No	No	No/soft	No	Normal	No	none	Alert	elbow	1 Sec	No	Yes
1083	1083	H10	Female	8	FALSE	NA	5.8	Yes	Sep 2015	92	TRUE	FALSE	FALSE	NA	FALSE	FALSE	11.3	TRUE	NA	FALSE	No	NA	No	None	TRUE	Yes	5	Yes	No	No	NA	NA	No	38.8	No	none	No	No	No	No/soft	No	Normal	Yes	none	Alert	hand	1 Sec	No	Yes
1084	1084	H10	Female	12	FALSE	70	6.1	Yes	Aug 2015	72	TRUE	FALSE	FALSE	110.16393442623	TRUE	FALSE	11.3	TRUE	-3SD	FALSE	Yes	No	Yes	None	TRUE	Yes	4	Yes	No	Yes	3	No	No	38	No	none	Yes	No	No	No/soft	No	Normal	Yes	none	Alert	hand	2 Sec	No	Yes
1085	1085	H10	Female	36	FALSE	84	7.1	Yes	Sep 2015	98	FALSE	TRUE	FALSE	101.408450704225	TRUE	TRUE	10.8	TRUE	<=-4SD	TRUE	No	NA	No	None	TRUE	No	NA	Yes	No	No	NA	NA	Yes	37.4	No	none	No	No	No	No/soft	No	Normal	No	none	Pain response	hand	1 Sec	No	No
1086	1086	H10	Female	15	FALSE	NA	4.8	Yes	Aug 2015	96	TRUE	FALSE	FALSE	NA	FALSE	FALSE	9	TRUE	NA	FALSE	Yes	Yes	No	None	TRUE	No	NA	Yes	No	Yes	7	No	No	38	No	none	No	No	No	No/soft	No	Normal	No	none	Alert	hand	4 Sec	No	Yes
1087	1087	H10	Female	7	FALSE	61.9	3.9	Yes	Aug 2015	94	FALSE	TRUE	FALSE	133.333333333333	TRUE	TRUE	10.3	TRUE	<=-4SD	TRUE	No	NA	Yes	None	TRUE	Yes	1	Yes	No	No	NA	NA	No	37.6	No	none	No	No	No	No/soft	No	Normal	Yes	none	Alert	hand	1 Sec	No	Yes
1088	1088	H10	Male	18	FALSE	NA	5.8	Yes	Aug 2015	87	FALSE	TRUE	FALSE	137.931034482759	TRUE	TRUE	10.5	TRUE	NA	FALSE	Yes	Yes	Yes	None	TRUE	Yes	2	Yes	No	No	NA	NA	Yes	39.7	No	none	No	No	No	No/soft	No	Normal	No	none	Verbal response	hand	2 Sec	No	No
1089	1089	H10	Male	12	FALSE	67.3	5.9	Yes	Aug 2015	92	TRUE	FALSE	FALSE	94.9152542372881	TRUE	FALSE	10.7	TRUE	<=-4SD	TRUE	Yes	Yes	Yes	None	TRUE	No	NA	Yes	No	Yes	3	No	No	36.6	No	none	No	No	No	No/soft	No	Normal	No	none	Alert	hand	2 Sec	No	Yes
1090	1090	H10	Male	5	FALSE	NA	5.5	Yes	Oct 2015	100	FALSE	FALSE	TRUE	NA	FALSE	FALSE	NA	FALSE	NA	FALSE	Yes	Yes	No	Foot	FALSE	No	NA	Yes	No	No	NA	NA	No	37.5	No	none	Yes	Yes	No	No/soft	No	Normal	Yes	none	Alert	hand	1 Sec	No	No
1091	1091	H10	Female	11	FALSE	NA	7.2	No	Oct 2015	NA	TRUE	FALSE	FALSE	NA	FALSE	FALSE	11	TRUE	NA	FALSE	Yes	Yes	Yes	None	TRUE	Yes	2	No	NA	Yes	2	No	Yes	41.5	No	none	No	No	No	No/soft	No	Normal	No	+ (mild/moderate)	Pain response	elbow	3 Sec	No	No
1092	1092	H10	Male	6	FALSE	53.5	3.4	Yes	Oct 2015	92	FALSE	TRUE	FALSE	129.411764705882	TRUE	TRUE	11	TRUE	-2SD	FALSE	No	NA	No	None	TRUE	Yes	1	No	NA	Yes	1	No	No	39.4	No	none	No	No	Yes	No/soft	No	Normal	Yes	+ (mild/moderate)	Alert	hand	1 Sec	No	Yes
1093	1093	H10	Male	7	FALSE	NA	5.5	Yes	Oct 2015	98	TRUE	FALSE	FALSE	129.454545454545	TRUE	TRUE	11.2	TRUE	NA	FALSE	Yes	No	No	None	TRUE	Yes	3	Yes	No	Yes	3	No	No	41	No	none	Yes	No	No	No/soft	No	Normal	Yes	none	Alert	hand	1 Sec	No	Yes
1094	1094	H10	Male	4	FALSE	NA	5.1	Yes	Oct 2015	99	FALSE	FALSE	TRUE	NA	FALSE	FALSE	12.4	FALSE	NA	FALSE	Yes	No	No	Foot	FALSE	Yes	2	No	NA	Yes	2	No	No	37.7	No	none	Yes	No	No	No/soft	No	Normal	No	none	Alert	hand	2 Sec	No	No
1095	1095	H10	Male	22	FALSE	82.5	8.3	Yes	Oct 2015	84	TRUE	FALSE	FALSE	130.120481927711	FALSE	FALSE	12.2	FALSE	-3SD	FALSE	Yes	Yes	Yes	None	TRUE	Yes	3	Yes	No	Yes	3	No	Yes	37.7	No	none	Yes	No	No	No/soft	No	Normal	Yes	none	Alert	hand	1 Sec	No	Yes
1096	1096	H10	Male	12	FALSE	NA	6.7	No	Oct 2015	NA	TRUE	FALSE	FALSE	130.149253731343	TRUE	FALSE	11.5	FALSE	NA	FALSE	Yes	No	No	None	TRUE	Yes	4	Yes	No	Yes	4	No	No	38.1	No	none	Yes	Yes	No	No/soft	No	Normal	Yes	none	Alert	hand	1 Sec	No	No
1097	1097	H10	Female	7	FALSE	NA	5.5	Yes	Oct 2015	90	TRUE	FALSE	FALSE	130.909090909091	TRUE	FALSE	10	TRUE	NA	FALSE	Yes	No	Yes	None	TRUE	No	NA	No	NA	Yes	21	No	No	36.7	No	none	No	No	No	No/soft	No	Normal	No	none	Verbal response	hand	2 Sec	No	No
1098	1098	H10	Male	12	FALSE	70	6.7	Yes	Oct 2015	92	TRUE	FALSE	FALSE	130.149253731343	TRUE	FALSE	11.5	FALSE	NA	FALSE	Yes	No	No	None	TRUE	Yes	4	Yes	No	Yes	4	No	No	38.1	No	none	Yes	Yes	No	No/soft	No	Normal	Yes	none	Alert	hand	1 Sec	No	No
1099	1099	H10	Female	12	FALSE	NA	7	Yes	Oct 2015	99	FALSE	TRUE	FALSE	85.7142857142857	TRUE	TRUE	13	FALSE	NA	FALSE	Yes	Yes	Yes	None	TRUE	Yes	1	No	NA	Yes	7	No	No	36.8	No	none	No	No	No	No/soft	No	Normal	No	none	Alert	hand	1 Sec	No	Yes
1100	1100	H10	Female	9	FALSE	NA	6.2	Yes	Oct 2015	82	FALSE	TRUE	FALSE	129.032258064516	TRUE	TRUE	12	FALSE	NA	FALSE	Yes	Yes	Yes	None	TRUE	Yes	1	Yes	No	No	NA	NA	No	38.5	No	none	Yes	No	No	No/soft	No	Normal	Yes	none	Alert	hand	2 Sec	Yes	Yes
1101	1101	H10	Male	11	FALSE	72	6	Yes	Oct 2015	95	TRUE	FALSE	FALSE	120	TRUE	TRUE	11	TRUE	<=-4SD	TRUE	No	NA	No	None	TRUE	Yes	7	No	NA	No	NA	NA	No	36.3	No	none	No	No	No	No/soft	No	Normal	Yes	none	Alert	hand	2 Sec	No	No
1102	1102	H10	Female	7	FALSE	NA	5.6	Yes	Nov 2015	96	FALSE	TRUE	FALSE	128.571428571429	TRUE	TRUE	12	FALSE	<=-4SD	TRUE	No	NA	No	None	TRUE	Yes	3	No	NA	Yes	3	No	Yes	38.4	No	none	No	No	No	No/soft	No	Normal	No	none	Alert	hand	2 Sec	No	Yes
1103	1103	H10	Female	4	FALSE	58	4	Yes	Nov 2015	99	TRUE	FALSE	FALSE	NA	FALSE	FALSE	NA	FALSE	-3SD	FALSE	Yes	No	No	None	TRUE	Yes	1	Yes	No	Yes	3	No	No	39	No	none	No	No	No	No/soft	No	Normal	No	none	Verbal response	hand	2 Sec	Yes	Yes
1104	1104	H10	Male	9	FALSE	NA	5.6	No	Nov 2015	NA	FALSE	TRUE	FALSE	135.714285714286	TRUE	TRUE	13	FALSE	NA	FALSE	Yes	No	No	None	TRUE	No	NA	No	NA	Yes	2	No	No	37.3	No	none	No	No	No	No/soft	No	Normal	No	none	Alert	hand	2 Sec	No	Yes
1105	1105	H10	Male	6	FALSE	50.7	3.1	Yes	Nov 2015	98	TRUE	FALSE	FALSE	129.032258064516	TRUE	TRUE	11.8	FALSE	<=-4SD	TRUE	No	NA	No	None	TRUE	No	NA	No	NA	No	NA	NA	No	36.5	No	none	No	No	No	No/soft	No	Normal	No	none	Alert	hand	2 Sec	No	Yes
1106	1106	H10	Female	8	FALSE	NA	6.6	Yes	Nov 2015	94	FALSE	TRUE	FALSE	127.272727272727	TRUE	TRUE	13	FALSE	NA	FALSE	No	NA	No	None	TRUE	Yes	6	Yes	No	No	NA	NA	No	36.7	No	none	Yes	No	No	No/soft	No	Normal	Yes	none	Alert	hand	2 Sec	No	Yes
1107	1107	H10	Male	5	FALSE	63	5.8	Yes	Nov 2015	99	TRUE	FALSE	FALSE	NA	FALSE	FALSE	NA	FALSE	<=-4SD	TRUE	No	NA	Yes	None	TRUE	Yes	7	Yes	No	Yes	7	No	No	38.9	No	none	No	No	No	No/soft	No	Normal	No	none	Alert	hand	1 Sec	No	Yes
1108	1108	H10	Female	4	FALSE	NA	3.5	Yes	Nov 2015	82	TRUE	FALSE	FALSE	45.7142857142857	FALSE	FALSE	NA	FALSE	-3SD	FALSE	No	NA	No	None	TRUE	Yes	2	Yes	No	Yes	3	No	No	39.3	No	none	Yes	No	No	No/soft	No	Normal	Yes	none	Alert	hand	2 Sec	No	Yes
1109	1109	H10	Female	26	FALSE	84	9.4	Yes	Oct 2015	99	TRUE	FALSE	FALSE	NA	FALSE	FALSE	13	FALSE	-1SD	FALSE	Yes	Yes	No	None	TRUE	Yes	3	Yes	No	Yes	1	No	No	36.7	No	none	No	No	No	No/soft	No	Normal	Yes	none	Alert	hand	2 Sec	No	Yes
1110	1110	H10	Male	11	TRUE	NA	5	Yes	Nov 2015	99	TRUE	FALSE	FALSE	144	TRUE	TRUE	8.5	TRUE	NA	FALSE	No	NA	No	Foot	TRUE	Yes	3	Yes	No	Yes	3	No	No	36.7	No	none	Yes	No	No	No/soft	No	Normal	Yes	+ + + (severe)	Verbal response	hand	2 Sec	No	Yes
1111	1111	H10	Male	7	FALSE	NA	5.4	Yes	Nov 2015	88	TRUE	FALSE	FALSE	133.333333333333	TRUE	TRUE	10.7	TRUE	NA	FALSE	Yes	No	Yes	None	TRUE	Yes	1	No	NA	No	NA	NA	No	37.2	No	none	No	No	No	No/soft	No	Normal	Yes	none	Alert	hand	2 Sec	No	Yes
1112	1112	H10	Male	12	FALSE	NA	6.1	Yes	Nov 2015	99	FALSE	TRUE	FALSE	131.147540983607	TRUE	TRUE	13	FALSE	NA	FALSE	Yes	No	No	None	TRUE	Yes	3	Yes	No	Yes	3	No	No	39.4	No	none	No	No	No	No/soft	No	Normal	Yes	none	Alert	hand	1 Sec	No	Yes
1113	1113	H10	Female	10	FALSE	74	5.9	No	Nov 2015	NA	TRUE	FALSE	FALSE	61.0169491525424	TRUE	TRUE	10	TRUE	-3SD	FALSE	No	NA	Yes	None	TRUE	No	NA	Yes	No	Yes	4	No	No	37.3	No	none	No	No	No	No/soft	No	Normal	Yes	none	Alert	hand	2 Sec	No	Yes
1114	1114	H10	Male	11	FALSE	70	6	Yes	Nov 2015	92	TRUE	FALSE	FALSE	120	TRUE	TRUE	13.5	FALSE	-3SD	FALSE	No	NA	Yes	None	TRUE	Yes	3	Yes	No	No	NA	NA	No	38.1	No	none	No	No	No	No/soft	No	Normal	Yes	none	Alert	hand	2 Sec	No	Yes
1115	1115	H10	Female	8	FALSE	NA	4.6	Yes	Nov 2015	97	TRUE	FALSE	FALSE	NA	FALSE	FALSE	11.5	FALSE	-2SD	FALSE	No	NA	No	None	TRUE	Yes	2	No	NA	Yes	3	No	Yes	37.1	No	none	No	No	No	No/soft	No	Normal	Yes	none	Pain response	hand	3 Sec	No	No
1116	1116	H10	Female	12	TRUE	64.3	5.4	Yes	Nov 2015	89	FALSE	TRUE	FALSE	133.333333333333	TRUE	TRUE	11	TRUE	<=-4SD	TRUE	No	NA	No	None	TRUE	No	NA	Yes	No	Yes	4	No	No	36.7	No	none	No	No	No	No/soft	No	Normal	No	none	Alert	hand	1 Sec	No	Yes
1117	1117	H10	Male	9	FALSE	70	6	Yes	Nov 2015	98	FALSE	TRUE	FALSE	140	TRUE	TRUE	10.9	TRUE	-3SD	FALSE	Yes	No	Yes	None	TRUE	Yes	14	No	NA	Yes	14	No	No	37.1	No	none	No	No	No	No/soft	No	Normal	No	none	Alert	hand	2 Sec	No	Yes
1118	1118	H10	Female	17	TRUE	79	6	Yes	Nov 2015	100	TRUE	FALSE	FALSE	133.333333333333	TRUE	FALSE	12.5	FALSE	-3SD	FALSE	Yes	No	No	None	TRUE	Yes	1	No	NA	Yes	5	No	No	37.9	No	none	No	No	No	No/soft	No	Normal	No	none	Alert	hand	2 Sec	No	Yes
1119	1119	H10	Female	8	TRUE	61	4.5	Yes	Nov 2015	98	TRUE	FALSE	FALSE	101.333333333333	TRUE	TRUE	10.5	TRUE	-3SD	FALSE	No	NA	No	None	TRUE	Yes	7	Yes	No	No	NA	NA	No	36.7	No	none	No	No	No	No/soft	No	Normal	No	none	Alert	hand	2 Sec	No	Yes
1120	1120	H10	Male	3	FALSE	NA	7	Yes	Nov 2015	99	FALSE	TRUE	FALSE	114.285714285714	FALSE	FALSE	NA	FALSE	NA	FALSE	No	NA	No	None	TRUE	No	NA	No	NA	No	NA	NA	No	37	No	none	Yes	No	No	No/soft	No	Normal	Yes	none	Verbal response	hand	2 Sec	No	No
1121	1121	H10	Female	13	FALSE	NA	6	No	Nov 2015	NA	TRUE	FALSE	FALSE	120	TRUE	TRUE	13	FALSE	NA	FALSE	No	NA	No	None	TRUE	Yes	31	Yes	No	Yes	7	No	No	38.2	No	none	No	No	No	No/soft	No	Normal	Yes	none	Alert	hand	1 Sec	No	Yes
1122	1122	H10	Male	8	FALSE	62.7	5.1	Yes	Nov 2015	98	FALSE	TRUE	FALSE	130.196078431373	TRUE	TRUE	11.6	FALSE	-3SD	FALSE	No	NA	No	None	TRUE	Yes	1	No	NA	No	NA	NA	Yes	38.8	No	none	No	No	No	No/soft	No	Normal	No	none	Alert	hand	1 Sec	No	Yes
1123	1123	H10	Female	9	FALSE	63	4.8	Yes	Nov 2015	75	TRUE	FALSE	FALSE	NA	TRUE	FALSE	10	TRUE	<=-4SD	TRUE	No	NA	Yes	None	TRUE	Yes	14	Yes	No	No	NA	NA	No	38.5	No	none	No	No	No	No/soft	No	Normal	Yes	none	Alert	hand	2 Sec	No	Yes
1124	1124	H10	Male	7	FALSE	NA	4.4	Yes	Dec 2015	98	TRUE	FALSE	FALSE	138.181818181818	TRUE	TRUE	10.9	TRUE	NA	FALSE	Yes	No	No	None	TRUE	Yes	1	Yes	No	Yes	2	No	No	38.6	No	none	No	No	No	No/soft	No	Normal	Yes	none	Alert	hand	2 Sec	No	Yes
1125	1125	H10	Female	8	FALSE	NA	4.9	Yes	Nov 2015	78	TRUE	FALSE	FALSE	NA	FALSE	FALSE	11.5	FALSE	-2SD	FALSE	No	NA	No	None	TRUE	Yes	1	Yes	No	No	NA	NA	No	38.8	No	none	No	No	No	No/soft	No	Normal	Yes	none	Alert	hand	2 Sec	No	Yes
1126	1126	H10	Male	24	FALSE	NA	7.5	Yes	Dec 2015	99	TRUE	FALSE	FALSE	NA	FALSE	FALSE	NA	FALSE	NA	FALSE	No	NA	No	None	TRUE	Yes	3	Yes	No	Yes	3	No	No	37.9	No	none	No	No	No	No/soft	No	Normal	Yes	+ + + (severe)	Alert	elbow	2 Sec	No	No
1127	1127	H10	Male	12	FALSE	NA	6.1	Yes	Nov 2015	97	FALSE	TRUE	FALSE	131.147540983607	TRUE	TRUE	11.9	FALSE	NA	FALSE	No	NA	No	None	TRUE	Yes	3	No	NA	No	NA	NA	No	38.1	No	none	No	No	No	No/soft	No	Normal	Yes	none	Verbal response	hand	2 Sec	No	Yes
1128	1128	H10	Male	23	FALSE	NA	9	Yes	Dec 2015	96	TRUE	FALSE	FALSE	NA	FALSE	FALSE	NA	FALSE	NA	FALSE	Yes	No	No	None	TRUE	Yes	2	Yes	No	Yes	1	No	No	38.2	No	none	No	No	No	No/soft	No	Normal	Yes	none	Alert	hand	2 Sec	No	No
1129	1129	H10	Male	24	FALSE	NA	7	Yes	Dec 2015	96	TRUE	FALSE	FALSE	131.428571428571	TRUE	TRUE	10.5	TRUE	NA	FALSE	No	NA	No	None	TRUE	No	NA	No	NA	No	NA	NA	No	37.6	No	none	No	No	No	No/soft	No	Normal	No	none	Alert	hand	2 Sec	No	No
1130	1130	H10	Male	13	FALSE	NA	7.4	Yes	Dec 2015	94	FALSE	TRUE	FALSE	129.72972972973	TRUE	TRUE	NA	FALSE	NA	FALSE	No	NA	Yes	None	TRUE	Yes	3	No	NA	No	NA	NA	No	39.1	No	none	No	No	No	No/soft	No	Normal	Yes	none	Alert	hand	2 Sec	No	Yes
1131	1131	H10	Female	9	FALSE	70.5	6.2	Yes	Nov 2015	92	FALSE	TRUE	FALSE	143.225806451613	TRUE	TRUE	13	FALSE	-3SD	FALSE	No	NA	No	None	TRUE	Yes	1	No	NA	Yes	3	No	No	38.5	No	none	No	No	No	No/soft	No	Normal	No	none	Alert	hand	2 Sec	No	Yes
1132	1132	H10	Female	7	FALSE	NA	6	Yes	Dec 2015	94	TRUE	FALSE	FALSE	133.333333333333	TRUE	TRUE	10.6	TRUE	NA	FALSE	No	NA	No	None	TRUE	Yes	150	Yes	Yes	No	NA	NA	No	38	No	none	Yes	Yes	No	No/soft	No	Normal	Yes	none	Verbal response	hand	2 Sec	No	No
1133	1133	H10	Female	24	FALSE	NA	5.4	Yes	Dec 2015	98	TRUE	FALSE	FALSE	133.333333333333	TRUE	TRUE	NA	FALSE	NA	FALSE	No	NA	Yes	None	TRUE	No	NA	No	NA	No	NA	NA	No	37.4	No	none	No	No	No	No/soft	No	Normal	No	none	Alert	hand	2 Sec	Yes	Yes
1134	1134	H10	Female	10	TRUE	NA	6	Yes	Jan 2016	99	TRUE	FALSE	FALSE	NA	FALSE	FALSE	10	TRUE	<=-4SD	TRUE	Yes	No	No	None	TRUE	No	NA	Yes	No	Yes	14	No	No	37.6	No	none	No	No	No	No/soft	No	Normal	No	none	Alert	hand	2 Sec	No	No
1135	1135	H10	Male	7	FALSE	NA	7.9	Yes	Jan 2016	85	TRUE	FALSE	FALSE	131.645569620253	TRUE	TRUE	11.5	FALSE	NA	FALSE	No	NA	No	None	TRUE	No	NA	Yes	Yes	No	NA	NA	No	38.2	No	none	Yes	No	No	No/soft	No	Normal	No	none	Alert	hand	1 Sec	No	Yes
1136	1136	H10	Female	8	FALSE	65.5	5.7	Yes	Jan 2016	96	TRUE	FALSE	FALSE	103.157894736842	TRUE	FALSE	13.9	FALSE	-3SD	FALSE	Yes	Yes	Yes	None	TRUE	Yes	3	No	NA	Yes	3	No	No	39.1	No	none	No	No	No	No/soft	No	Normal	No	none	Alert	hand	2 Sec	No	Yes
1137	1137	H10	Male	7	FALSE	NA	6	No	Jan 2016	NA	FALSE	TRUE	FALSE	133.333333333333	TRUE	TRUE	NA	FALSE	NA	FALSE	No	NA	No	None	TRUE	Yes	3	Yes	No	No	NA	NA	No	NA	No	none	Yes	No	No	No/soft	No	Normal	Yes	none	Alert	hand	2 Sec	No	Yes
1138	1138	H10	Female	8	FALSE	NA	6.5	Yes	Jan 2016	96	TRUE	FALSE	FALSE	60.3076923076923	TRUE	TRUE	11.3	TRUE	NA	FALSE	Yes	Yes	Yes	None	TRUE	Yes	3	No	NA	Yes	3	No	No	39.1	No	none	No	No	No	No/soft	No	Normal	No	none	Alert	hand	2 Sec	No	Yes
1139	1139	H10	Male	13	FALSE	NA	8.9	Yes	Jan 2016	98	TRUE	FALSE	FALSE	161.797752808989	TRUE	TRUE	12.9	FALSE	-3SD	FALSE	No	NA	No	None	TRUE	No	NA	No	NA	No	NA	NA	No	36.7	No	none	No	No	No	No/soft	No	Normal	No	none	Alert	hand	2 Sec	No	Yes
1140	1140	H10	Male	24	FALSE	NA	9.4	No	Jan 2016	NA	TRUE	FALSE	FALSE	NA	FALSE	FALSE	11.3	TRUE	NA	FALSE	No	NA	Yes	None	TRUE	Yes	3	Yes	No	No	NA	NA	No	38	No	none	No	No	No	No/soft	No	Normal	Yes	none	Alert	hand	2 Sec	No	Yes
1141	1141	H10	Male	24	FALSE	NA	9.4	No	Jan 2016	NA	TRUE	FALSE	FALSE	103.829787234043	TRUE	TRUE	11.3	TRUE	NA	FALSE	No	NA	Yes	None	TRUE	Yes	3	Yes	No	No	NA	NA	No	38	No	none	No	No	No	No/soft	No	Normal	Yes	none	Alert	hand	2 Sec	No	Yes
1142	1142	H10	Female	22	FALSE	NA	10	No	Jan 2016	NA	TRUE	FALSE	FALSE	NA	FALSE	FALSE	NA	FALSE	NA	FALSE	No	NA	No	None	TRUE	No	NA	Yes	No	No	NA	NA	No	36.5	No	none	No	No	No	No/soft	No	Normal	No	none	Alert	hand	2 Sec	No	Yes
1143	1143	H10	Female	9	FALSE	NA	6.1	Yes	Jan 2016	98	FALSE	TRUE	FALSE	NA	FALSE	FALSE	NA	FALSE	NA	FALSE	Yes	Yes	Yes	None	TRUE	Yes	3	No	NA	Yes	3	NA	No	36.8	No	none	No	No	No	No/soft	No	Normal	Yes	none	Alert	hand	2 Sec	No	Yes
1144	1144	H10	Male	7	FALSE	NA	5.7	Yes	Jan 2016	99	TRUE	FALSE	FALSE	NA	FALSE	FALSE	NA	FALSE	NA	FALSE	Yes	No	Yes	None	TRUE	Yes	7	Yes	No	Yes	3	No	No	37.7	No	none	No	No	No	No/soft	No	Normal	No	none	Alert	hand	2 Sec	No	Yes
1145	1145	H10	Female	7	FALSE	55.7	3.4	Yes	Jan 2016	97	FALSE	TRUE	FALSE	152.941176470588	TRUE	TRUE	NA	FALSE	<=-4SD	TRUE	Yes	No	Yes	None	TRUE	Yes	5	Yes	No	No	NA	NA	No	39.7	No	none	No	No	No	No/soft	No	Normal	No	none	Alert	hand	2 Sec	No	Yes
1146	1146	H10	Male	9	FALSE	NA	5.4	No	Jan 2016	NA	FALSE	TRUE	FALSE	130.37037037037	TRUE	TRUE	NA	FALSE	NA	FALSE	Yes	Yes	Yes	None	TRUE	Yes	3	Yes	No	No	NA	NA	No	37.8	No	none	No	No	No	No/soft	No	Normal	No	none	Alert	hand	2 Sec	No	Yes
1147	1147	H10	Female	48	FALSE	NA	11	Yes	Feb 2016	99	FALSE	TRUE	FALSE	111.272727272727	TRUE	TRUE	12	FALSE	NA	FALSE	Yes	No	No	None	TRUE	No	NA	No	NA	Yes	4	No	No	38	No	none	No	No	No	No/soft	No	Normal	No	none	Alert	hand	2 Sec	No	Yes
1148	1148	H10	Female	15	FALSE	NA	8.5	No	Jan 2016	NA	FALSE	TRUE	FALSE	103.529411764706	TRUE	TRUE	NA	FALSE	NA	FALSE	No	NA	Yes	None	TRUE	No	NA	No	NA	No	NA	NA	No	36.5	No	none	No	No	No	No/soft	No	Normal	No	none	Alert	hand	2 Sec	No	Yes
1149	1149	H10	NA	24	FALSE	NA	5	No	Jan 2016	NA	TRUE	FALSE	FALSE	120	TRUE	TRUE	10.5	TRUE	NA	FALSE	No	NA	No	None	TRUE	No	NA	No	NA	No	NA	NA	No	38.5	No	none	No	No	No	No/soft	No	Normal	No	none	Alert	hand	2 Sec	No	Yes
1150	1150	H10	Male	14	FALSE	NA	5.1	Yes	Feb 2016	99	TRUE	FALSE	FALSE	NA	FALSE	FALSE	9	TRUE	-3SD	FALSE	Yes	No	No	None	TRUE	Yes	2	No	NA	No	NA	NA	No	41.1	No	none	No	No	No	No/soft	No	Normal	No	none	Alert	hand	2 Sec	No	Yes
1151	1151	H10	Male	6	FALSE	NA	5	Yes	Feb 2016	97	TRUE	FALSE	FALSE	200	TRUE	FALSE	10	TRUE	NA	FALSE	Yes	No	No	None	TRUE	Yes	7	Yes	No	No	NA	NA	No	37.8	No	none	No	No	No	No/soft	No	Normal	Yes	none	Alert	hand	2 Sec	No	Yes
1152	1152	H10	Male	6	FALSE	NA	7	Yes	Feb 2016	98	TRUE	FALSE	FALSE	131.428571428571	FALSE	FALSE	10	TRUE	-3SD	FALSE	No	NA	No	None	TRUE	Yes	2	Yes	No	No	NA	NA	No	38	No	none	No	No	No	No/soft	No	Normal	Yes	none	Alert	hand	2 Sec	No	Yes
1153	1153	H10	Male	10	FALSE	65	7.2	Yes	Feb 2016	94	FALSE	TRUE	FALSE	83.3333333333333	TRUE	TRUE	12	FALSE	NA	FALSE	Yes	Yes	Yes	None	TRUE	No	NA	No	NA	Yes	7	No	No	38.7	No	none	No	No	No	No/soft	No	Normal	Yes	none	Alert	hand	2 Sec	No	No
1154	1154	H10	Male	14	FALSE	NA	7.2	Yes	Feb 2016	99	FALSE	TRUE	FALSE	122.222222222222	TRUE	TRUE	12	FALSE	NA	FALSE	Yes	Yes	Yes	None	TRUE	Yes	2	Yes	No	No	NA	NA	No	36.7	No	none	No	No	No	No/soft	No	Normal	Yes	none	Alert	hand	2 Sec	No	Yes
1155	1155	H10	Female	12	FALSE	NA	5.2	Yes	Feb 2016	99	FALSE	TRUE	FALSE	130.769230769231	TRUE	TRUE	8.8	TRUE	NA	FALSE	No	NA	Yes	None	TRUE	Yes	1	Yes	Yes	Yes	7	No	No	39.2	No	none	No	No	No	No/soft	No	Normal	No	none	Alert	hand	2 Sec	No	Yes
1156	1156	H10	Female	7	TRUE	NA	4	Yes	Feb 2016	98	FALSE	FALSE	TRUE	NA	FALSE	FALSE	NA	FALSE	NA	FALSE	Yes	No	No	Foot	FALSE	Yes	4	Yes	No	Yes	4	No	No	37.4	No	none	No	No	Yes	No/soft	No	Normal	No	none	Alert	hand	2 Sec	No	Yes
1157	1157	H10	Male	4	FALSE	NA	3.5	Yes	Feb 2016	99	TRUE	FALSE	FALSE	NA	FALSE	FALSE	8	FALSE	NA	FALSE	No	NA	No	None	TRUE	No	NA	Yes	No	No	NA	NA	No	36.7	No	none	No	No	No	No/soft	No	Normal	Yes	none	Verbal response	hand	2 Sec	No	Yes
1158	1158	H10	Male	14	FALSE	NA	9.2	No	Feb 2016	NA	TRUE	FALSE	FALSE	103.478260869565	TRUE	TRUE	10	TRUE	NA	FALSE	No	NA	Yes	None	TRUE	Yes	7	Yes	No	No	NA	NA	No	NA	No	none	Yes	No	No	No/soft	No	Normal	No	none	Verbal response	hand	2 Sec	No	Yes
1159	1159	H10	Male	14	TRUE	NA	6.6	No	Feb 2016	NA	TRUE	FALSE	FALSE	59.3939393939394	TRUE	FALSE	12	FALSE	NA	FALSE	Yes	Yes	Yes	None	TRUE	Yes	2	No	NA	Yes	2	No	No	37.6	No	none	No	No	No	No/soft	No	Normal	No	+ (mild/moderate)	Alert	hand	2 Sec	No	No
1160	1160	H10	Male	10	TRUE	NA	5.3	Yes	Feb 2016	97	TRUE	FALSE	FALSE	NA	FALSE	FALSE	NA	FALSE	NA	FALSE	Yes	No	No	None	TRUE	No	NA	No	NA	Yes	7	No	No	37.1	No	none	No	No	No	No/soft	No	Normal	No	none	Alert	hand	2 Sec	No	Yes
1161	1161	H10	Male	48	FALSE	NA	6	Yes	Feb 2016	96	TRUE	FALSE	FALSE	NA	FALSE	FALSE	10	TRUE	NA	FALSE	No	NA	No	None	TRUE	No	NA	No	NA	Yes	1	No	No	38.5	No	none	No	No	No	No/soft	No	Normal	No	none	Alert	hand	2 Sec	No	Yes
1162	1162	H10	Female	9	FALSE	69	5.8	Yes	Feb 2016	90	TRUE	FALSE	FALSE	131.034482758621	TRUE	FALSE	11.2	TRUE	<=-4SD	TRUE	Yes	No	No	None	TRUE	Yes	2	No	NA	Yes	7	No	No	37.9	No	none	No	No	No	No/soft	No	Normal	No	none	Alert	hand	2 Sec	No	Yes
1163	1163	H10	Male	24	FALSE	NA	12	Yes	Mar 2016	97	TRUE	FALSE	FALSE	NA	FALSE	FALSE	12	FALSE	NA	FALSE	No	NA	Yes	None	TRUE	Yes	3	No	NA	No	NA	NA	No	38.4	No	none	No	No	No	No/soft	No	Normal	No	none	Alert	hand	2 Sec	No	Yes
1164	1164	H10	Male	8	FALSE	61	4	Yes	Feb 2016	97	TRUE	FALSE	FALSE	130	TRUE	TRUE	8.5	TRUE	<=-4SD	TRUE	Yes	No	Yes	None	TRUE	No	NA	No	NA	No	NA	NA	No	37.2	No	none	No	No	No	No/soft	No	Normal	No	none	Alert	hand	2 Sec	No	Yes
1165	1165	H10	Female	22	FALSE	NA	3.2	Yes	Feb 2016	96	TRUE	FALSE	FALSE	215	TRUE	FALSE	9	TRUE	NA	FALSE	Yes	No	No	None	TRUE	Yes	3	No	NA	Yes	3	No	No	37.4	No	none	No	No	No	No/soft	No	Normal	No	none	Alert	hand	2 Sec	No	Yes
1166	1166	H10	Female	20	FALSE	74	5.9	Yes	Mar 2016	94	TRUE	FALSE	FALSE	59.6610169491525	TRUE	TRUE	10.6	TRUE	-3SD	FALSE	Yes	Yes	Yes	None	TRUE	No	NA	No	NA	Yes	5	No	No	36.5	No	none	No	No	No	No/soft	No	Normal	No	none	Alert	hand	2 Sec	No	Yes
1167	1167	H10	Male	12	FALSE	NA	5.5	Yes	Feb 2016	100	TRUE	FALSE	FALSE	129.454545454545	TRUE	TRUE	10	TRUE	NA	FALSE	Yes	Yes	Yes	None	TRUE	Yes	14	No	NA	No	NA	NA	Yes	37.8	No	none	No	No	No	No/soft	No	Normal	No	none	Alert	hand	3 Sec	No	Yes
1168	1168	H10	Male	10	FALSE	70	6	Yes	Mar 2016	90	FALSE	TRUE	FALSE	173.333333333333	TRUE	TRUE	13	FALSE	-3SD	FALSE	Yes	Yes	No	None	TRUE	No	NA	Yes	No	Yes	3	No	No	36.8	No	none	No	No	No	No/soft	No	Normal	No	none	Alert	hand	2 Sec	No	Yes
1169	1169	H10	Female	8	FALSE	NA	5.5	Yes	Mar 2016	95	TRUE	FALSE	FALSE	130.909090909091	TRUE	TRUE	11	TRUE	NA	FALSE	Yes	No	No	None	TRUE	Yes	3	Yes	No	Yes	1	No	No	38.5	No	none	No	No	No	No/soft	No	Normal	No	none	Alert	hand	2 Sec	No	Yes
1170	1170	H10	Female	7	FALSE	NA	6.5	Yes	Mar 2016	99	TRUE	FALSE	FALSE	129.230769230769	TRUE	TRUE	11	TRUE	NA	FALSE	No	NA	No	None	TRUE	Yes	4	Yes	No	Yes	7	No	No	37.4	No	none	No	No	No	No/soft	No	Normal	No	none	Alert	hand	2 Sec	No	Yes
1171	1171	H10	Male	7	FALSE	NA	7	Yes	Mar 2016	87	FALSE	FALSE	TRUE	NA	FALSE	FALSE	13.5	FALSE	NA	FALSE	Yes	Yes	No	Foot	FALSE	Yes	6	Yes	No	Yes	6	No	No	38.4	No	none	No	Yes	No	No/soft	No	Normal	Yes	none	Alert	hand	2 Sec	No	Yes
1172	1172	H10	Female	25	FALSE	NA	11	Yes	Mar 2016	97	FALSE	FALSE	TRUE	NA	FALSE	FALSE	13	FALSE	NA	FALSE	No	NA	Yes	Foot	FALSE	Yes	7	No	NA	No	NA	NA	No	40.7	No	none	No	No	No	No/soft	No	Normal	No	none	Alert	hand	2 Sec	No	Yes
1173	1173	H10	Male	12	FALSE	NA	4.6	Yes	Mar 2016	98	FALSE	TRUE	FALSE	NA	FALSE	FALSE	10	TRUE	NA	FALSE	Yes	No	Yes	None	TRUE	No	NA	Yes	No	Yes	7	No	No	36.7	No	none	No	No	No	No/soft	No	Normal	No	none	Alert	hand	2 Sec	No	Yes
1174	1174	H10	Male	7	FALSE	NA	6.3	Yes	Mar 2016	97	TRUE	FALSE	FALSE	130.793650793651	TRUE	TRUE	11	TRUE	NA	FALSE	Yes	Yes	No	None	TRUE	Yes	2	Yes	No	Yes	3	No	No	36.7	No	none	No	No	No	No/soft	No	Normal	No	none	Alert	hand	2 Sec	No	Yes
1175	1175	H10	Male	39	FALSE	NA	13	Yes	Feb 2016	96	FALSE	FALSE	TRUE	NA	FALSE	FALSE	14	FALSE	NA	FALSE	No	NA	Yes	Foot	FALSE	Yes	3	Yes	No	No	NA	NA	No	37.9	No	none	No	No	No	No/soft	No	Normal	Yes	none	Alert	hand	2 Sec	No	Yes
1176	1176	H10	Male	4	FALSE	59	5.7	Yes	Mar 2016	96	FALSE	FALSE	TRUE	NA	FALSE	FALSE	14	FALSE	-1SD	FALSE	Yes	Yes	No	Foot	FALSE	Yes	4	Yes	No	No	NA	NA	No	38.4	No	none	No	No	No	No/soft	No	Normal	No	none	Alert	hand	2 Sec	No	Yes
1177	1177	H10	Female	14	FALSE	NA	5.1	Yes	Mar 2016	98	TRUE	FALSE	FALSE	130.196078431373	TRUE	FALSE	10.5	TRUE	NA	FALSE	Yes	No	Yes	None	TRUE	Yes	7	Yes	No	Yes	7	No	No	38	No	none	No	No	No	Yes	No	Normal	Yes	none	Alert	hand	2 Sec	No	Yes
1178	1178	H10	Male	16	FALSE	NA	6.9	Yes	Mar 2016	97	FALSE	TRUE	FALSE	127.536231884058	TRUE	TRUE	11.5	FALSE	<=-4SD	TRUE	Yes	No	No	None	TRUE	Yes	6	Yes	No	Yes	6	No	No	38.5	No	none	No	No	No	No/soft	No	Normal	No	none	Alert	hand	2 Sec	No	Yes
1179	1179	H10	Male	7	FALSE	NA	5.5	Yes	Mar 2016	72	TRUE	FALSE	FALSE	130.909090909091	TRUE	FALSE	11.5	FALSE	NA	FALSE	Yes	No	Yes	None	TRUE	Yes	14	Yes	No	Yes	4	No	No	37.3	No	none	No	No	No	No/soft	No	Normal	Yes	+ (mild/moderate)	Alert	hand	2 Sec	No	Yes
1180	1180	H10	Male	12	TRUE	NA	7.7	Yes	Mar 2016	97	TRUE	FALSE	FALSE	135.064935064935	TRUE	TRUE	10.5	TRUE	-3SD	FALSE	Yes	No	Yes	None	TRUE	Yes	90	Yes	Yes	Yes	2	No	No	38.2	No	none	No	No	No	No/soft	No	Normal	No	none	Alert	hand	3 Sec	No	Yes
1181	1181	H10	Female	15	FALSE	76	7.8	Yes	Mar 2016	99	FALSE	TRUE	FALSE	133.333333333333	TRUE	TRUE	14	FALSE	-2SD	FALSE	Yes	Yes	No	None	TRUE	No	NA	No	NA	Yes	7	Yes	No	37.6	No	none	No	No	No	No/soft	No	Normal	No	none	Alert	hand	2 Sec	No	Yes
1182	1182	H10	Male	12	FALSE	NA	6.6	Yes	Mar 2016	92	TRUE	FALSE	FALSE	NA	FALSE	FALSE	11	TRUE	NA	FALSE	No	NA	No	None	TRUE	No	NA	No	NA	No	NA	NA	No	37.3	No	none	No	No	No	No/soft	No	Normal	Yes	none	Alert	hand	2 Sec	No	Yes
1183	1183	H10	Male	5	FALSE	NA	14	Yes	Mar 2016	84	FALSE	TRUE	FALSE	NA	FALSE	FALSE	14	FALSE	-3SD	FALSE	Yes	Yes	No	None	TRUE	Yes	1	Yes	No	No	NA	NA	No	38	No	none	No	No	No	No/soft	No	weak	Yes	none	Alert	hand	1 Sec	No	Yes
1184	1184	H10	Female	22	FALSE	NA	7.7	Yes	Mar 2016	72	TRUE	FALSE	FALSE	132.987012987013	TRUE	TRUE	12.4	FALSE	NA	FALSE	Yes	Yes	Yes	None	TRUE	Yes	5	No	NA	No	NA	NA	No	38	No	none	No	Yes	No	No/soft	No	Normal	Yes	none	Alert	hand	2 Sec	No	Yes
1185	1185	H10	NA	9	FALSE	67	5.6	Yes	Mar 2016	80	FALSE	TRUE	FALSE	NA	FALSE	FALSE	12	FALSE	-3SD	FALSE	Yes	Yes	Yes	None	TRUE	Yes	3	Yes	No	Yes	1	No	No	38.7	No	none	No	No	No	No/soft	No	Normal	Yes	none	Alert	hand	2 Sec	No	Yes
1186	1186	H10	Female	9	FALSE	NA	5.1	Yes	Mar 2016	88	FALSE	TRUE	FALSE	117.647058823529	TRUE	TRUE	12	FALSE	NA	FALSE	Yes	Yes	No	Foot	TRUE	Yes	4	Yes	No	No	NA	NA	No	39	No	none	No	No	No	No/soft	No	Normal	Yes	none	Alert	hand	2 Sec	No	Yes
1187	1187	H10	Male	13	FALSE	NA	5.6	Yes	Apr 2016	92	FALSE	TRUE	FALSE	NA	FALSE	FALSE	12	FALSE	NA	FALSE	Yes	Yes	No	None	TRUE	Yes	2	Yes	No	Yes	3	No	No	38.6	No	none	No	No	No	No/soft	No	Normal	No	none	Alert	hand	2 Sec	No	Yes
1188	1188	H10	Male	6	FALSE	57	3.3	Yes	Apr 2016	93	TRUE	FALSE	FALSE	NA	FALSE	FALSE	10	TRUE	-3SD	FALSE	No	NA	No	None	TRUE	Yes	1	No	NA	Yes	3	No	No	37.3	No	none	No	No	No	No/soft	No	Normal	Yes	none	Alert	hand	2 Sec	No	Yes
1189	1189	H10	Female	6	FALSE	58	4.1	Yes	Apr 2016	95	TRUE	FALSE	FALSE	NA	FALSE	FALSE	11.5	FALSE	-3SD	FALSE	Yes	Yes	Yes	None	TRUE	Yes	1	Yes	No	Yes	4	No	No	36.6	No	none	No	No	No	No/soft	No	Normal	No	none	Alert	hand	2 Sec	No	Yes
1190	1190	H10	Female	16	FALSE	67	8	Yes	Apr 2016	86	FALSE	TRUE	FALSE	130	FALSE	FALSE	11.5	FALSE	-1SD	FALSE	No	NA	No	None	TRUE	Yes	3	Yes	No	No	NA	NA	No	36.9	No	none	No	No	No	No/soft	No	Normal	Yes	none	Alert	hand	2 Sec	No	Yes
1191	1191	H10	Female	11	FALSE	NA	5.1	Yes	Apr 2016	95	FALSE	TRUE	FALSE	62.7450980392157	TRUE	TRUE	12.6	FALSE	NA	FALSE	Yes	No	Yes	None	TRUE	Yes	2	No	NA	No	NA	NA	No	37.3	No	none	Yes	No	No	No/soft	No	Normal	Yes	none	Alert	hand	2 Sec	No	No
1192	1192	H10	Female	21	FALSE	NA	6.4	Yes	Apr 2016	95	TRUE	FALSE	FALSE	125	TRUE	TRUE	8.8	TRUE	NA	FALSE	Yes	No	No	None	TRUE	No	NA	No	NA	Yes	4	No	No	36.8	No	none	No	No	No	No/soft	No	Normal	No	none	Alert	hand	2 Sec	No	Yes
1193	1193	H10	Female	14	FALSE	NA	7.1	Yes	Apr 2016	94	TRUE	FALSE	FALSE	129.577464788732	TRUE	FALSE	10.5	TRUE	NA	FALSE	Yes	No	No	None	TRUE	Yes	14	Yes	No	Yes	3	No	No	36.4	No	none	No	No	No	No/soft	No	Normal	Yes	none	Alert	hand	2 Sec	No	Yes
1194	1194	H10	Female	14	FALSE	78	8	No	Apr 2016	NA	FALSE	TRUE	FALSE	NA	FALSE	FALSE	13.5	FALSE	NA	FALSE	No	NA	No	None	TRUE	Yes	5	No	NA	Yes	5	No	Yes	38.9	No	none	No	No	No	No/soft	No	Normal	No	none	Alert	hand	2 Sec	No	Yes
1195	1195	H10	Female	18	FALSE	NA	4.4	Yes	Apr 2016	98	TRUE	FALSE	FALSE	60	TRUE	FALSE	NA	FALSE	NA	FALSE	No	NA	Yes	None	TRUE	Yes	1	No	NA	Yes	1	No	Yes	37.3	No	none	No	No	No	No/soft	No	Normal	No	none	Alert	hand	2 Sec	No	Yes
1196	1196	H10	Male	19	FALSE	77	7.1	Yes	Apr 2016	95	FALSE	TRUE	FALSE	NA	FALSE	FALSE	12	FALSE	-3SD	FALSE	Yes	Yes	Yes	None	TRUE	Yes	3	Yes	No	No	NA	NA	No	37.2	No	none	No	No	No	No/soft	No	Normal	No	none	Alert	hand	2 Sec	No	Yes
1197	1197	H10	Female	6	FALSE	NA	6.5	Yes	Mar 2016	93	FALSE	TRUE	FALSE	89.8461538461538	TRUE	TRUE	12	FALSE	NA	FALSE	Yes	No	No	None	TRUE	Yes	7	Yes	No	Yes	7	No	No	38.2	No	none	No	No	No	No/soft	No	Normal	Yes	none	Alert	hand	2 Sec	No	Yes
1198	1198	H10	Female	14	FALSE	69.5	4.2	Yes	Apr 2016	99	TRUE	FALSE	FALSE	NA	FALSE	FALSE	9.5	TRUE	<=-4SD	TRUE	Yes	No	Yes	None	TRUE	Yes	4	No	NA	Yes	4	No	No	38.2	No	none	No	No	No	No/soft	No	Normal	No	none	Alert	hand	2 Sec	No	Yes
1199	1199	H10	Female	15	TRUE	NA	6.2	Yes	Apr 2016	91	TRUE	FALSE	FALSE	NA	FALSE	FALSE	10.5	TRUE	NA	FALSE	No	NA	No	None	TRUE	No	NA	No	NA	Yes	3	No	No	39	No	none	Yes	No	Yes	No/soft	No	Normal	Yes	none	Verbal response	hand	1 Sec	No	No
1200	1200	H10	Male	8	FALSE	67	6.2	Yes	Apr 2016	95	FALSE	TRUE	FALSE	116.129032258065	TRUE	TRUE	12.5	FALSE	-3SD	FALSE	Yes	Yes	Yes	None	TRUE	Yes	1	Yes	No	Yes	5	No	No	38.1	No	none	No	No	No	No/soft	No	Normal	Yes	none	Alert	hand	2 Sec	No	Yes
1201	1201	H10	Male	5	FALSE	NA	4	Yes	Apr 2016	84	TRUE	FALSE	FALSE	130	FALSE	FALSE	11	FALSE	NA	FALSE	No	NA	No	None	TRUE	Yes	5	Yes	No	No	NA	NA	No	37.3	No	none	No	No	No	No/soft	No	Normal	Yes	none	Alert	hand	2 Sec	No	Yes
1202	1202	H10	Female	19	FALSE	73.5	5.5	Yes	Apr 2016	94	FALSE	TRUE	FALSE	129.454545454545	TRUE	TRUE	11	TRUE	<=-4SD	TRUE	Yes	No	No	None	TRUE	Yes	1	Yes	No	No	NA	NA	No	37.4	No	none	No	No	No	No/soft	No	Normal	Yes	none	Alert	hand	2 Sec	No	Yes
1203	1203	H10	Male	12	FALSE	NA	6.8	Yes	May 2016	93	TRUE	FALSE	FALSE	135.294117647059	TRUE	FALSE	12	FALSE	-1SD	FALSE	Yes	Yes	No	None	TRUE	Yes	7	No	NA	Yes	3	No	No	36.2	No	none	No	No	No	No/soft	No	Normal	No	none	Alert	hand	2 Sec	No	Yes
1204	1204	H10	Female	8	FALSE	62.5	6.5	No	May 2016	NA	TRUE	FALSE	FALSE	45.2307692307692	TRUE	TRUE	10.5	TRUE	-1SD	FALSE	Yes	Yes	No	None	TRUE	Yes	3	No	NA	Yes	2	No	No	36	No	none	No	No	No	No/soft	No	Normal	No	none	Alert	hand	2 Sec	No	Yes
1205	1205	H10	Male	7	FALSE	98	11	Yes	May 2016	97	TRUE	FALSE	FALSE	123.636363636364	FALSE	FALSE	11.3	TRUE	-3SD	FALSE	No	NA	No	None	TRUE	Yes	1	No	NA	No	NA	NA	Yes	36.7	No	none	No	No	No	No/soft	No	Normal	No	none	Alert	hand	2 Sec	No	Yes
1206	1206	H10	Female	15	FALSE	72	7.1	Yes	Apr 2016	92	TRUE	FALSE	FALSE	202.816901408451	TRUE	TRUE	10	TRUE	-2SD	FALSE	No	NA	Yes	None	TRUE	Yes	14	No	NA	No	NA	NA	No	37.1	No	none	No	No	No	No/soft	No	Normal	No	none	Alert	hand	2 Sec	No	Yes
1207	1207	H10	Male	12	FALSE	73	6.2	Yes	May 2016	99	TRUE	FALSE	FALSE	NA	FALSE	FALSE	12	FALSE	-3SD	FALSE	Yes	Yes	No	None	TRUE	Yes	12	Yes	No	Yes	12	No	No	36.9	No	none	No	No	No	No/soft	No	Normal	No	none	Alert	hand	2 Sec	No	Yes
1208	1208	H10	Female	6	FALSE	NA	3.6	Yes	Apr 2016	94	TRUE	FALSE	FALSE	NA	FALSE	FALSE	11.5	FALSE	NA	FALSE	Yes	Yes	Yes	None	TRUE	Yes	90	Yes	No	Yes	7	No	No	38.9	No	none	No	No	No	No/soft	No	Normal	No	none	Alert	hand	2 Sec	No	Yes
1209	1209	H10	Female	36	FALSE	51	NA	Yes	Apr 2016	99	TRUE	FALSE	FALSE	NA	FALSE	FALSE	9	TRUE	-3SD	FALSE	Yes	Yes	No	Foot	TRUE	Yes	7	Yes	Yes	No	NA	NA	Yes	37.1	No	none	No	No	No	No/soft	No	Normal	Yes	none	Alert	hand	2 Sec	No	No
1210	1210	H10	Male	6	TRUE	NA	6.7	Yes	May 2016	88	FALSE	TRUE	FALSE	119.402985074627	TRUE	TRUE	13	FALSE	NA	FALSE	Yes	Yes	Yes	None	TRUE	Yes	1	Yes	No	Yes	4	No	No	36.6	No	none	No	No	No	No/soft	No	Normal	Yes	none	Pain response	hand	1 Sec	No	Yes
1211	1211	H10	Male	24	FALSE	NA	11	Yes	May 2016	94	TRUE	FALSE	FALSE	NA	FALSE	FALSE	13.8	FALSE	NA	FALSE	Yes	No	No	None	TRUE	Yes	7	Yes	No	Yes	4	No	No	36.8	No	none	No	No	No	No/soft	No	Normal	No	none	Alert	hand	2 Sec	No	No
1212	1212	H10	Male	8	FALSE	NA	9	Yes	May 2016	98	FALSE	FALSE	TRUE	NA	FALSE	FALSE	13.5	FALSE	NA	FALSE	Yes	Yes	Yes	Foot	FALSE	Yes	3	Yes	No	Yes	4	No	No	37.9	No	none	No	No	No	No/soft	No	Normal	No	none	Alert	hand	2 Sec	No	Yes
1213	1213	H10	Female	6	FALSE	NA	4	Yes	Apr 2016	92	TRUE	FALSE	FALSE	NA	FALSE	FALSE	9	TRUE	NA	FALSE	No	NA	Yes	None	TRUE	Yes	14	Yes	No	Yes	10	Yes	No	37.2	No	none	No	No	No	No/soft	No	Normal	No	none	Alert	hand	2 Sec	No	Yes
1214	1214	H10	Female	12	FALSE	NA	5.1	Yes	May 2016	98	TRUE	FALSE	FALSE	125.490196078431	TRUE	TRUE	9	TRUE	NA	FALSE	Yes	No	Yes	None	TRUE	Yes	1	Yes	No	No	NA	NA	No	39	No	none	No	No	No	No/soft	No	Normal	No	none	Alert	hand	2 Sec	No	Yes
1215	1215	H10	Male	5	FALSE	NA	4.7	Yes	May 2016	99	TRUE	FALSE	FALSE	144.68085106383	FALSE	FALSE	NA	FALSE	-3SD	FALSE	No	NA	Yes	None	TRUE	No	NA	No	NA	Yes	6	Yes	No	36.9	No	none	No	No	No	No/soft	No	Normal	No	none	Alert	hand	2 Sec	No	Yes
1216	1216	H10	Male	11	FALSE	64	5.6	Yes	May 2016	77	TRUE	FALSE	FALSE	130	TRUE	TRUE	11.5	FALSE	-3SD	FALSE	No	NA	Yes	None	TRUE	No	NA	Yes	No	No	NA	NA	No	36.9	No	none	No	No	No	No/soft	No	Normal	Yes	none	Alert	hand	2 Sec	No	Yes
1217	1217	H10	Female	9	FALSE	NA	7	Yes	May 2016	94	FALSE	TRUE	FALSE	131.428571428571	TRUE	TRUE	12	FALSE	NA	FALSE	No	NA	No	None	TRUE	Yes	7	Yes	No	No	NA	NA	No	38	No	none	No	No	No	No/soft	No	Normal	No	none	Alert	hand	2 Sec	No	Yes
1218	1218	H10	Female	15	FALSE	75	6.7	Yes	May 2016	93	TRUE	FALSE	FALSE	131.34328358209	TRUE	FALSE	11	TRUE	-3SD	FALSE	Yes	Yes	Yes	None	TRUE	Yes	6	Yes	No	Yes	6	No	No	36.9	No	none	No	No	No	No/soft	No	Normal	Yes	none	Alert	hand	2 Sec	No	Yes
1219	1219	H10	Female	8	FALSE	59	4.1	Yes	May 2016	99	TRUE	FALSE	FALSE	NA	FALSE	FALSE	10.5	TRUE	-3SD	FALSE	No	NA	Yes	None	TRUE	Yes	1	Yes	No	Yes	1	No	No	36.8	No	none	No	No	No	No/soft	No	Normal	No	none	Pain response	hand	2 Sec	No	No
1220	1220	H10	Female	30	FALSE	NA	7	Yes	May 2016	91	TRUE	FALSE	FALSE	131.428571428571	TRUE	TRUE	11	TRUE	NA	FALSE	No	NA	No	None	TRUE	No	NA	No	NA	No	NA	NA	No	37.6	No	none	No	No	No	Yes	No	Normal	No	none	Alert	hand	2 Sec	No	No
1221	1221	H10	Female	10	FALSE	68	5.2	Yes	May 2016	97	FALSE	TRUE	FALSE	130.769230769231	TRUE	TRUE	11	TRUE	-3SD	FALSE	No	NA	No	None	TRUE	No	NA	No	NA	No	NA	NA	No	36.9	No	none	No	No	No	No/soft	No	Normal	No	none	Alert	hand	2 Sec	No	Yes
1222	1222	H10	Male	4	FALSE	NA	7.3	Yes	May 2016	94	FALSE	TRUE	FALSE	98.6301369863014	FALSE	FALSE	13	FALSE	NA	FALSE	No	NA	No	None	TRUE	Yes	15	Yes	No	Yes	2	No	No	38.4	No	none	No	No	No	No/soft	No	Normal	Yes	none	Alert	hand	2 Sec	No	Yes
1223	1223	H10	Male	48	TRUE	58	4.4	Yes	Jun 2016	94	TRUE	FALSE	FALSE	100	TRUE	FALSE	11	TRUE	<=-4SD	TRUE	No	NA	Yes	None	TRUE	Yes	7	Yes	No	No	NA	NA	No	36.3	No	none	No	No	No	No/soft	No	Normal	Yes	none	Alert	hand	2 Sec	No	Yes
1224	1224	H10	Male	18	FALSE	77	7	Yes	May 2016	97	TRUE	FALSE	FALSE	NA	TRUE	FALSE	11	TRUE	-3SD	FALSE	Yes	Yes	Yes	None	TRUE	Yes	3	Yes	No	Yes	1	No	No	36.8	No	none	No	No	No	No/soft	No	Normal	No	none	Alert	hand	2 Sec	No	Yes
1225	1225	H10	Male	4	FALSE	65	5	Yes	May 2016	96	TRUE	FALSE	FALSE	129.6	FALSE	FALSE	NA	FALSE	-3SD	FALSE	Yes	Yes	No	None	TRUE	Yes	2	No	NA	Yes	2	No	No	36.6	No	none	No	No	No	No/soft	No	Normal	No	none	Alert	hand	2 Sec	No	Yes
1226	1226	H10	Male	24	FALSE	84	10	Yes	May 2016	92	FALSE	TRUE	FALSE	128	TRUE	TRUE	12	FALSE	-1SD	FALSE	No	NA	No	None	TRUE	No	NA	Yes	No	No	NA	NA	No	38.1	No	none	No	No	No	No/soft	No	Normal	No	none	Alert	hand	2 Sec	No	Yes
1227	1227	H10	Female	9	FALSE	NA	7	Yes	Jun 2016	98	FALSE	TRUE	FALSE	181.714285714286	FALSE	FALSE	10.5	TRUE	NA	FALSE	Yes	Yes	Yes	None	TRUE	Yes	1	No	NA	Yes	1	No	Yes	38.3	No	none	No	No	Yes	No/soft	No	Normal	Yes	+ (mild/moderate)	Unresponsive	hand	2 Sec	Yes	No
1228	1228	H10	Male	4	FALSE	59	4.1	Yes	May 2016	80	TRUE	FALSE	FALSE	NA	FALSE	FALSE	NA	FALSE	-3SD	FALSE	No	NA	No	None	TRUE	Yes	5	No	NA	No	NA	NA	Yes	37.1	No	none	No	No	No	No/soft	No	Normal	Yes	none	Alert	hand	2 Sec	No	Yes
1229	1229	H10	Female	12	FALSE	74	9	Yes	May 2016	82	TRUE	FALSE	FALSE	129.777777777778	TRUE	TRUE	11.2	TRUE	NA	FALSE	No	NA	No	None	TRUE	Yes	6	Yes	No	No	NA	NA	No	36.6	No	none	No	No	No	No/soft	No	Normal	Yes	none	Alert	hand	2 Sec	No	Yes
1230	1230	H10	Female	9	FALSE	66.5	5	Yes	May 2016	95	TRUE	FALSE	FALSE	180	TRUE	TRUE	11.3	TRUE	-3SD	FALSE	No	NA	Yes	None	TRUE	Yes	7	Yes	No	Yes	30	Yes	No	37	No	none	No	No	No	No/soft	No	weak	No	+ (mild/moderate)	Verbal response	elbow	3 Sec	No	No
1231	1231	H10	Female	11	FALSE	NA	4.5	Yes	Jun 2016	98	TRUE	FALSE	FALSE	186.666666666667	TRUE	TRUE	9.7	TRUE	NA	FALSE	Yes	Yes	Yes	None	TRUE	Yes	1	No	NA	Yes	2	No	No	39.9	No	none	No	No	No	No/soft	No	Normal	No	none	Alert	hand	2 Sec	No	No
1232	1232	H10	Male	24	TRUE	74	5.1	No	May 2016	NA	TRUE	FALSE	FALSE	59.6078431372549	FALSE	FALSE	9	TRUE	<=-4SD	TRUE	NA	NA	NA	NA	FALSE	NA	NA	NA	NA	NA	NA	NA	NA	NA	NA	NA	NA	NA	NA	NA	NA	NA	NA	NA	NA	NA	NA	NA	NA
1233	1233	H10	Male	10	FALSE	60	5.6	Yes	Jun 2016	92	FALSE	TRUE	FALSE	122.857142857143	TRUE	TRUE	10.5	TRUE	-1SD	FALSE	Yes	No	No	None	TRUE	Yes	2	Yes	No	No	NA	NA	No	37.4	No	none	No	No	No	No/soft	No	Normal	Yes	none	Alert	hand	2 Sec	No	Yes
1234	1234	H10	Female	10	FALSE	69.5	5.9	Yes	Jun 2016	44	FALSE	TRUE	FALSE	97.6271186440678	TRUE	TRUE	11.5	FALSE	<=-4SD	TRUE	Yes	Yes	Yes	None	TRUE	Yes	2	Yes	No	Yes	3	No	No	38.9	No	none	No	No	Yes	No/soft	Yes	Normal	No	none	Alert	hand	2 Sec	Yes	Yes
1235	1235	H10	Female	12	TRUE	74	6	No	Jun 2016	NA	TRUE	FALSE	FALSE	120	TRUE	TRUE	12	FALSE	-3SD	FALSE	Yes	No	No	None	TRUE	Yes	2	Yes	No	Yes	7	Yes	Yes	38.4	No	none	No	No	No	No/soft	No	Normal	Yes	none	Pain response	hand	2 Sec	No	No
1236	1236	H10	Female	12	TRUE	74	6	Yes	Jun 2016	87	FALSE	TRUE	FALSE	60	TRUE	TRUE	12	FALSE	-3SD	FALSE	Yes	No	Yes	None	TRUE	Yes	7	Yes	No	Yes	7	Yes	No	38	No	none	No	No	No	No/soft	No	Normal	No	none	Alert	hand	2 Sec	No	Yes
1237	1237	H10	Male	24	FALSE	NA	7.1	Yes	Jun 2016	82	TRUE	FALSE	FALSE	129.577464788732	TRUE	TRUE	11	TRUE	NA	FALSE	Yes	No	No	None	TRUE	Yes	3	Yes	No	No	NA	NA	Yes	41	No	none	No	No	No	Yes	No	Normal	No	none	Alert	hand	1 Sec	No	No
1238	1238	H10	Male	3	FALSE	48	4	Yes	Jun 2016	94	TRUE	FALSE	FALSE	NA	FALSE	FALSE	NA	FALSE	-3SD	FALSE	No	NA	Yes	None	TRUE	No	NA	No	NA	No	NA	NA	No	36.4	No	none	No	No	No	No/soft	No	Normal	No	none	Alert	hand	2 Sec	No	No
1239	1239	H10	Female	7	TRUE	NA	NA	No	Jun 2016	NA	TRUE	FALSE	FALSE	NA	TRUE	FALSE	8	TRUE	NA	FALSE	No	NA	No	None	TRUE	No	NA	No	NA	No	NA	NA	No	40	No	none	No	No	No	No/soft	No	Normal	No	none	Alert	hand	2 Sec	No	Yes
1240	1240	H10	Female	9	FALSE	73	6.1	Yes	Jun 2016	100	TRUE	FALSE	FALSE	131.147540983607	TRUE	TRUE	11	TRUE	NA	FALSE	No	NA	Yes	None	TRUE	Yes	3	Yes	No	Yes	3	No	No	37.8	No	none	No	No	No	No/soft	No	Normal	No	none	Alert	hand	2 Sec	No	Yes
1241	1241	H10	Female	9	FALSE	73	6.1	Yes	Jun 2016	100	TRUE	FALSE	FALSE	131.147540983607	TRUE	TRUE	11	TRUE	NA	FALSE	No	NA	Yes	None	TRUE	Yes	3	Yes	No	Yes	3	No	No	37.8	No	none	No	No	No	No/soft	No	Normal	No	none	Alert	hand	2 Sec	No	Yes
1242	1242	H10	Female	5	FALSE	60.5	4	Yes	Jul 2016	99	TRUE	FALSE	FALSE	NA	FALSE	FALSE	9	FALSE	-3SD	FALSE	No	NA	Yes	None	TRUE	Yes	1	No	NA	No	NA	NA	No	36.6	No	none	No	No	No	No/soft	No	Normal	No	none	Alert	hand	2 Sec	No	Yes
1243	1243	H10	Male	14	FALSE	75	6.1	Yes	Jul 2016	99	TRUE	FALSE	FALSE	NA	FALSE	FALSE	11.5	FALSE	-3SD	FALSE	No	NA	No	None	FALSE	Yes	7	Yes	No	Yes	7	No	No	36.7	No	none	No	No	No	No/soft	No	Normal	Yes	none	Alert	hand	2 Sec	No	Yes
1244	1244	H10	Female	10	FALSE	72	5.8	Yes	Jul 2016	98	TRUE	FALSE	FALSE	110.344827586207	TRUE	TRUE	11	TRUE	-3SD	FALSE	No	NA	No	None	FALSE	Yes	1	No	NA	Yes	1	No	Yes	39.6	No	none	No	No	No	No/soft	No	Normal	Yes	none	Alert	hand	2 Sec	No	Yes
1245	1245	H10	Female	15	FALSE	NA	6.7	Yes	Jul 2016	85	TRUE	FALSE	FALSE	NA	FALSE	FALSE	11.3	TRUE	NA	FALSE	No	NA	Yes	None	FALSE	Yes	5	Yes	No	No	NA	NA	No	38.7	No	none	Yes	No	No	No/soft	No	Normal	Yes	none	Alert	hand	2 Sec	No	Yes
1246	1246	H10	Male	13	FALSE	66	5.1	Yes	Jul 2016	97	TRUE	FALSE	FALSE	NA	FALSE	FALSE	11	TRUE	-3SD	FALSE	No	NA	No	None	FALSE	Yes	1	No	NA	No	NA	NA	Yes	38.7	No	none	No	No	No	No/soft	No	Normal	No	none	Alert	hand	2 Sec	No	Yes
1247	1247	H10	Female	12	FALSE	NA	4.7	Yes	Jul 2016	66	FALSE	TRUE	FALSE	136.170212765957	TRUE	TRUE	NA	FALSE	NA	FALSE	Yes	Yes	Yes	None	FALSE	Yes	30	Yes	Yes	Yes	14	Yes	No	37.9	No	none	No	No	No	No/soft	No	Normal	No	none	Alert	hand	2 Sec	No	Yes
1248	1248	H10	Female	6	FALSE	52	NA	Yes	Jul 2016	88	FALSE	TRUE	FALSE	NA	FALSE	FALSE	6.9	TRUE	<=-4SD	TRUE	No	NA	Yes	None	FALSE	Yes	30	Yes	No	Yes	30	Yes	No	39.9	No	none	Yes	No	No	No/soft	No	Normal	Yes	none	Alert	hand	2 Sec	No	Yes
1249	1249	H10	Male	8	FALSE	63.9	5.2	Yes	Jul 2016	99	TRUE	FALSE	FALSE	123.076923076923	TRUE	FALSE	10.8	TRUE	-3SD	FALSE	No	NA	No	None	FALSE	Yes	3	No	NA	Yes	1	No	No	38.2	No	none	No	No	No	No/soft	No	Normal	No	none	Alert	hand	2 Sec	No	Yes
1250	1250	H10	Female	5	FALSE	NA	NA	Yes	Jul 2016	90	TRUE	FALSE	FALSE	NA	FALSE	FALSE	NA	FALSE	-3SD	FALSE	No	NA	Yes	None	FALSE	No	NA	Yes	No	No	NA	NA	No	36.4	No	none	No	No	No	No/soft	No	Normal	No	none	Alert	hand	2 Sec	No	Yes
1251	1251	H10	Female	5	FALSE	NA	4.4	Yes	Jul 2016	94	TRUE	FALSE	FALSE	138.181818181818	FALSE	FALSE	11.3	FALSE	-3SD	FALSE	No	NA	No	None	FALSE	Yes	2	No	NA	No	NA	NA	No	38.4	No	none	No	No	No	No/soft	No	Normal	No	none	Alert	hand	1 Sec	No	No
1252	1252	H10	Male	8	FALSE	68	5	Yes	Jul 2016	93	TRUE	FALSE	FALSE	208	TRUE	FALSE	10.8	TRUE	-3SD	FALSE	Yes	No	Yes	None	FALSE	Yes	4	Yes	No	Yes	4	No	No	38.4	No	none	No	No	No	No/soft	No	Normal	Yes	none	Alert	hand	2 Sec	No	Yes
1253	1253	H10	Female	9	FALSE	NA	5.5	Yes	Jul 2016	93	FALSE	TRUE	FALSE	101.818181818182	TRUE	TRUE	11.2	TRUE	-3SD	FALSE	Yes	Yes	Yes	None	FALSE	Yes	7	No	NA	No	NA	NA	No	38.5	No	none	No	No	No	No/soft	No	Normal	No	none	Alert	hand	2 Sec	No	No
1254	1254	H10	Male	24	FALSE	NA	9	Yes	Jul 2016	97	TRUE	FALSE	FALSE	NA	FALSE	FALSE	13.8	FALSE	NA	FALSE	Yes	Yes	Yes	None	FALSE	Yes	2	Yes	No	Yes	3	No	No	37.4	No	none	Yes	No	No	No/soft	No	Normal	Yes	none	Alert	hand	2 Sec	No	Yes
1255	1255	H10	Female	12	FALSE	74	8.1	Yes	Jul 2016	97	FALSE	TRUE	FALSE	98.7654320987654	TRUE	TRUE	13.5	FALSE	-2SD	FALSE	Yes	Yes	No	None	FALSE	No	NA	No	NA	Yes	21	Yes	No	37	No	none	No	No	No	No/soft	No	Normal	No	none	Alert	hand	1 Sec	No	Yes
1256	1256	H10	Female	7	FALSE	NA	4.2	Yes	Jul 2016	99	TRUE	FALSE	FALSE	133.333333333333	TRUE	FALSE	10	TRUE	NA	FALSE	Yes	Yes	Yes	None	FALSE	Yes	2	Yes	No	No	NA	NA	No	38.2	No	none	No	No	No	No/soft	No	Normal	No	none	Alert	hand	2 Sec	No	Yes
1257	1257	H10	Female	14	FALSE	NA	5.5	Yes	Jul 2016	98	TRUE	FALSE	FALSE	60	TRUE	FALSE	10.5	TRUE	NA	FALSE	Yes	Yes	No	None	FALSE	No	NA	Yes	No	Yes	3	No	No	36.4	No	none	No	No	No	No/soft	No	Normal	No	none	Alert	hand	2 Sec	No	Yes
1258	1258	H10	Female	6	FALSE	NA	4.6	Yes	Jul 2016	98	FALSE	TRUE	FALSE	130.434782608696	TRUE	TRUE	11.3	TRUE	NA	FALSE	No	NA	Yes	None	FALSE	Yes	14	Yes	No	No	NA	NA	No	39	No	none	No	Yes	No	No/soft	No	Normal	No	none	Alert	hand	2 Sec	No	Yes
1259	1259	H10	Male	2	FALSE	NA	3.2	Yes	Jul 2016	68	FALSE	TRUE	FALSE	NA	FALSE	FALSE	9	FALSE	NA	FALSE	Yes	Yes	Yes	None	FALSE	Yes	4	Yes	No	Yes	4	No	No	38	No	none	No	No	No	No/soft	No	weak	Yes	none	Alert	hand	2 Sec	No	Yes
1260	1260	H10	Male	16	FALSE	82.5	7.4	Yes	Jul 2016	94	FALSE	TRUE	FALSE	124.324324324324	TRUE	TRUE	12.6	FALSE	<=-4SD	TRUE	Yes	Yes	No	None	FALSE	Yes	2	Yes	No	Yes	1	No	No	38.1	No	none	No	No	No	No/soft	No	Normal	No	none	Alert	hand	2 Sec	No	Yes
1261	1261	H10	Female	9	FALSE	NA	6	Yes	Jul 2016	92	FALSE	TRUE	FALSE	130.666666666667	TRUE	TRUE	10	TRUE	NA	FALSE	Yes	Yes	No	None	FALSE	No	NA	Yes	No	No	NA	NA	No	37.1	No	none	Yes	No	No	No/soft	No	Normal	No	none	Alert	hand	2 Sec	No	Yes
1262	1262	H10	Female	12	FALSE	74.9	7.3	Yes	Jul 2016	69	FALSE	TRUE	FALSE	126.027397260274	TRUE	TRUE	12.3	FALSE	-2SD	FALSE	No	NA	Yes	None	FALSE	Yes	14	Yes	No	No	NA	NA	No	37	No	none	Yes	No	No	No/soft	Yes	Normal	No	none	Alert	hand	2 Sec	Yes	Yes
1263	1263	H10	Male	15	FALSE	69	5.8	Yes	Jul 2016	94	TRUE	FALSE	FALSE	186.206896551724	TRUE	TRUE	11	TRUE	<=-4SD	TRUE	Yes	Yes	Yes	None	FALSE	No	NA	Yes	No	Yes	3	No	No	37.6	No	none	No	No	No	No/soft	No	Normal	No	none	Alert	hand	2 Sec	No	Yes
1264	1264	H10	Female	10	FALSE	66	7	Yes	Jul 2016	98	TRUE	FALSE	FALSE	102.857142857143	TRUE	TRUE	11.3	TRUE	-1SD	FALSE	Yes	Yes	Yes	None	FALSE	Yes	3	No	NA	Yes	3	No	No	36.6	No	none	No	No	No	No/soft	No	Normal	Yes	none	Alert	hand	2 Sec	No	Yes
1265	1265	H10	Male	8	FALSE	NA	8	Yes	Jul 2016	96	FALSE	TRUE	FALSE	110	TRUE	TRUE	11	TRUE	NA	FALSE	Yes	No	Yes	None	FALSE	Yes	6	Yes	No	No	NA	NA	No	36.4	No	none	Yes	Yes	No	No/soft	No	Normal	Yes	none	Alert	hand	2 Sec	No	Yes
1266	1266	H10	Male	7	FALSE	58	3.5	Yes	Jul 2016	99	TRUE	FALSE	FALSE	137.142857142857	TRUE	TRUE	8.5	TRUE	<=-4SD	TRUE	No	NA	No	None	FALSE	Yes	3	Yes	No	No	NA	NA	No	36.7	No	none	No	No	No	No/soft	No	Normal	No	none	Alert	hand	2 Sec	No	Yes
1267	1267	H10	Male	9	FALSE	NA	6.2	Yes	Aug 2016	92	TRUE	FALSE	FALSE	NA	FALSE	FALSE	11.5	FALSE	NA	FALSE	No	NA	No	None	FALSE	Yes	90	Yes	Yes	No	NA	NA	No	37.6	No	none	No	No	No	No/soft	No	Normal	Yes	none	Alert	hand	2 Sec	No	Yes
1268	1268	H10	Female	2	FALSE	48	NA	Yes	Aug 2016	95	TRUE	FALSE	FALSE	NA	FALSE	FALSE	9	FALSE	1SD	FALSE	No	NA	Yes	None	FALSE	No	NA	Yes	No	No	NA	NA	No	37.5	No	none	No	No	No	No/soft	No	Normal	No	none	Alert	hand	2 Sec	No	Yes
1269	1269	H10	Male	4	TRUE	67	5.5	Yes	Aug 2016	88	TRUE	FALSE	FALSE	138.181818181818	FALSE	FALSE	10.2	FALSE	-3SD	FALSE	No	NA	Yes	None	FALSE	Yes	4	Yes	No	Yes	5	No	No	39.7	No	none	No	No	No	No/soft	No	Normal	No	none	Alert	hand	1 Sec	No	Yes
1270	1270	H10	Male	5	FALSE	66	4.6	Yes	Aug 2016	97	TRUE	FALSE	FALSE	156.521739130435	FALSE	FALSE	10.3	FALSE	NA	FALSE	No	NA	No	None	FALSE	No	NA	No	NA	No	NA	NA	No	36.7	No	none	No	No	No	No/soft	No	Normal	No	none	Alert	hand	2 Sec	No	Yes
1271	1271	H10	Male	17	FALSE	NA	7.5	Yes	Aug 2016	85	TRUE	FALSE	FALSE	128	TRUE	TRUE	11.4	TRUE	-2SD	FALSE	Yes	No	No	None	FALSE	Yes	1	No	NA	Yes	3	NA	No	37.4	No	none	No	No	No	No/soft	No	Normal	Yes	none	Alert	hand	2 Sec	No	Yes
1272	1272	H10	Female	9	TRUE	63	5.4	Yes	Aug 2016	68	TRUE	FALSE	FALSE	NA	FALSE	FALSE	NA	FALSE	-3SD	FALSE	Yes	No	Yes	None	FALSE	Yes	7	Yes	No	No	NA	NA	No	38.7	No	none	No	No	No	No/soft	No	weak	No	+ (mild/moderate)	Unresponsive	hand	2 Sec	No	Yes
1273	1273	H10	Male	7	FALSE	60.5	4.5	Yes	Aug 2016	80	FALSE	TRUE	FALSE	142.222222222222	TRUE	TRUE	11.5	FALSE	-3SD	FALSE	No	NA	No	None	FALSE	Yes	7	Yes	No	No	NA	NA	No	38	No	none	Yes	No	No	No/soft	No	Normal	Yes	none	Alert	hand	2 Sec	No	Yes
1274	1274	H10	Female	18	FALSE	NA	7.3	Yes	Jul 2016	96	TRUE	FALSE	FALSE	98.6301369863014	TRUE	FALSE	10.5	TRUE	NA	FALSE	Yes	Yes	Yes	None	FALSE	Yes	2	Yes	No	Yes	4	No	No	39	No	none	No	No	No	No/soft	No	Normal	No	none	Alert	hand	1 Sec	No	Yes
1275	1275	H10	Female	11	FALSE	NA	5.1	Yes	Aug 2016	96	TRUE	FALSE	FALSE	139.607843137255	TRUE	FALSE	11.3	TRUE	NA	FALSE	No	NA	No	None	FALSE	Yes	3	Yes	No	Yes	1	No	No	37.2	No	none	No	No	No	No/soft	No	Normal	No	none	Alert	hand	2 Sec	No	Yes
1276	1276	H10	Female	7	FALSE	63.9	5	Yes	Aug 2016	96	TRUE	FALSE	FALSE	129.6	TRUE	TRUE	11.4	TRUE	-3SD	FALSE	No	NA	No	None	FALSE	Yes	3	Yes	No	No	NA	NA	No	39.9	No	none	No	No	No	No/soft	No	Normal	No	none	Alert	hand	2 Sec	No	Yes
1277	1277	H10	Female	8	FALSE	65.4	5.5	Yes	Aug 2016	100	TRUE	FALSE	FALSE	130.909090909091	TRUE	FALSE	11	TRUE	-3SD	FALSE	No	NA	No	None	FALSE	Yes	7	No	NA	Yes	7	No	No	36.9	No	none	No	No	No	No/soft	No	Normal	No	none	Alert	hand	2 Sec	No	Yes
1278	1278	H10	Male	6	FALSE	67	5	Yes	Aug 2016	97	FALSE	TRUE	FALSE	132.8	TRUE	TRUE	10.4	TRUE	<=-4SD	TRUE	Yes	Yes	Yes	None	FALSE	Yes	2	Yes	Yes	Yes	5	No	No	37.4	No	none	No	No	No	No/soft	No	Normal	No	none	Alert	hand	2 Sec	No	Yes
1279	1279	H10	Female	15	FALSE	NA	6.5	Yes	Aug 2016	88	TRUE	FALSE	FALSE	NA	FALSE	FALSE	11.5	FALSE	NA	FALSE	Yes	No	No	None	FALSE	Yes	21	Yes	No	No	NA	NA	No	38	No	none	Yes	Yes	No	No/soft	No	Normal	Yes	none	Alert	hand	2 Sec	No	Yes
1280	1280	H10	Female	7	FALSE	65	5.5	Yes	Aug 2016	90	TRUE	FALSE	FALSE	NA	FALSE	FALSE	NA	FALSE	-3SD	FALSE	Yes	No	Yes	None	FALSE	No	NA	No	NA	Yes	2	No	Yes	38.6	No	none	No	Yes	Yes	No/soft	No	Normal	No	none	Alert	hand	2 Sec	No	Yes
1281	1281	H10	Female	5	FALSE	58	3.8	Yes	Aug 2016	98	TRUE	FALSE	FALSE	130.526315789474	FALSE	FALSE	NA	FALSE	-3SD	FALSE	No	NA	No	None	FALSE	Yes	7	Yes	No	Yes	7	No	No	38.2	No	none	No	No	No	No/soft	No	Normal	No	none	Alert	hand	1 Sec	No	Yes
1282	1282	H10	Female	8	FALSE	NA	4.8	Yes	Aug 2016	99	TRUE	FALSE	FALSE	33.3333333333333	TRUE	TRUE	NA	FALSE	NA	FALSE	Yes	No	No	None	FALSE	No	NA	No	NA	Yes	2	No	No	36.3	No	none	No	No	No	No/soft	No	Normal	No	none	Alert	hand	2 Sec	No	Yes
1283	1283	H10	Male	11	FALSE	NA	5.4	Yes	Aug 2016	70	TRUE	FALSE	FALSE	130.37037037037	TRUE	TRUE	10	TRUE	NA	FALSE	No	NA	No	None	FALSE	No	NA	Yes	No	No	NA	NA	No	36.7	No	none	No	No	No	No/soft	No	Normal	Yes	none	Alert	hand	2 Sec	No	Yes
1284	1284	H10	Male	12	FALSE	NA	12	Yes	Aug 2016	98	TRUE	FALSE	FALSE	NA	FALSE	FALSE	8.5	TRUE	NA	FALSE	Yes	No	No	None	FALSE	Yes	1	Yes	No	No	NA	NA	No	40.2	No	none	No	No	No	No/soft	No	Normal	Yes	none	Alert	hand	2 Sec	No	Yes
1285	1285	H10	Female	13	FALSE	70.4	9.2	Yes	Aug 2016	97	TRUE	FALSE	FALSE	100	TRUE	TRUE	14	FALSE	NA	FALSE	No	NA	Yes	None	FALSE	No	NA	No	NA	No	NA	NA	No	36.5	No	none	No	No	No	No/soft	No	Normal	No	none	Alert	hand	2 Sec	No	Yes
1286	1286	H10	Female	9	FALSE	NA	5.3	Yes	Aug 2016	97	TRUE	FALSE	FALSE	129.811320754717	TRUE	TRUE	11.6	FALSE	-3SD	FALSE	Yes	Yes	Yes	None	FALSE	Yes	3	Yes	No	Yes	14	No	No	37.7	No	none	No	No	No	No/soft	No	Normal	Yes	none	Alert	hand	2 Sec	No	Yes
1287	1287	H10	Female	7	FALSE	65	5.4	Yes	Aug 2016	99	TRUE	FALSE	FALSE	130.37037037037	TRUE	FALSE	10.7	TRUE	-3SD	FALSE	Yes	No	No	None	FALSE	Yes	3	Yes	No	Yes	2	No	No	38.6	No	none	No	No	No	No/soft	No	Normal	Yes	none	Alert	hand	2 Sec	No	Yes
1288	1288	H10	Male	24	FALSE	NA	6.4	Yes	Aug 2016	99	FALSE	TRUE	FALSE	123.75	TRUE	TRUE	13	FALSE	NA	FALSE	No	NA	No	None	FALSE	Yes	7	Yes	No	No	NA	NA	No	36.5	No	none	No	No	No	No/soft	No	Normal	No	none	Alert	hand	2 Sec	No	Yes
1289	1289	H10	Female	5	FALSE	58	3.8	Yes	Aug 2016	98	TRUE	FALSE	FALSE	132.631578947368	FALSE	FALSE	NA	FALSE	-3SD	FALSE	No	NA	No	None	FALSE	Yes	7	Yes	No	Yes	7	No	No	38.2	No	none	No	No	No	No/soft	No	Normal	No	none	Alert	hand	1 Sec	No	Yes
1290	1290	H10	Male	6	FALSE	66.5	5.3	Yes	Aug 2016	98	TRUE	FALSE	FALSE	NA	FALSE	FALSE	11.4	TRUE	<=-4SD	TRUE	Yes	No	No	None	FALSE	Yes	2	No	NA	Yes	2	No	No	38.2	No	none	No	No	No	No/soft	No	Normal	No	none	Alert	hand	2 Sec	No	Yes
1291	1291	H10	Female	5	FALSE	64.6	5	Yes	Aug 2016	96	TRUE	FALSE	FALSE	140.8	FALSE	FALSE	10	FALSE	<=-4SD	TRUE	Yes	Yes	No	None	FALSE	Yes	3	Yes	Yes	No	NA	NA	No	38.2	No	none	No	No	No	No/soft	No	Normal	Yes	none	Alert	hand	2 Sec	No	Yes
1292	1292	H10	Male	6	FALSE	66.3	5.7	Yes	Aug 2016	97	TRUE	FALSE	FALSE	126.315789473684	TRUE	TRUE	11	TRUE	-3SD	FALSE	No	NA	Yes	None	FALSE	Yes	5	No	NA	Yes	5	No	No	37.4	No	none	No	No	No	No/soft	No	Normal	Yes	none	Alert	hand	1 Sec	No	Yes
1293	1293	H10	Female	12	TRUE	NA	6.3	Yes	Aug 2016	99	TRUE	FALSE	FALSE	130.793650793651	TRUE	TRUE	11.5	FALSE	-3SD	FALSE	Yes	Yes	Yes	None	FALSE	Yes	2	Yes	No	No	NA	NA	No	36.9	No	none	No	No	No	No/soft	No	Normal	No	none	Alert	hand	3 Sec	No	Yes
1294	1294	H10	Female	8	FALSE	58.5	4.1	Yes	Aug 2016	99	TRUE	FALSE	FALSE	130.731707317073	TRUE	TRUE	9	TRUE	-3SD	FALSE	No	NA	Yes	None	FALSE	Yes	1	No	NA	No	NA	NA	No	36.9	No	none	No	No	No	No/soft	No	Normal	No	+ (mild/moderate)	Alert	hand	2 Sec	No	Yes
1295	1295	H10	Male	5	FALSE	65.8	4.7	Yes	Aug 2016	97	TRUE	FALSE	FALSE	170.212765957447	FALSE	FALSE	11.5	FALSE	<=-4SD	TRUE	Yes	No	No	None	FALSE	Yes	8	Yes	No	No	NA	NA	No	37.5	No	none	No	No	No	No/soft	No	Normal	Yes	none	Alert	hand	1 Sec	No	Yes
1296	1296	H10	Male	16	FALSE	68	4.5	Yes	Aug 2016	99	TRUE	FALSE	FALSE	131.555555555556	TRUE	FALSE	11	TRUE	<=-4SD	TRUE	Yes	No	No	None	FALSE	Yes	3	No	NA	Yes	3	No	No	38.4	No	none	No	No	No	No/soft	No	Normal	No	none	Alert	hand	2 Sec	No	Yes
1297	1297	H10	Female	11	FALSE	68.8	5.9	Yes	Sep 2016	99	TRUE	FALSE	FALSE	130.169491525424	TRUE	FALSE	11.5	FALSE	NA	FALSE	Yes	No	Yes	None	FALSE	Yes	6	Yes	No	Yes	30	No	No	36.7	No	none	No	No	No	No/soft	No	Normal	Yes	none	Alert	elbow	2 Sec	No	Yes
1298	1298	H10	Female	4	FALSE	59.9	4.7	Yes	Sep 2016	76	TRUE	FALSE	FALSE	NA	FALSE	FALSE	11.7	FALSE	-2SD	FALSE	Yes	No	No	None	FALSE	Yes	3	Yes	No	No	NA	NA	No	38.9	No	none	No	No	No	No/soft	No	Normal	Yes	none	Alert	hand	1 Sec	No	Yes
1299	1299	H10	Female	9	FALSE	61.7	5.3	No	Sep 2016	NA	TRUE	FALSE	FALSE	NA	FALSE	FALSE	12.2	FALSE	-2SD	FALSE	No	NA	No	None	FALSE	Yes	1	No	NA	No	NA	NA	No	38.6	No	none	No	No	No	No/soft	No	Normal	Yes	none	Alert	hand	2 Sec	No	Yes
1300	1300	H10	Female	1	FALSE	NA	4.9	Yes	Sep 2016	95	FALSE	TRUE	FALSE	NA	FALSE	FALSE	NA	FALSE	NA	FALSE	No	NA	Yes	None	FALSE	No	NA	Yes	No	Yes	4	No	No	36.4	No	none	No	Yes	No	No/soft	Yes	Normal	Yes	none	Alert	hand	2 Sec	No	Yes
1301	1301	H10	Male	24	FALSE	NA	11	Yes	Sep 2016	92	FALSE	TRUE	FALSE	NA	FALSE	FALSE	NA	FALSE	NA	FALSE	Yes	No	No	None	FALSE	Yes	3	Yes	No	Yes	3	No	No	38.7	No	none	No	Yes	No	No/soft	No	Normal	Yes	none	Alert	hand	2 Sec	No	Yes
1302	1302	H10	Male	12	FALSE	68.52	7.8	Yes	Sep 2016	96	FALSE	TRUE	FALSE	NA	FALSE	FALSE	13.7	FALSE	-1SD	FALSE	Yes	Yes	Yes	None	FALSE	No	NA	No	NA	Yes	4	No	No	36.5	No	none	No	No	No	No/soft	No	Normal	No	none	Alert	hand	2 Sec	No	Yes
1303	1303	H10	Male	11	FALSE	70.6	5.7	Yes	Sep 2016	97	TRUE	FALSE	FALSE	133.333333333333	TRUE	TRUE	10.5	TRUE	<=-4SD	TRUE	Yes	Yes	Yes	None	FALSE	Yes	3	Yes	No	No	NA	NA	No	36.7	No	none	No	No	No	No/soft	No	Normal	No	none	Alert	hand	1 Sec	No	Yes
1304	1304	H10	Male	9	FALSE	60	4.1	No	Sep 2016	NA	TRUE	FALSE	FALSE	136.585365853659	TRUE	FALSE	10.2	TRUE	-2SD	FALSE	No	NA	No	None	FALSE	Yes	1	No	NA	No	NA	NA	No	38.4	No	none	No	No	No	No/soft	No	Normal	No	none	Alert	hand	2 Sec	No	Yes
1305	1305	H10	Female	22	TRUE	76.5	6.1	Yes	Aug 2016	97	TRUE	FALSE	FALSE	131.147540983607	TRUE	FALSE	10.5	TRUE	<=-4SD	TRUE	No	NA	Yes	Foot	FALSE	No	NA	Yes	No	Yes	1	No	No	37.8	No	none	No	No	No	No/soft	No	Normal	No	none	Alert	hand	1 Sec	No	Yes
1306	1306	H10	Male	8	FALSE	65.7	6	Yes	Sep 2016	81	TRUE	FALSE	FALSE	NA	FALSE	FALSE	11.4	TRUE	<=-4SD	TRUE	No	NA	No	None	FALSE	Yes	3	Yes	No	Yes	2	No	No	36.6	No	none	No	Yes	No	No/soft	No	Normal	Yes	none	Alert	hand	2 Sec	No	Yes
1307	1307	H10	Female	10	FALSE	70	5.8	Yes	Oct 2016	76	TRUE	FALSE	FALSE	NA	FALSE	FALSE	10.8	TRUE	<=-4SD	TRUE	Yes	No	Yes	None	FALSE	Yes	3	Yes	No	Yes	5	No	Yes	40.8	No	none	Yes	No	No	No/soft	No	Normal	Yes	none	Pain response	hand	2 Sec	No	No
1308	1308	H10	Male	8	TRUE	70	6.5	Yes	Oct 2016	94	TRUE	FALSE	FALSE	131.692307692308	TRUE	TRUE	11.5	FALSE	-3SD	FALSE	Yes	No	No	None	FALSE	Yes	3	No	NA	Yes	3	No	No	36.7	No	none	No	No	No	No/soft	No	Normal	No	none	Alert	hand	1 Sec	No	Yes
1309	1309	H10	Female	3	FALSE	57	3.9	Yes	Oct 2016	98	TRUE	FALSE	FALSE	133.333333333333	FALSE	FALSE	NA	FALSE	-3SD	FALSE	No	NA	No	None	FALSE	No	NA	No	NA	No	NA	NA	No	36	No	none	No	No	No	No/soft	No	Normal	No	none	Alert	hand	2 Sec	No	Yes
1310	1310	H10	Male	6	FALSE	56.5	3.1	Yes	Oct 2016	94	TRUE	FALSE	FALSE	129.032258064516	TRUE	TRUE	9.5	TRUE	<=-4SD	TRUE	No	NA	No	None	FALSE	Yes	3	Yes	No	No	NA	NA	No	38.8	No	none	No	No	No	No/soft	No	Normal	No	none	Alert	hand	1 Sec	No	Yes
1311	1311	H10	Male	8	FALSE	64.5	6	Yes	Oct 2016	88	FALSE	TRUE	FALSE	120	TRUE	TRUE	12.1	FALSE	-2SD	FALSE	Yes	No	Yes	None	FALSE	Yes	7	Yes	No	No	NA	NA	No	40	No	none	No	No	No	No/soft	No	Normal	No	none	Alert	hand	2 Sec	No	Yes
1312	1312	H10	Female	15	FALSE	77	7.2	Yes	Oct 2016	97	TRUE	FALSE	FALSE	133.333333333333	TRUE	FALSE	11.5	FALSE	-3SD	FALSE	No	NA	Yes	None	FALSE	Yes	4	No	NA	Yes	4	No	No	37.9	No	none	No	No	No	No/soft	No	Normal	No	none	Pain response	hand	2 Sec	No	Yes
1313	1313	H10	Male	8	FALSE	60	5	Yes	Oct 2016	96	FALSE	TRUE	FALSE	128	TRUE	TRUE	12	FALSE	-2SD	FALSE	Yes	Yes	Yes	None	FALSE	Yes	2	No	NA	No	NA	NA	No	39.5	No	none	No	No	No	No/soft	No	Normal	Yes	none	Alert	hand	1 Sec	No	Yes
1314	1314	H10	NA	15	FALSE	77	7.3	Yes	Oct 2016	98	TRUE	FALSE	FALSE	131.506849315069	TRUE	FALSE	12	FALSE	NA	FALSE	No	NA	Yes	None	FALSE	Yes	7	Yes	No	Yes	30	Yes	No	36.9	No	none	No	No	No	No/soft	No	Normal	No	none	Alert	hand	2 Sec	No	Yes
1315	1315	H10	Female	11	FALSE	66.3	5.8	Yes	Oct 2016	99	TRUE	FALSE	FALSE	124.137931034483	TRUE	TRUE	10.5	TRUE	-3SD	FALSE	No	NA	No	None	FALSE	Yes	5	No	NA	Yes	2	No	No	37.1	No	none	No	No	No	No/soft	No	Normal	No	none	Alert	hand	2 Sec	No	Yes
1316	1316	H10	Female	12	FALSE	66	5.5	Yes	Oct 2016	95	TRUE	FALSE	FALSE	61.0909090909091	TRUE	FALSE	10.5	TRUE	<=-4SD	TRUE	Yes	No	Yes	None	FALSE	No	NA	Yes	No	Yes	1	No	No	37.5	No	none	No	No	No	No/soft	No	Normal	No	none	Alert	hand	2 Sec	No	Yes
1317	1317	H10	Female	12	FALSE	NA	8.9	Yes	Oct 2016	99	TRUE	FALSE	FALSE	103.370786516854	TRUE	TRUE	16.5	FALSE	NA	FALSE	Yes	No	Yes	None	FALSE	No	NA	No	NA	No	NA	NA	No	37.6	No	none	No	No	No	No/soft	No	Normal	No	none	Alert	hand	1 Sec	No	Yes
1318	1318	H10	Female	19	TRUE	NA	6.2	Yes	Nov 2016	95	TRUE	FALSE	FALSE	135.483870967742	TRUE	FALSE	9.5	TRUE	NA	FALSE	No	NA	Yes	None	FALSE	Yes	1	No	NA	Yes	1	No	No	38.7	No	none	No	Yes	No	No/soft	No	Normal	Yes	+ (mild/moderate)	Verbal response	hand	2 Sec	No	No
1319	1319	H10	Male	6	TRUE	63.7	5	Yes	Nov 2016	94	TRUE	FALSE	FALSE	132.8	TRUE	TRUE	11.4	TRUE	-3SD	FALSE	No	NA	Yes	None	FALSE	Yes	4	Yes	No	No	NA	NA	No	38	No	none	No	No	No	No/soft	No	Normal	Yes	none	Alert	hand	2 Sec	No	Yes
1320	1320	H10	Female	2	FALSE	53	NA	Yes	Nov 2016	96	FALSE	TRUE	FALSE	NA	FALSE	FALSE	15.2	FALSE	1SD	FALSE	Yes	No	No	None	FALSE	No	NA	No	NA	Yes	3	No	No	36.8	No	none	No	No	No	No/soft	No	weak	Yes	none	Alert	elbow	3 Sec	No	Yes
1321	1321	H10	Female	12	FALSE	73	6.2	Yes	Nov 2016	99	TRUE	FALSE	FALSE	135.483870967742	TRUE	FALSE	11	TRUE	<=-4SD	TRUE	Yes	Yes	Yes	None	FALSE	No	NA	No	NA	Yes	14	No	No	38.2	No	none	No	No	No	No/soft	No	Normal	Yes	none	Alert	hand	2 Sec	No	Yes
1322	1322	H10	Male	2	FALSE	49.2	NA	No	Nov 2016	NA	FALSE	TRUE	FALSE	NA	FALSE	FALSE	NA	FALSE	-2SD	FALSE	No	NA	No	None	FALSE	No	NA	No	NA	Yes	2	No	No	38.7	No	none	No	No	No	No/soft	No	Normal	No	none	Alert	hand	1 Sec	No	Yes
1323	1323	H10	Male	12	FALSE	NA	5.8	Yes	Nov 2016	96	FALSE	TRUE	FALSE	129.655172413793	TRUE	TRUE	11	TRUE	NA	FALSE	Yes	Yes	Yes	None	FALSE	Yes	3	Yes	No	No	NA	NA	No	39.3	No	none	No	No	No	No/soft	No	Normal	Yes	none	Alert	hand	2 Sec	No	Yes
1324	1324	H10	Male	12	FALSE	70.5	5.7	Yes	Nov 2016	96	TRUE	FALSE	FALSE	133.333333333333	TRUE	TRUE	10.6	TRUE	<=-4SD	TRUE	No	NA	Yes	None	FALSE	Yes	1	No	NA	No	NA	NA	No	38.2	No	none	No	No	No	No/soft	No	Normal	No	none	Alert	hand	1 Sec	No	Yes
1325	1325	H10	Female	6	FALSE	63	4.3	Yes	Nov 2016	97	TRUE	FALSE	FALSE	130.232558139535	TRUE	FALSE	10	TRUE	<=-4SD	TRUE	Yes	No	No	None	FALSE	Yes	3	No	NA	Yes	3	No	No	38.6	No	none	No	No	No	No/soft	No	Normal	No	none	Alert	hand	2 Sec	No	Yes
1326	1326	H10	Female	11	FALSE	74	6.5	Yes	Nov 2016	94	FALSE	TRUE	FALSE	129.230769230769	TRUE	TRUE	11	TRUE	-3SD	FALSE	No	NA	Yes	None	FALSE	No	NA	Yes	No	No	NA	NA	Yes	36.8	No	none	No	No	No	No/soft	No	Normal	No	none	Alert	hand	2 Sec	No	Yes
1327	1327	H10	Female	7	FALSE	NA	6	Yes	Nov 2016	97	TRUE	FALSE	FALSE	NA	TRUE	FALSE	11.5	FALSE	NA	FALSE	Yes	Yes	Yes	None	FALSE	Yes	4	Yes	No	Yes	7	No	No	37.3	No	none	No	No	No	No/soft	No	Normal	Yes	none	Alert	hand	2 Sec	No	Yes
1328	1328	H10	Female	3	TRUE	50	NA	Yes	Nov 2016	98	TRUE	FALSE	FALSE	NA	FALSE	FALSE	7.5	FALSE	<=-4SD	TRUE	No	NA	No	None	FALSE	Yes	2	No	NA	Yes	2	No	No	39.4	No	none	No	No	No	No/soft	No	weak	Yes	none	Pain response	hand	3 Sec	No	No
1329	1329	H10	Male	17	FALSE	NA	9	Yes	Nov 2016	95	TRUE	FALSE	FALSE	106.666666666667	TRUE	TRUE	12	FALSE	-3SD	FALSE	Yes	Yes	Yes	None	FALSE	No	NA	Yes	No	Yes	4	No	No	37	No	none	No	No	No	No/soft	No	Normal	No	none	Alert	hand	2 Sec	No	Yes
1330	1330	H10	Female	12	FALSE	82	7.5	Yes	Nov 2016	92	FALSE	TRUE	FALSE	128	TRUE	TRUE	13	FALSE	-3SD	FALSE	Yes	No	Yes	None	FALSE	Yes	21	Yes	Yes	Yes	2	No	No	37.1	No	none	No	No	No	No/soft	No	Normal	No	none	Alert	hand	3 Sec	No	Yes
1331	1331	H10	Male	10	FALSE	60	4.5	Yes	Nov 2016	99	TRUE	FALSE	FALSE	NA	TRUE	FALSE	8.5	TRUE	-3SD	FALSE	Yes	Yes	Yes	None	FALSE	No	NA	No	NA	Yes	14	No	No	36.4	No	none	No	No	No	No/soft	No	Normal	No	none	Alert	hand	2 Sec	No	No
1332	1332	H10	Male	20	FALSE	71.5	7.8	Yes	Nov 2016	94	TRUE	FALSE	FALSE	130.25641025641	TRUE	TRUE	NA	FALSE	NA	FALSE	No	NA	No	None	FALSE	No	NA	No	NA	No	NA	NA	No	36.4	No	none	No	No	No	No/soft	No	Normal	No	none	Alert	hand	2 Sec	No	Yes
1333	1333	H11	Male	24	FALSE	NA	6.6	Yes	Dec 2013	96	TRUE	FALSE	FALSE	50	TRUE	FALSE	NA	FALSE	NA	FALSE	Yes	Yes	Yes	None	TRUE	Yes	3	Yes	No	Yes	3	No	No	38.3	No	none	No	NA	NA	No/soft	No	Normal	No	none	Pain response	hand	2 Sec	No	No
1334	1334	H11	Male	24	FALSE	NA	6.2	Yes	Dec 2013	97	TRUE	FALSE	FALSE	NA	FALSE	FALSE	NA	FALSE	NA	FALSE	No	NA	Yes	Knee	TRUE	Yes	1	No	NA	No	NA	NA	No	38	No	none	No	No	No	No/soft	No	Normal	No	+ (mild/moderate)	Alert	NA	3 Sec	No	Yes
1335	1335	H11	Female	10	FALSE	NA	4.7	No	Jan 2014	NA	TRUE	FALSE	FALSE	57.4468085106383	TRUE	FALSE	NA	FALSE	NA	FALSE	Yes	Yes	Yes	None	TRUE	No	NA	No	NA	Yes	NA	Yes	No	39.3	No	none	Yes	No	No	No/soft	No	weak	Yes	none	Verbal response	Shoulder	2 Sec	No	Yes
1336	1336	H11	Male	5	FALSE	NA	3.6	No	Dec 2013	NA	TRUE	FALSE	FALSE	48.75	FALSE	FALSE	NA	FALSE	NA	FALSE	Yes	No	Yes	None	TRUE	Yes	3	No	NA	No	NA	NA	No	38.2	No	none	No	No	No	No/soft	No	weak	No	+ (mild/moderate)	Alert	NA	2 Sec	No	Yes
1337	1337	H11	Male	5	FALSE	NA	4.2	No	Dec 2013	NA	TRUE	FALSE	FALSE	NA	FALSE	FALSE	NA	FALSE	NA	FALSE	No	NA	No	None	TRUE	Yes	2	Yes	No	No	NA	NA	No	38	No	none	No	No	No	No/soft	No	Normal	Yes	+ (mild/moderate)	Alert	hand	1 Sec	Yes	Yes
1338	1338	H11	Female	7	FALSE	NA	6	No	Jan 2014	NA	FALSE	TRUE	FALSE	NA	FALSE	FALSE	NA	FALSE	NA	FALSE	No	NA	No	None	TRUE	Yes	2	Yes	No	Yes	2	No	No	36.9	No	none	Yes	No	No	No/soft	No	Normal	Yes	none	Alert	NA	1 Sec	No	Yes
1339	1339	H11	Female	13	TRUE	NA	7.2	No	Jan 2014	NA	TRUE	FALSE	FALSE	NA	FALSE	FALSE	12.7	FALSE	NA	FALSE	No	NA	No	NA	TRUE	No	NA	No	NA	No	NA	NA	No	36.8	No	none	No	No	No	No/soft	No	Normal	No	none	Alert	NA	2 Sec	No	Yes
1340	1340	H11	Female	18	TRUE	NA	6.1	No	Jan 2014	NA	TRUE	FALSE	FALSE	NA	TRUE	FALSE	NA	FALSE	NA	FALSE	Yes	Yes	Yes	None	TRUE	Yes	30	Yes	Yes	Yes	30	Yes	No	36.7	No	none	No	No	No	No/soft	No	weak	No	+ (mild/moderate)	Pain response	Shoulder	5 Sec	No	Yes
1341	1341	H11	Female	16	FALSE	NA	6.6	No	Jan 2014	NA	TRUE	FALSE	FALSE	NA	FALSE	FALSE	NA	FALSE	NA	FALSE	No	NA	No	None	TRUE	Yes	NA	Yes	No	No	NA	NA	No	39.9	No	none	No	No	No	No/soft	No	Normal	Yes	none	Alert	hand	NA	No	Yes
1342	1342	H11	Female	6	FALSE	NA	5	No	Jan 2014	NA	TRUE	FALSE	FALSE	NA	TRUE	FALSE	NA	FALSE	NA	FALSE	Yes	Yes	No	None	TRUE	Yes	9	Yes	No	Yes	4	No	No	37.4	No	none	No	No	No	No/soft	No	Normal	No	none	Alert	NA	2 Sec	No	Yes
1343	1343	H11	Female	13	FALSE	NA	8	No	Jan 2014	NA	TRUE	FALSE	FALSE	NA	FALSE	FALSE	NA	FALSE	NA	FALSE	Yes	No	No	Foot	TRUE	No	NA	No	NA	Yes	4	No	No	36.7	No	none	No	No	No	No/soft	No	Normal	No	none	Alert	NA	1 Sec	No	Yes
1344	1344	H11	Male	23	FALSE	NA	6.3	No	Jan 2014	NA	TRUE	FALSE	FALSE	NA	FALSE	FALSE	NA	FALSE	NA	FALSE	Yes	Yes	Yes	Foot	TRUE	No	NA	Yes	No	No	NA	NA	No	38.9	No	none	No	No	No	No/soft	No	Normal	No	none	Alert	NA	1 Sec	No	Yes
1345	1345	H11	Female	8	FALSE	59.7	4.7	No	Jan 2014	NA	TRUE	FALSE	FALSE	NA	FALSE	FALSE	NA	FALSE	-3SD	FALSE	Yes	No	No	None	TRUE	Yes	2	No	NA	Yes	2	No	No	37.1	No	none	No	No	No	No/soft	No	Normal	No	none	Alert	NA	1 Sec	No	Yes
1346	1346	H11	Male	31	FALSE	NA	8	No	Jan 2014	NA	FALSE	TRUE	FALSE	NA	FALSE	FALSE	NA	FALSE	NA	FALSE	Yes	Yes	Yes	None	FALSE	Yes	4	No	NA	Yes	6	No	Yes	37	No	none	No	No	No	No/soft	No	Normal	No	none	Alert	NA	2 Sec	No	Yes
1347	1347	H11	Male	25	FALSE	NA	8.9	No	Jan 2014	NA	FALSE	TRUE	FALSE	130.337078651685	FALSE	FALSE	NA	FALSE	NA	FALSE	No	NA	Yes	None	TRUE	Yes	1	No	NA	Yes	3	No	No	36.4	No	none	No	No	No	No/soft	No	Normal	Yes	+ (mild/moderate)	Alert	NA	2 Sec	No	Yes
1348	1348	H11	Male	16	FALSE	NA	6.2	No	Jan 2014	NA	TRUE	FALSE	FALSE	NA	FALSE	FALSE	NA	FALSE	NA	FALSE	Yes	No	No	Foot	TRUE	Yes	14	Yes	No	Yes	14	Yes	No	37.4	No	none	No	No	No	No/soft	No	Normal	No	+ (mild/moderate)	Alert	NA	1 Sec	No	Yes
1349	1349	H11	Male	4	FALSE	NA	6	No	Jan 2014	NA	TRUE	FALSE	FALSE	NA	FALSE	FALSE	NA	FALSE	NA	FALSE	No	NA	No	None	TRUE	No	NA	No	NA	Yes	7	Yes	No	36.5	No	none	No	No	No	No/soft	No	Normal	No	none	Alert	hand	NA	No	Yes
1350	1350	H11	Female	15	FALSE	NA	6	No	Jan 2014	NA	TRUE	FALSE	FALSE	130.666666666667	TRUE	FALSE	NA	FALSE	NA	FALSE	Yes	No	No	None	TRUE	Yes	7	Yes	No	Yes	7	Yes	No	36.9	No	none	No	No	No	No/soft	No	Normal	No	none	Alert	NA	NA	No	Yes
1351	1351	H11	Male	5	TRUE	NA	3.2	No	Jan 2014	NA	TRUE	FALSE	FALSE	NA	FALSE	FALSE	NA	FALSE	NA	FALSE	Yes	Yes	Yes	None	TRUE	Yes	3	Yes	No	Yes	10	No	No	NA	No	none	No	No	No	No/soft	No	Normal	No	none	Alert	NA	2 Sec	No	Yes
1352	1352	H11	Male	6	FALSE	NA	3.3	No	Jan 2014	NA	TRUE	FALSE	FALSE	133.333333333333	TRUE	FALSE	NA	FALSE	NA	FALSE	No	NA	Yes	None	TRUE	Yes	4	Yes	No	No	NA	NA	No	36.6	Yes	none	No	No	No	No/soft	No	Normal	Yes	none	Alert	NA	3 Sec	No	Yes
1353	1353	H11	Male	6	FALSE	NA	3.5	No	Jan 2014	NA	TRUE	FALSE	FALSE	NA	FALSE	FALSE	NA	FALSE	NA	FALSE	No	NA	No	None	TRUE	No	NA	No	NA	No	NA	NA	No	36.6	No	none	No	No	No	No/soft	No	Normal	No	none	Alert	NA	2 Sec	No	Yes
1354	1354	H11	Male	20	FALSE	NA	6.4	No	Jan 2014	NA	TRUE	FALSE	FALSE	NA	FALSE	FALSE	NA	FALSE	NA	FALSE	No	NA	No	None	TRUE	No	NA	Yes	No	No	NA	NA	No	37.2	No	none	No	No	No	No/soft	No	Normal	No	none	Alert	Shoulder	2 Sec	No	Yes
1355	1355	H11	Female	4	FALSE	NA	5.6	No	Jan 2014	NA	TRUE	FALSE	FALSE	NA	FALSE	FALSE	NA	FALSE	NA	FALSE	No	NA	Yes	NA	TRUE	Yes	2	No	NA	Yes	2	No	No	37	Yes	none	No	No	No	No/soft	No	Normal	No	none	Alert	NA	2 Sec	No	No
1356	1356	H11	Female	12	FALSE	NA	4.8	No	Jan 2014	NA	TRUE	FALSE	FALSE	NA	FALSE	FALSE	NA	FALSE	NA	FALSE	Yes	No	Yes	None	TRUE	Yes	6	No	NA	No	NA	NA	No	38	No	none	No	No	No	No/soft	No	Normal	No	none	Alert	NA	2 Sec	No	Yes
1357	1357	H11	Female	9	TRUE	NA	5.8	No	Jan 2014	NA	TRUE	FALSE	FALSE	100.689655172414	TRUE	FALSE	NA	FALSE	NA	FALSE	No	NA	No	None	TRUE	No	NA	Yes	No	No	NA	NA	No	37.3	Yes	+ (mild/moderate)	No	No	No	No/soft	No	Normal	No	none	Alert	hand	NA	No	Yes
1358	1358	H11	Male	15	FALSE	64	5.8	No	Feb 2014	NA	TRUE	FALSE	FALSE	137.931034482759	TRUE	TRUE	9.2	TRUE	NA	FALSE	Yes	No	Yes	Foot	TRUE	Yes	2	Yes	No	Yes	3	Yes	No	39	Yes	NA	No	No	Yes	No/soft	No	Normal	Yes	none	Alert	NA	2 Sec	No	No
1359	1359	H11	Male	16	FALSE	NA	9	No	Feb 2014	NA	TRUE	FALSE	FALSE	NA	FALSE	FALSE	NA	FALSE	NA	FALSE	Yes	Yes	Yes	None	TRUE	Yes	1	No	NA	Yes	3	No	No	36.6	No	none	No	No	No	No/soft	No	Normal	No	+ (mild/moderate)	Alert	elbow	2 Sec	No	No
1360	1360	H11	Male	9	FALSE	NA	6	No	Jan 2014	NA	FALSE	FALSE	TRUE	NA	FALSE	FALSE	NA	FALSE	NA	FALSE	Yes	Yes	Yes	Foot	FALSE	No	NA	No	NA	Yes	14	No	No	36.7	No	none	No	No	No	No/soft	No	Normal	No	+ (mild/moderate)	Alert	NA	1 Sec	No	No
1361	1361	H11	Female	30	FALSE	NA	6	No	Jan 2014	NA	TRUE	FALSE	FALSE	NA	FALSE	FALSE	8.8	TRUE	NA	FALSE	No	NA	Yes	NA	TRUE	No	NA	Yes	No	No	NA	NA	No	36.6	No	none	No	Yes	No	No/soft	No	Normal	No	none	Alert	NA	1 Sec	No	Yes
1362	1362	H11	Male	10	FALSE	NA	5.1	No	Jan 2014	NA	TRUE	FALSE	FALSE	NA	FALSE	FALSE	NA	FALSE	<=-4SD	TRUE	Yes	Yes	No	None	TRUE	Yes	14	Yes	Yes	Yes	3	No	No	37	No	none	No	No	No	No/soft	No	Normal	No	none	Alert	NA	1 Sec	No	Yes
1363	1363	H11	Female	48	FALSE	NA	8.5	No	Feb 2014	NA	TRUE	FALSE	FALSE	NA	FALSE	FALSE	10.5	TRUE	NA	FALSE	No	NA	No	None	FALSE	Yes	4	Yes	No	No	NA	NA	No	39.5	No	none	No	No	No	No/soft	No	Normal	No	none	Alert	NA	2 Sec	No	Yes
1364	1364	H11	Male	7	FALSE	NA	5.2	No	Jan 2014	NA	TRUE	FALSE	FALSE	NA	FALSE	FALSE	NA	FALSE	NA	FALSE	No	NA	No	None	TRUE	Yes	1	No	NA	Yes	1	No	No	39.5	No	none	No	No	No	No/soft	No	Normal	Yes	+ (mild/moderate)	Verbal response	NA	1 Sec	No	Yes
1365	1365	H11	Male	12	FALSE	NA	5.4	No	Feb 2014	NA	TRUE	FALSE	FALSE	NA	FALSE	FALSE	NA	FALSE	-3SD	FALSE	Yes	Yes	No	None	TRUE	Yes	7	Yes	No	No	NA	NA	Yes	37.7	No	none	No	No	No	No/soft	No	Normal	No	none	Alert	NA	1 Sec	No	Yes
1366	1366	H11	Female	24	TRUE	73	6.6	No	Feb 2014	NA	FALSE	TRUE	FALSE	121.212121212121	TRUE	TRUE	10	TRUE	NA	FALSE	No	NA	Yes	None	TRUE	No	NA	No	NA	No	NA	NA	No	36.5	Yes	none	No	No	No	No/soft	No	Normal	No	none	Alert	NA	1 Sec	No	Yes
1367	1367	H11	Male	5	FALSE	64.2	4.4	No	Jan 2014	NA	TRUE	FALSE	FALSE	130.909090909091	FALSE	FALSE	NA	FALSE	<=-4SD	TRUE	Yes	No	No	None	TRUE	No	NA	No	NA	Yes	14	No	Yes	36.5	Yes	none	No	No	No	No/soft	No	Normal	No	none	Alert	hand	2 Sec	No	Yes
1368	1368	H11	Female	7	FALSE	NA	7.2	No	Feb 2014	NA	FALSE	FALSE	TRUE	NA	FALSE	FALSE	NA	FALSE	NA	FALSE	Yes	Yes	No	Foot	FALSE	Yes	1	No	NA	No	NA	NA	No	39	No	none	No	No	No	No/soft	No	Normal	Yes	none	Alert	NA	1 Sec	No	Yes
1369	1369	H11	Female	24	FALSE	NA	8.2	No	Feb 2014	NA	FALSE	FALSE	TRUE	NA	FALSE	FALSE	NA	FALSE	NA	FALSE	No	NA	No	Foot	FALSE	Yes	4	Yes	No	No	NA	NA	No	39.2	No	none	Yes	No	No	No/soft	No	Normal	Yes	+ (mild/moderate)	Alert	NA	2 Sec	No	No
1370	1370	H11	Female	8	FALSE	64	4.9	No	Jan 2014	NA	TRUE	FALSE	FALSE	130.612244897959	TRUE	FALSE	NA	FALSE	<=-4SD	TRUE	Yes	Yes	Yes	None	TRUE	Yes	7	Yes	No	Yes	14	Yes	No	36.6	No	none	No	No	No	No/soft	No	Normal	No	none	Alert	NA	1 Sec	No	Yes
1371	1371	H11	Male	8	FALSE	NA	5.6	No	Feb 2014	NA	FALSE	TRUE	FALSE	NA	FALSE	FALSE	NA	FALSE	NA	FALSE	Yes	Yes	Yes	None	TRUE	No	NA	Yes	No	Yes	3	No	No	36	No	none	No	No	No	No/soft	No	Normal	Yes	none	Alert	NA	2 Sec	No	Yes
1372	1372	H11	Male	12	TRUE	NA	6.8	No	Feb 2014	NA	FALSE	TRUE	FALSE	129.411764705882	TRUE	TRUE	NA	FALSE	NA	FALSE	Yes	No	No	None	TRUE	Yes	1	Yes	No	Yes	3	No	No	NA	No	none	Yes	NA	NA	No/soft	No	weak	No	none	Verbal response	NA	NA	No	NA
1373	1373	H11	Female	18	TRUE	NA	5.9	No	Feb 2014	NA	TRUE	FALSE	FALSE	130.169491525424	TRUE	FALSE	NA	FALSE	NA	FALSE	Yes	Yes	Yes	None	TRUE	No	NA	Yes	No	Yes	7	No	No	39	No	none	No	No	Yes	Yes	No	Normal	No	+ + + (severe)	Alert	NA	4 Sec	No	Yes
1374	1374	H11	Female	25	FALSE	NA	8.5	Yes	Feb 2014	NA	FALSE	TRUE	FALSE	131.764705882353	TRUE	TRUE	NA	FALSE	NA	FALSE	Yes	No	Yes	None	TRUE	Yes	NA	Yes	Yes	No	NA	NA	No	37.5	No	none	Yes	No	No	No/soft	No	Normal	Yes	none	Alert	NA	2 Sec	No	Yes
1375	1375	H11	Female	20	FALSE	NA	6.3	No	Jan 2014	NA	TRUE	FALSE	FALSE	133.333333333333	TRUE	TRUE	NA	FALSE	NA	FALSE	No	NA	Yes	None	FALSE	Yes	120	Yes	Yes	No	NA	NA	No	36.4	No	none	No	No	No	No/soft	No	Normal	No	none	Alert	NA	2 Sec	No	Yes
1376	1376	H11	Female	2	FALSE	NA	4	No	Feb 2014	NA	FALSE	FALSE	TRUE	NA	FALSE	FALSE	NA	FALSE	NA	FALSE	Yes	No	Yes	Foot	FALSE	Yes	2	Yes	No	Yes	4	No	No	38.9	No	none	No	No	No	No/soft	No	Normal	No	none	Alert	hand	1 Sec	No	Yes
1377	1377	H11	Female	13	FALSE	NA	6	No	Feb 2014	NA	FALSE	TRUE	FALSE	NA	FALSE	FALSE	NA	FALSE	<=-4SD	TRUE	Yes	No	No	None	TRUE	No	NA	No	NA	Yes	6	No	No	36	No	none	No	No	No	NA	No	weak	No	none	Alert	hand	2 Sec	No	Yes
1378	1378	H11	Female	56	FALSE	NA	14	No	Jan 2014	NA	FALSE	FALSE	TRUE	NA	FALSE	FALSE	NA	FALSE	NA	FALSE	Yes	Yes	Yes	Foot	FALSE	Yes	3	Yes	No	Yes	3	Yes	No	37.2	No	+ (mild/moderate)	No	No	No	No/soft	No	Normal	No	+ + + (severe)	Alert	NA	2 Sec	No	Yes
1379	1379	H11	Male	24	FALSE	NA	18	No	Feb 2014	NA	FALSE	FALSE	TRUE	NA	FALSE	FALSE	NA	FALSE	NA	FALSE	Yes	Yes	Yes	Foot	FALSE	Yes	7	Yes	No	No	NA	NA	No	36.7	No	none	No	Yes	No	No/soft	No	Normal	Yes	none	Alert	NA	4 Sec	No	Yes
1380	1380	H11	Male	5	FALSE	NA	6.5	Yes	Feb 2014	80	FALSE	FALSE	TRUE	NA	FALSE	FALSE	NA	FALSE	NA	FALSE	No	NA	No	Foot	FALSE	Yes	3	Yes	No	No	NA	NA	No	37.1	No	none	Yes	No	No	No/soft	No	Normal	Yes	none	Alert	hand	NA	No	No
1381	1381	H11	Male	11	FALSE	71.1	6	No	Feb 2014	NA	TRUE	FALSE	FALSE	133.333333333333	TRUE	TRUE	11	TRUE	NA	FALSE	Yes	Yes	No	None	TRUE	No	NA	Yes	No	No	NA	NA	No	36.7	No	none	Yes	Yes	No	No/soft	No	Normal	No	+ (mild/moderate)	Alert	NA	3 Sec	No	Yes
1382	1382	H11	Female	50	FALSE	95	12.4	No	Feb 2014	NA	TRUE	FALSE	FALSE	NA	FALSE	FALSE	14.4	FALSE	NA	FALSE	No	NA	No	None	TRUE	Yes	3	Yes	No	Yes	2	No	No	39.7	No	none	No	No	No	No/soft	No	Normal	Yes	none	Alert	NA	2 Sec	No	Yes
1383	1383	H11	Male	7	FALSE	67	7	No	Feb 2014	NA	FALSE	FALSE	TRUE	NA	FALSE	FALSE	12.3	FALSE	NA	FALSE	Yes	Yes	Yes	Foot	FALSE	Yes	5	Yes	No	Yes	3	No	No	37.6	No	none	No	No	No	No/soft	No	Normal	No	none	Alert	NA	2 Sec	No	Yes
1384	1384	H11	Male	18	FALSE	66	5.7	No	Feb 2014	NA	TRUE	FALSE	FALSE	126.315789473684	FALSE	FALSE	10	TRUE	NA	FALSE	Yes	Yes	No	None	TRUE	Yes	4	No	NA	Yes	1	No	No	36.7	No	none	No	No	No	No/soft	No	Normal	Yes	+ (mild/moderate)	Alert	NA	2 Sec	No	No
1385	1385	H11	Male	18	FALSE	NA	7.7	No	Feb 2014	NA	FALSE	TRUE	FALSE	129.87012987013	TRUE	TRUE	NA	FALSE	NA	FALSE	No	NA	No	None	TRUE	Yes	2	Yes	No	No	NA	NA	No	38.8	No	none	Yes	No	No	No/soft	No	Normal	Yes	+ (mild/moderate)	Alert	NA	2 Sec	Yes	Yes
1386	1386	H11	Male	8	TRUE	NA	6.9	No	Feb 2014	NA	FALSE	TRUE	FALSE	NA	FALSE	FALSE	NA	FALSE	NA	FALSE	Yes	Yes	No	None	TRUE	No	NA	Yes	No	Yes	2	No	No	39.6	No	none	No	No	Yes	No/soft	No	Normal	Yes	none	Alert	NA	1 Sec	No	Yes
1387	1387	H11	Male	6	FALSE	NA	3.9	No	Jan 2014	NA	TRUE	FALSE	FALSE	NA	TRUE	FALSE	9.4	TRUE	-3SD	FALSE	No	NA	No	None	TRUE	Yes	6	Yes	No	No	NA	NA	No	37.7	No	none	No	No	No	No/soft	No	Normal	Yes	none	Alert	NA	2 Sec	No	Yes
1388	1388	H11	Female	11	FALSE	67	5.6	No	Jan 2014	NA	FALSE	TRUE	FALSE	NA	FALSE	FALSE	10.5	TRUE	NA	FALSE	Yes	No	Yes	Foot	TRUE	Yes	3	Yes	No	Yes	3	No	No	37.4	No	none	No	Yes	No	No/soft	No	Normal	No	none	Alert	NA	1 Sec	Yes	Yes
1389	1389	H11	Male	26	FALSE	81	8.4	No	Feb 2014	NA	TRUE	FALSE	FALSE	NA	FALSE	FALSE	13.3	FALSE	-3SD	FALSE	Yes	Yes	Yes	Foot	TRUE	Yes	4	Yes	No	Yes	7	No	No	37.1	No	none	No	No	No	No/soft	No	Normal	Yes	none	Alert	NA	2 Sec	No	Yes
1390	1390	H11	Male	18	FALSE	NA	6.7	No	Feb 2014	NA	TRUE	FALSE	FALSE	NA	FALSE	FALSE	NA	FALSE	NA	FALSE	Yes	Yes	Yes	None	TRUE	No	NA	Yes	No	Yes	2	No	Yes	36.6	No	none	No	No	No	No/soft	No	Normal	No	none	Alert	NA	2 Sec	No	Yes
1391	1391	H11	Female	8	FALSE	NA	7	No	Feb 2014	NA	FALSE	TRUE	FALSE	NA	FALSE	FALSE	NA	FALSE	NA	FALSE	Yes	Yes	Yes	None	TRUE	Yes	NA	Yes	No	Yes	3	No	No	38.1	No	none	No	No	No	No/soft	No	Normal	No	none	Alert	hand	2 Sec	No	Yes
1392	1392	H11	Male	18	FALSE	NA	10.8	No	Jan 2014	NA	TRUE	FALSE	FALSE	NA	FALSE	FALSE	NA	FALSE	NA	FALSE	Yes	Yes	Yes	None	TRUE	No	NA	No	NA	Yes	7	No	No	36.1	No	none	No	No	No	No/soft	No	Normal	No	none	Alert	NA	1 Sec	No	Yes
1393	1393	H11	Male	8	FALSE	NA	7.5	No	Feb 2014	NA	FALSE	TRUE	FALSE	NA	FALSE	FALSE	NA	FALSE	NA	FALSE	Yes	Yes	Yes	Foot	TRUE	Yes	4	Yes	No	Yes	3	No	Yes	36.7	No	none	Yes	Yes	No	No/soft	No	Normal	No	none	Alert	hand	2 Sec	No	Yes
1394	1394	H11	Male	17	FALSE	NA	5.3	No	Feb 2014	NA	TRUE	FALSE	FALSE	129.811320754717	TRUE	FALSE	NA	FALSE	NA	FALSE	No	NA	Yes	None	TRUE	Yes	2	Yes	No	Yes	2	No	No	38.3	No	none	No	No	No	Yes	No	weak	No	+ (mild/moderate)	Alert	NA	3 Sec	No	Yes
1395	1395	H11	Female	22	FALSE	NA	8	No	Feb 2014	NA	TRUE	FALSE	FALSE	NA	FALSE	FALSE	NA	FALSE	NA	FALSE	Yes	Yes	No	NA	TRUE	Yes	4	Yes	No	No	NA	NA	No	37.1	Yes	none	No	No	No	No/soft	No	Normal	No	none	Alert	NA	1 Sec	No	Yes
1396	1396	H11	Male	10	FALSE	NA	7.3	No	Feb 2014	NA	TRUE	FALSE	FALSE	117.260273972603	TRUE	FALSE	NA	FALSE	NA	FALSE	Yes	No	Yes	None	TRUE	Yes	4	Yes	No	Yes	6	No	No	37.3	No	none	No	No	No	No/soft	No	Normal	Yes	+ (mild/moderate)	Alert	NA	2 Sec	No	Yes
1397	1397	H11	Female	8	FALSE	NA	8	No	Feb 2014	NA	FALSE	FALSE	TRUE	NA	FALSE	FALSE	NA	FALSE	NA	FALSE	No	NA	Yes	Foot	FALSE	Yes	NA	Yes	No	No	NA	NA	No	38.4	No	none	No	No	No	No/soft	No	Normal	No	none	Alert	hand	NA	No	Yes
1398	1398	H11	Female	7	FALSE	NA	4.1	No	Feb 2014	NA	TRUE	FALSE	FALSE	NA	FALSE	FALSE	NA	FALSE	NA	FALSE	No	NA	Yes	None	TRUE	Yes	7	No	NA	No	NA	NA	No	39.2	No	none	No	No	No	Yes	No	Normal	No	none	Alert	NA	2 Sec	No	Yes
1399	1399	H11	Female	30	FALSE	NA	12.5	No	Feb 2014	NA	FALSE	FALSE	TRUE	NA	FALSE	FALSE	NA	FALSE	NA	FALSE	Yes	No	Yes	Foot	FALSE	Yes	3	Yes	No	No	NA	NA	No	37.3	No	none	No	No	No	No/soft	No	Normal	No	+ (mild/moderate)	Alert	NA	2 Sec	No	Yes
1400	1400	H11	Female	29	FALSE	NA	10.5	No	Feb 2014	NA	TRUE	FALSE	FALSE	NA	FALSE	FALSE	NA	FALSE	NA	FALSE	Yes	Yes	No	NA	TRUE	No	NA	No	NA	Yes	1	No	No	37.3	No	none	No	No	No	No/soft	No	Normal	No	none	Alert	NA	1 Sec	No	Yes
1401	1401	H11	Female	15	FALSE	NA	6.6	No	Feb 2014	NA	TRUE	FALSE	FALSE	NA	FALSE	FALSE	12	FALSE	NA	FALSE	Yes	No	No	None	TRUE	Yes	4	No	NA	Yes	4	No	No	36.6	Yes	none	No	No	No	No/soft	No	Normal	No	none	Alert	hand	1 Sec	No	Yes
1402	1402	H11	Male	14	FALSE	NA	5.7	No	Feb 2014	NA	TRUE	FALSE	FALSE	98.2456140350877	TRUE	FALSE	12	FALSE	NA	FALSE	Yes	Yes	No	NA	TRUE	No	NA	Yes	No	Yes	3	No	No	37.1	No	none	No	No	No	No/soft	No	Normal	No	none	Alert	hand	2 Sec	No	No
1403	1403	H11	Female	11	TRUE	NA	8.5	No	Mar 2014	NA	FALSE	FALSE	TRUE	NA	FALSE	FALSE	NA	FALSE	NA	FALSE	Yes	No	No	Foot	FALSE	No	NA	No	NA	Yes	2	No	No	37.2	No	none	No	No	No	No/soft	No	Normal	No	none	Alert	hand	2 Sec	No	Yes
1404	1404	H11	Male	37	FALSE	NA	12.8	No	Feb 2014	NA	FALSE	FALSE	TRUE	NA	FALSE	FALSE	NA	FALSE	NA	FALSE	Yes	Yes	Yes	Foot	FALSE	Yes	7	Yes	No	No	NA	NA	No	38.6	No	none	No	Yes	No	No/soft	No	Normal	Yes	none	Alert	NA	2 Sec	No	Yes
1405	1405	H11	Male	20	FALSE	73.8	7.3	No	Feb 2014	NA	FALSE	FALSE	TRUE	NA	FALSE	FALSE	10.5	FALSE	NA	FALSE	Yes	No	No	Foot	FALSE	No	NA	Yes	Yes	No	NA	NA	No	36.4	No	none	No	No	No	No/soft	No	weak	Yes	none	Alert	NA	3 Sec	No	Yes
1406	1406	H11	Male	18	TRUE	NA	8	No	Feb 2014	NA	TRUE	FALSE	FALSE	NA	FALSE	FALSE	NA	FALSE	NA	FALSE	Yes	Yes	Yes	None	TRUE	No	NA	Yes	No	Yes	14	No	No	36.9	Yes	none	No	No	No	No/soft	No	Normal	NA	none	Alert	hand	NA	No	No
1407	1407	H11	Female	15	TRUE	NA	8.6	No	Feb 2014	NA	TRUE	FALSE	FALSE	NA	FALSE	FALSE	10.5	TRUE	NA	FALSE	Yes	No	Yes	None	TRUE	No	NA	No	NA	Yes	7	No	No	36.6	No	none	No	No	No	No/soft	No	Normal	No	none	Alert	NA	3 Sec	No	Yes
1408	1408	H11	Male	26	FALSE	81	8.3	No	Feb 2014	NA	TRUE	FALSE	FALSE	NA	FALSE	FALSE	13.3	FALSE	-3SD	FALSE	Yes	Yes	Yes	None	TRUE	Yes	4	Yes	No	Yes	7	No	No	37.1	No	none	No	No	No	No/soft	No	Normal	Yes	none	Alert	NA	2 Sec	No	Yes
1409	1409	H11	Female	9	FALSE	NA	6.6	No	Feb 2014	NA	FALSE	TRUE	FALSE	NA	FALSE	FALSE	NA	FALSE	NA	FALSE	Yes	Yes	Yes	None	TRUE	Yes	2	Yes	No	Yes	2	No	No	39.3	Yes	none	No	No	No	No/soft	No	Normal	No	+ (mild/moderate)	Alert	hand	1 Sec	No	Yes
1410	1410	H11	Male	36	FALSE	NA	13	No	Feb 2014	NA	FALSE	FALSE	TRUE	NA	FALSE	FALSE	NA	FALSE	NA	FALSE	No	NA	Yes	Foot	FALSE	Yes	2	Yes	No	No	NA	NA	Yes	NA	No	none	No	No	No	Yes	No	Normal	No	none	Verbal response	hand	NA	No	Yes
1411	1411	H11	Female	16	FALSE	NA	8.3	No	Mar 2014	NA	FALSE	TRUE	FALSE	125.301204819277	TRUE	TRUE	NA	FALSE	NA	FALSE	No	NA	No	None	TRUE	Yes	2	Yes	No	No	NA	NA	No	38.7	No	none	No	No	No	No/soft	No	Normal	Yes	none	Alert	NA	1 Sec	No	Yes
1412	1412	H11	Male	18	FALSE	NA	9.8	No	Feb 2014	NA	TRUE	FALSE	FALSE	NA	FALSE	FALSE	NA	FALSE	NA	FALSE	No	NA	No	None	FALSE	Yes	NA	Yes	No	No	NA	NA	No	39.7	No	none	Yes	No	No	No/soft	No	Normal	Yes	none	Alert	hand	2 Sec	NA	Yes
1413	1413	H11	Male	18	FALSE	72	7.2	No	Feb 2014	NA	TRUE	FALSE	FALSE	130	TRUE	TRUE	10.5	TRUE	-2SD	FALSE	No	NA	No	NA	TRUE	No	NA	Yes	No	No	NA	NA	No	36.7	Yes	none	No	No	No	No/soft	No	Normal	No	none	Alert	hand	1 Sec	No	Yes
1414	1414	H11	Female	19	FALSE	70	6.6	No	Mar 2014	NA	FALSE	TRUE	FALSE	133.333333333333	TRUE	TRUE	NA	FALSE	NA	FALSE	Yes	No	Yes	None	TRUE	Yes	NA	Yes	No	No	NA	NA	No	36.6	No	none	Yes	No	No	No/soft	No	Normal	Yes	none	Alert	NA	NA	No	No
1415	1415	H11	Male	11	FALSE	NA	8	Yes	Mar 2014	95	FALSE	FALSE	TRUE	NA	FALSE	FALSE	NA	FALSE	NA	FALSE	No	NA	No	Foot	FALSE	No	NA	Yes	No	No	NA	NA	No	36.7	No	none	Yes	Yes	No	No/soft	No	Normal	Yes	none	Alert	NA	1 Sec	No	Yes
1416	1416	H11	Female	6	FALSE	NA	5.6	No	Mar 2014	NA	FALSE	FALSE	TRUE	NA	FALSE	FALSE	NA	FALSE	NA	FALSE	Yes	Yes	Yes	Foot	FALSE	Yes	2	Yes	No	Yes	4	No	No	39	Yes	none	No	No	No	No/soft	No	Normal	Yes	none	Alert	NA	2 Sec	No	Yes
1417	1417	H11	Male	30	FALSE	84.9	10.6	Yes	Feb 2014	91	TRUE	FALSE	FALSE	NA	FALSE	FALSE	13.8	FALSE	NA	FALSE	No	NA	Yes	Foot	TRUE	Yes	NA	Yes	No	No	NA	NA	No	36.6	No	none	No	No	No	No/soft	No	Normal	No	+ (mild/moderate)	Alert	hand	2 Sec	No	Yes
1418	1418	H11	Female	15	FALSE	NA	6.8	No	Feb 2014	NA	TRUE	FALSE	FALSE	129.411764705882	TRUE	TRUE	NA	FALSE	NA	FALSE	NA	NA	Yes	None	TRUE	Yes	NA	Yes	No	NA	NA	NA	NA	37.8	No	none	No	No	No	No/soft	No	Normal	No	+ (mild/moderate)	Alert	hand	1 Sec	No	Yes
1419	1419	H11	Female	28	FALSE	NA	12.4	No	Mar 2014	NA	FALSE	FALSE	TRUE	NA	FALSE	FALSE	NA	FALSE	NA	FALSE	Yes	No	No	Foot	FALSE	No	NA	Yes	No	No	NA	NA	No	NA	No	none	Yes	No	No	No/soft	No	Normal	Yes	none	Alert	NA	1 Sec	No	Yes
1420	1420	H11	Female	10	FALSE	NA	6	No	Mar 2014	NA	TRUE	FALSE	FALSE	NA	FALSE	FALSE	11.5	FALSE	NA	FALSE	Yes	No	Yes	None	TRUE	Yes	5	Yes	No	No	NA	NA	No	40.5	No	none	No	No	No	No/soft	No	Normal	No	none	Alert	hand	2 Sec	No	Yes
1421	1421	H11	Female	18	FALSE	NA	7.4	Yes	Mar 2014	85	FALSE	FALSE	TRUE	NA	FALSE	FALSE	NA	FALSE	NA	FALSE	Yes	Yes	No	Foot	FALSE	No	NA	Yes	No	Yes	1	No	No	36.7	No	none	No	No	No	No/soft	No	Normal	No	none	Alert	hand	2 Sec	No	Yes
1422	1422	H11	Male	6	FALSE	65	5.5	Yes	Mar 2014	95	TRUE	FALSE	FALSE	NA	FALSE	FALSE	10.4	TRUE	NA	FALSE	No	NA	Yes	None	TRUE	Yes	NA	Yes	Yes	Yes	NA	No	No	38.2	No	none	No	Yes	No	No/soft	No	Normal	Yes	+ (mild/moderate)	Alert	hand	2 Sec	No	Yes
1423	1423	H11	Female	5	FALSE	60.6	3.2	Yes	Mar 2014	83	FALSE	TRUE	FALSE	137.5	FALSE	FALSE	NA	FALSE	NA	FALSE	No	NA	No	None	TRUE	Yes	6	Yes	Yes	No	NA	NA	No	NA	No	none	Yes	No	No	No/soft	No	Normal	Yes	none	Alert	NA	2 Sec	No	Yes
1424	1424	H11	Female	12	FALSE	NA	7.1	Yes	Mar 2014	93	FALSE	FALSE	TRUE	NA	FALSE	FALSE	NA	FALSE	NA	FALSE	Yes	Yes	No	Foot	FALSE	Yes	4	Yes	No	Yes	1	No	No	38.8	No	none	Yes	Yes	No	No/soft	No	Normal	Yes	none	Alert	NA	1 Sec	Yes	Yes
1425	1425	H11	Female	13	TRUE	NA	6.9	Yes	Mar 2014	100	FALSE	TRUE	FALSE	NA	FALSE	FALSE	NA	FALSE	NA	FALSE	Yes	No	No	None	TRUE	No	NA	Yes	No	Yes	7	No	No	36.7	No	none	No	No	No	No/soft	No	Normal	No	none	Pain response	NA	NA	No	Yes
1426	1426	H11	Female	14	FALSE	NA	6.5	Yes	Feb 2014	86	FALSE	FALSE	TRUE	NA	FALSE	FALSE	NA	FALSE	NA	FALSE	No	NA	No	Foot	FALSE	Yes	1	Yes	No	No	NA	NA	Yes	36.6	No	none	No	No	No	No/soft	No	Normal	Yes	+ (mild/moderate)	Alert	hand	1 Sec	No	Yes
1427	1427	H11	Male	25	FALSE	95	8.2	Yes	Mar 2014	95	TRUE	FALSE	FALSE	131.707317073171	TRUE	TRUE	10.6	TRUE	NA	FALSE	NA	NA	NA	None	TRUE	Yes	30	Yes	Yes	NA	NA	NA	NA	36.6	No	none	No	NA	NA	No/soft	No	Normal	Yes	+ (mild/moderate)	Alert	NA	2 Sec	No	Yes
1428	1428	H11	Male	4	FALSE	61	4.2	Yes	Mar 2014	82	TRUE	FALSE	FALSE	NA	FALSE	FALSE	NA	FALSE	NA	FALSE	Yes	No	Yes	None	TRUE	Yes	NA	Yes	No	Yes	NA	No	No	38.7	No	none	Yes	No	No	No/soft	No	Normal	Yes	none	Alert	hand	3 Sec	No	No
1429	1429	H11	Female	47	FALSE	102	14.8	Yes	Mar 2014	83	FALSE	FALSE	TRUE	NA	FALSE	FALSE	15	FALSE	NA	FALSE	Yes	Yes	Yes	Foot	FALSE	Yes	3	Yes	No	No	NA	NA	No	36.6	No	none	No	No	No	No/soft	No	Normal	No	none	Alert	hand	2 Sec	No	Yes
1430	1430	H11	Male	17	FALSE	NA	7.8	No	Mar 2014	NA	TRUE	FALSE	FALSE	NA	FALSE	FALSE	NA	FALSE	NA	FALSE	Yes	No	No	Foot	TRUE	Yes	1	Yes	No	No	NA	NA	No	38.4	No	none	No	No	No	No/soft	No	Normal	No	none	Alert	hand	1 Sec	No	Yes
1431	1431	H11	Female	15	FALSE	NA	8.6	Yes	Mar 2014	95	FALSE	TRUE	FALSE	130.232558139535	TRUE	TRUE	NA	FALSE	NA	FALSE	No	NA	No	None	TRUE	Yes	2	Yes	No	No	NA	NA	No	38.2	No	none	No	No	No	No/soft	No	Normal	No	none	Alert	hand	2 Sec	No	Yes
1432	1432	H11	Male	36	FALSE	NA	14	Yes	Mar 2014	92	FALSE	FALSE	TRUE	NA	FALSE	FALSE	NA	FALSE	NA	FALSE	No	NA	Yes	Foot	FALSE	Yes	3	Yes	No	No	NA	NA	Yes	36.5	No	none	No	Yes	No	Yes	No	Normal	Yes	none	Pain response	hand	1 Sec	No	Yes
1433	1433	H11	Female	2	FALSE	NA	5.5	Yes	Mar 2014	64	FALSE	FALSE	TRUE	NA	FALSE	FALSE	NA	FALSE	NA	FALSE	Yes	Yes	No	Foot	FALSE	Yes	NA	Yes	No	No	NA	NA	No	36.7	No	none	No	NA	NA	No/soft	No	Normal	Yes	none	Alert	hand	1 Sec	No	Yes
1434	1434	H11	Female	1	FALSE	NA	4.9	Yes	Mar 2014	80	FALSE	FALSE	TRUE	NA	FALSE	FALSE	NA	FALSE	NA	FALSE	No	NA	No	Foot	FALSE	Yes	2	Yes	No	No	NA	NA	No	37.6	No	none	No	No	No	No/soft	No	Normal	Yes	none	Alert	hand	2 Sec	No	Yes
1435	1435	H11	Male	2	FALSE	56.8	5.1	Yes	Mar 2014	85	FALSE	FALSE	TRUE	NA	FALSE	FALSE	NA	FALSE	NA	FALSE	Yes	Yes	No	Foot	FALSE	Yes	3	Yes	No	No	NA	NA	No	36.7	No	none	No	No	No	No/soft	No	Normal	Yes	none	Alert	hand	1 Sec	No	Yes
1436	1436	H11	Male	19	FALSE	NA	7	No	Jan 2014	NA	TRUE	FALSE	FALSE	NA	FALSE	FALSE	11.4	TRUE	NA	FALSE	No	NA	No	Face	TRUE	Yes	2	Yes	No	No	NA	NA	No	39.2	No	none	No	No	No	No/soft	No	Normal	No	none	Alert	NA	1 Sec	No	Yes
1437	1437	H11	Male	36	FALSE	98.4	14.2	Yes	Jan 2014	85	FALSE	FALSE	TRUE	NA	FALSE	FALSE	18.7	FALSE	NA	FALSE	No	NA	Yes	Foot	FALSE	Yes	3	Yes	No	No	NA	NA	No	37.3	No	none	No	No	No	No/soft	No	NA	Yes	none	Alert	elbow	1 Sec	No	Yes
1438	1438	H11	Male	30	FALSE	78.7	10	No	Mar 2014	NA	TRUE	FALSE	FALSE	NA	FALSE	FALSE	13.3	FALSE	NA	FALSE	Yes	No	No	NA	TRUE	Yes	7	No	NA	Yes	2	No	No	NA	No	none	No	No	No	No/soft	No	Normal	No	none	Alert	NA	1 Sec	No	Yes
1439	1439	H11	Female	3	FALSE	NA	3.9	Yes	Mar 2014	90	FALSE	FALSE	TRUE	NA	FALSE	FALSE	NA	FALSE	NA	FALSE	Yes	Yes	Yes	Foot	FALSE	Yes	2	Yes	No	No	NA	NA	No	39.2	No	none	Yes	No	No	No/soft	No	Normal	Yes	none	Alert	NA	1 Sec	Yes	No
1440	1440	H11	Female	1	FALSE	44	NA	Yes	Mar 2014	97	TRUE	FALSE	FALSE	NA	FALSE	FALSE	NA	FALSE	2SD	FALSE	No	NA	No	None	TRUE	Yes	1	No	NA	No	NA	NA	No	36.5	No	none	Yes	No	No	No/soft	No	Normal	Yes	none	Alert	NA	2 Sec	Yes	Yes
1441	1441	H11	Male	20	FALSE	NA	8.4	Yes	Mar 2014	94	TRUE	FALSE	FALSE	NA	FALSE	FALSE	NA	FALSE	NA	FALSE	No	NA	Yes	None	TRUE	Yes	7	No	NA	Yes	2	No	No	36.7	No	none	No	No	No	No/soft	No	Normal	No	+ + + (severe)	Alert	elbow	2 Sec	No	No
1442	1442	H11	Male	18	FALSE	72.4	7	No	Mar 2014	NA	TRUE	FALSE	FALSE	NA	FALSE	FALSE	10.5	TRUE	NA	FALSE	Yes	Yes	Yes	Foot	TRUE	Yes	7	Yes	No	Yes	7	No	Yes	35.7	No	none	No	No	No	No/soft	No	Normal	No	none	Alert	hand	1 Sec	No	Yes
1443	1443	H11	Female	6	TRUE	62	6	Yes	Mar 2014	56	FALSE	FALSE	TRUE	100	FALSE	FALSE	NA	FALSE	NA	FALSE	Yes	Yes	No	Foot	FALSE	Yes	2	No	NA	Yes	3	No	No	38.1	No	none	No	No	Yes	No/soft	No	weak	Yes	none	Unresponsive	Shoulder	3 Sec	No	No
1444	1444	H11	Male	46	TRUE	90	10	Yes	Mar 2014	78	FALSE	TRUE	FALSE	132	TRUE	TRUE	NA	FALSE	NA	FALSE	No	NA	No	Foot	TRUE	Yes	14	Yes	Yes	No	NA	NA	No	36.6	No	none	No	No	No	No/soft	No	Normal	Yes	+ + + (severe)	Alert	hand	3 Sec	No	Yes
1445	1445	H11	Female	8	FALSE	NA	5	Yes	Mar 2014	98	FALSE	TRUE	FALSE	NA	FALSE	FALSE	NA	FALSE	NA	FALSE	Yes	No	Yes	None	TRUE	Yes	4	Yes	No	Yes	3	No	No	38.5	No	none	No	No	No	No/soft	No	Normal	Yes	none	Alert	hand	1 Sec	No	Yes
1446	1446	H11	Male	6	FALSE	NA	4	Yes	Mar 2014	96	TRUE	FALSE	FALSE	NA	FALSE	FALSE	NA	FALSE	NA	FALSE	No	NA	Yes	None	TRUE	Yes	1	Yes	No	Yes	1	No	No	37.4	Yes	none	No	Yes	No	No/soft	No	Normal	Yes	+ (mild/moderate)	Alert	NA	2 Sec	No	No
1447	1447	H11	Male	2	FALSE	53	3.5	Yes	Mar 2014	96	TRUE	FALSE	FALSE	NA	FALSE	FALSE	NA	FALSE	NA	FALSE	No	NA	No	None	TRUE	Yes	1	Yes	No	Yes	1	No	No	38.4	No	none	No	No	No	No/soft	No	weak	No	none	Alert	hand	1 Sec	No	Yes
1448	1448	H11	Male	9	FALSE	NA	7	Yes	Mar 2014	95	FALSE	TRUE	FALSE	NA	FALSE	FALSE	NA	FALSE	NA	FALSE	No	NA	No	Foot	TRUE	Yes	2	Yes	No	Yes	2	No	No	39.2	No	none	Yes	No	No	No/soft	No	Normal	Yes	none	Alert	hand	2 Sec	No	Yes
1449	1449	H11	Male	7	FALSE	NA	7.2	No	Mar 2014	NA	FALSE	FALSE	TRUE	NA	FALSE	FALSE	NA	FALSE	NA	FALSE	Yes	No	Yes	Foot	FALSE	Yes	3	Yes	No	Yes	4	No	No	36.3	No	none	No	No	No	No/soft	No	Normal	Yes	none	Alert	elbow	2 Sec	No	Yes
1450	1450	H11	Male	8	FALSE	69.9	6.7	Yes	Mar 2014	79	FALSE	FALSE	TRUE	149.253731343284	FALSE	FALSE	12.5	FALSE	-2SD	FALSE	No	NA	Yes	Foot	FALSE	Yes	5	Yes	No	No	NA	NA	No	38.2	No	none	No	No	No	No/soft	No	Normal	Yes	none	Alert	hand	1 Sec	No	No
1451	1451	H11	Male	2	FALSE	NA	5.5	No	Mar 2014	NA	FALSE	FALSE	TRUE	NA	FALSE	FALSE	NA	FALSE	NA	FALSE	No	NA	Yes	Foot	FALSE	Yes	1	Yes	No	No	NA	NA	No	38.4	No	none	No	No	No	No/soft	No	Normal	Yes	none	Alert	hand	1 Sec	No	No
1452	1452	H11	Male	19	FALSE	NA	7.3	No	Mar 2014	NA	TRUE	FALSE	FALSE	NA	FALSE	FALSE	NA	FALSE	NA	FALSE	Yes	Yes	Yes	None	TRUE	Yes	7	Yes	No	No	NA	NA	No	36.6	No	none	Yes	No	Yes	No/soft	No	Normal	Yes	+ + + (severe)	Alert	hand	2 Sec	No	Yes
1453	1453	H11	Female	12	TRUE	NA	5	No	Mar 2014	NA	TRUE	FALSE	FALSE	NA	FALSE	FALSE	NA	FALSE	NA	FALSE	Yes	No	No	None	TRUE	Yes	NA	Yes	No	Yes	NA	No	No	39.2	No	none	Yes	No	No	No/soft	No	Normal	Yes	none	NA	NA	2 Sec	No	No
1454	1454	H11	Female	15	FALSE	69	5.6	Yes	Mar 2014	93	TRUE	FALSE	FALSE	NA	TRUE	FALSE	16.1	FALSE	-3SD	FALSE	Yes	No	Yes	None	TRUE	Yes	2	Yes	No	Yes	7	No	No	36.7	No	none	No	No	No	No/soft	No	weak	No	none	Verbal response	Shoulder	3 Sec	No	No
1455	1455	H11	Female	7	FALSE	58	3.7	Yes	Mar 2014	79	FALSE	TRUE	FALSE	281.081081081081	TRUE	TRUE	NA	FALSE	NA	FALSE	No	NA	No	None	TRUE	Yes	1	Yes	No	No	NA	NA	No	39.1	No	none	No	No	No	No/soft	No	weak	Yes	none	Alert	hand	2 Sec	No	Yes
1456	1456	H11	Female	6	FALSE	117	18.7	Yes	Mar 2014	99	FALSE	FALSE	TRUE	NA	FALSE	FALSE	13.5	FALSE	NA	FALSE	No	NA	No	Foot	FALSE	No	NA	Yes	Yes	Yes	NA	No	No	37.3	No	none	No	No	No	No/soft	No	Normal	No	+ (mild/moderate)	Alert	NA	2 Sec	No	Yes
1457	1457	H11	Female	11	FALSE	63.7	5	Yes	Mar 2014	99	TRUE	FALSE	FALSE	129.6	TRUE	FALSE	11.1	TRUE	-3SD	FALSE	Yes	Yes	No	None	TRUE	Yes	3	No	NA	Yes	5	No	No	39.4	No	none	No	No	No	No/soft	No	Normal	No	none	Alert	hand	1 Sec	No	Yes
1458	1458	H11	Male	9	FALSE	NA	8	Yes	Mar 2014	81	FALSE	FALSE	TRUE	NA	FALSE	FALSE	NA	FALSE	NA	FALSE	Yes	Yes	Yes	Foot	FALSE	Yes	1	Yes	No	No	NA	NA	No	37.8	No	none	Yes	No	No	No/soft	No	Normal	Yes	none	Alert	hand	2 Sec	No	No
1459	1459	H11	Male	18	FALSE	NA	9.5	No	Apr 2014	NA	FALSE	FALSE	TRUE	NA	FALSE	FALSE	NA	FALSE	3SD	FALSE	No	NA	Yes	Foot	FALSE	Yes	1	Yes	No	No	NA	NA	No	39.9	No	none	Yes	No	No	No/soft	No	Normal	Yes	none	Alert	NA	2 Sec	No	Yes
1460	1460	H11	Male	1	FALSE	NA	4.9	No	Apr 2014	NA	FALSE	FALSE	TRUE	NA	FALSE	FALSE	NA	FALSE	NA	FALSE	No	NA	NA	Foot	FALSE	Yes	2	Yes	No	No	NA	NA	NA	37.5	No	none	No	No	No	No/soft	No	NA	Yes	none	Alert	NA	2 Sec	No	Yes
1461	1461	H11	Male	11	FALSE	NA	7	No	Apr 2014	NA	FALSE	TRUE	FALSE	NA	FALSE	FALSE	NA	FALSE	NA	FALSE	No	NA	Yes	None	TRUE	Yes	3	Yes	No	No	NA	NA	No	37.7	No	none	Yes	Yes	No	No/soft	No	Normal	Yes	none	Alert	Shoulder	2 Sec	No	Yes
1462	1462	H11	Female	30	FALSE	NA	9.2	No	Apr 2014	NA	FALSE	FALSE	TRUE	NA	FALSE	FALSE	NA	FALSE	NA	FALSE	No	NA	Yes	Foot	FALSE	Yes	3	Yes	No	No	NA	NA	No	38	No	none	Yes	No	No	No/soft	No	Normal	Yes	none	Alert	NA	2 Sec	Yes	No
1463	1463	H11	Female	18	FALSE	NA	8.5	No	Apr 2014	NA	TRUE	FALSE	FALSE	NA	FALSE	FALSE	NA	FALSE	NA	FALSE	No	NA	No	None	TRUE	Yes	30	No	NA	No	NA	NA	No	36.7	No	none	No	No	No	No/soft	No	weak	No	+ (mild/moderate)	Alert	hand	2 Sec	No	Yes
1464	1464	H11	Male	42	TRUE	NA	9.8	No	Apr 2014	NA	TRUE	FALSE	FALSE	NA	FALSE	FALSE	NA	FALSE	NA	FALSE	No	NA	Yes	NA	FALSE	No	NA	No	NA	Yes	NA	No	Yes	NA	NA	NA	Yes	NA	NA	NA	No	weak	No	NA	NA	NA	4 Sec	NA	NA
1465	1465	H11	Male	10	TRUE	NA	6.2	Yes	Apr 2014	100	TRUE	FALSE	FALSE	NA	FALSE	FALSE	12.5	FALSE	-3SD	FALSE	NA	NA	Yes	NA	FALSE	Yes	2	No	NA	NA	NA	NA	No	39.1	NA	+ (mild/moderate)	No	No	NA	No/soft	No	NA	Yes	NA	Alert	NA	NA	No	No
1466	1466	H11	NA	36	FALSE	NA	13	No	Apr 2014	NA	FALSE	FALSE	TRUE	NA	FALSE	FALSE	NA	FALSE	NA	FALSE	No	NA	No	Foot	FALSE	Yes	1	No	NA	No	NA	NA	No	36.5	No	+ (mild/moderate)	No	No	No	No/soft	No	Normal	No	+ (mild/moderate)	Alert	NA	NA	No	Yes
1467	1467	H11	Female	12	FALSE	NA	5.7	No	Apr 2014	NA	FALSE	FALSE	TRUE	NA	FALSE	FALSE	NA	FALSE	NA	FALSE	Yes	Yes	Yes	Foot	FALSE	Yes	NA	Yes	No	Yes	3	No	No	36.7	No	none	Yes	No	No	No/soft	No	Normal	Yes	+ (mild/moderate)	Alert	NA	2 Sec	Yes	Yes
1468	1468	H11	Male	54	FALSE	86	10	No	Apr 2014	NA	TRUE	FALSE	FALSE	NA	FALSE	FALSE	10	TRUE	NA	FALSE	Yes	No	Yes	NA	TRUE	Yes	3	Yes	No	No	NA	NA	No	36.7	No	none	No	No	No	No/soft	No	weak	Yes	+ + + (severe)	Alert	NA	3 Sec	No	Yes
1469	1469	H11	Male	36	FALSE	NA	5.3	No	Apr 2014	NA	TRUE	FALSE	FALSE	NA	FALSE	FALSE	NA	FALSE	NA	FALSE	No	NA	No	None	TRUE	Yes	14	Yes	No	Yes	3	No	No	36.5	No	none	Yes	No	No	No/soft	No	weak	Yes	+ (mild/moderate)	Alert	hand	2 Sec	No	Yes
1470	1470	H11	Female	9	FALSE	NA	5.9	No	Apr 2014	NA	TRUE	FALSE	FALSE	NA	FALSE	FALSE	NA	FALSE	NA	FALSE	Yes	No	Yes	None	TRUE	Yes	7	Yes	No	Yes	5	No	No	NA	No	none	No	Yes	No	No/soft	No	Normal	Yes	none	Alert	NA	2 Sec	No	No
1471	1471	H11	Female	12	TRUE	NA	5.2	No	Apr 2014	NA	TRUE	FALSE	FALSE	NA	FALSE	FALSE	NA	FALSE	NA	FALSE	Yes	Yes	Yes	None	TRUE	Yes	4	Yes	Yes	Yes	1	No	No	NA	No	none	Yes	Yes	Yes	No/soft	No	Normal	Yes	none	Alert	NA	3 Sec	No	No
1472	1472	H11	Female	27	FALSE	NA	10.5	No	Apr 2014	NA	FALSE	FALSE	TRUE	NA	FALSE	FALSE	NA	FALSE	NA	FALSE	No	NA	Yes	Foot	FALSE	Yes	NA	No	NA	No	NA	NA	No	38.3	Yes	none	No	No	No	No/soft	No	Normal	No	none	Alert	hand	2 Sec	No	No
1473	1473	H11	Female	10	FALSE	NA	4.2	No	Apr 2014	NA	TRUE	FALSE	FALSE	NA	FALSE	FALSE	NA	FALSE	NA	FALSE	Yes	No	No	None	TRUE	Yes	4	Yes	Yes	Yes	7	No	No	39.3	No	none	NA	Yes	No	No/soft	No	Normal	No	none	Alert	NA	2 Sec	No	Yes
1474	1474	H11	Female	4	FALSE	NA	3	No	Apr 2014	NA	TRUE	FALSE	FALSE	NA	FALSE	FALSE	NA	FALSE	NA	FALSE	No	NA	No	None	TRUE	No	NA	No	NA	No	NA	NA	NA	38	No	none	No	No	No	No/soft	No	Normal	No	none	Alert	NA	2 Sec	No	Yes
1475	1475	H11	Male	10	FALSE	NA	5.2	No	Apr 2014	NA	TRUE	FALSE	FALSE	NA	FALSE	FALSE	NA	FALSE	NA	FALSE	Yes	Yes	Yes	NA	FALSE	Yes	3	Yes	No	No	NA	NA	No	39.3	NA	none	No	NA	Yes	No/soft	NA	Normal	No	NA	NA	NA	2 Sec	NA	Yes
1476	1476	H11	Male	54	FALSE	NA	15.5	No	Apr 2014	NA	FALSE	FALSE	TRUE	NA	FALSE	FALSE	NA	FALSE	NA	FALSE	No	NA	No	Foot	FALSE	Yes	3	Yes	No	No	NA	NA	No	37.8	No	none	No	No	No	Yes	No	Normal	No	none	Pain response	NA	2 Sec	No	No
1477	1477	H11	Male	6	TRUE	NA	5	No	Apr 2014	NA	TRUE	FALSE	FALSE	NA	FALSE	FALSE	NA	FALSE	NA	FALSE	No	NA	Yes	None	TRUE	Yes	8	Yes	No	Yes	3	No	No	40.1	No	none	Yes	No	No	No/soft	No	Normal	Yes	none	Alert	elbow	2 Sec	No	No
1478	1478	H11	Male	15	FALSE	68	5.9	No	Apr 2014	NA	TRUE	FALSE	FALSE	NA	FALSE	FALSE	11.4	TRUE	-3SD	FALSE	Yes	No	No	Knee	TRUE	Yes	3	No	NA	Yes	7	No	No	37	Yes	none	No	No	No	No/soft	No	Normal	No	+ (mild/moderate)	Alert	NA	3 Sec	No	No
1479	1479	H11	Female	23	FALSE	NA	9.8	No	Apr 2014	NA	FALSE	FALSE	TRUE	NA	FALSE	FALSE	NA	FALSE	NA	FALSE	Yes	Yes	Yes	Foot	FALSE	Yes	7	Yes	No	No	NA	NA	No	39.1	No	none	No	No	No	No/soft	No	weak	No	none	Pain response	elbow	2 Sec	No	No
1480	1480	H11	Female	11	TRUE	70	5.7	No	May 2014	NA	TRUE	FALSE	FALSE	129.122807017544	TRUE	TRUE	NA	FALSE	<=-4SD	TRUE	No	NA	Yes	None	TRUE	Yes	7	Yes	No	Yes	7	No	No	38.4	No	none	No	No	No	No/soft	No	Normal	No	+ (mild/moderate)	Verbal response	hand	2 Sec	No	Yes
1481	1481	H11	Female	32	FALSE	NA	6.9	No	Apr 2014	NA	TRUE	FALSE	FALSE	NA	FALSE	FALSE	9.9	TRUE	NA	FALSE	Yes	No	No	Foot	TRUE	Yes	7	No	NA	Yes	3	No	No	36.4	Yes	none	No	No	No	No/soft	No	Normal	No	+ + + (severe)	Alert	elbow	2 Sec	No	No
1482	1482	H11	Male	33	FALSE	NA	8.7	Yes	Apr 2014	96	TRUE	FALSE	FALSE	NA	TRUE	FALSE	NA	FALSE	NA	FALSE	Yes	No	Yes	None	TRUE	Yes	3	Yes	No	Yes	2	No	No	37.5	No	none	No	No	No	No/soft	No	Normal	No	none	Alert	NA	2 Sec	No	No
1483	1483	H11	Female	15	FALSE	NA	5.9	No	May 2014	NA	FALSE	FALSE	TRUE	NA	FALSE	FALSE	NA	FALSE	NA	FALSE	Yes	Yes	Yes	Foot	FALSE	Yes	8	Yes	No	No	NA	NA	No	38.5	No	none	No	No	No	No/soft	No	Normal	No	none	Alert	hand	2 Sec	No	No
1484	1484	H11	Female	10	FALSE	62	5.9	No	Apr 2014	NA	TRUE	FALSE	FALSE	NA	FALSE	FALSE	11	TRUE	-3SD	FALSE	No	NA	No	None	TRUE	Yes	14	Yes	NA	No	NA	NA	No	37.6	No	none	No	No	No	No/soft	No	Normal	No	none	Alert	NA	NA	No	NA
1485	1485	H11	Female	24	FALSE	75	8.4	No	Apr 2014	NA	TRUE	FALSE	FALSE	NA	FALSE	FALSE	NA	FALSE	-1SD	FALSE	Yes	Yes	Yes	NA	TRUE	Yes	7	Yes	NA	No	NA	NA	No	NA	No	none	No	No	No	No/soft	No	Normal	No	none	Alert	NA	2 Sec	No	Yes
1486	1486	H11	Male	14	FALSE	NA	9.8	Yes	Apr 2014	90	FALSE	FALSE	TRUE	NA	FALSE	FALSE	NA	FALSE	NA	FALSE	No	NA	Yes	Foot	FALSE	Yes	7	No	NA	No	NA	NA	Yes	37.6	No	none	No	No	No	No/soft	No	Normal	No	none	Alert	hand	1 Sec	No	Yes
1487	1487	H11	Male	28	FALSE	NA	7.8	No	Apr 2014	NA	TRUE	FALSE	FALSE	NA	FALSE	FALSE	NA	FALSE	NA	FALSE	Yes	No	Yes	Foot	TRUE	Yes	NA	Yes	No	Yes	NA	No	No	37.3	No	none	No	No	No	No/soft	No	Normal	No	none	Alert	NA	2 Sec	No	Yes
1488	1488	H11	Male	24	FALSE	NA	5.9	No	Apr 2014	NA	TRUE	FALSE	FALSE	NA	FALSE	FALSE	NA	FALSE	NA	FALSE	Yes	Yes	Yes	Foot	TRUE	Yes	NA	Yes	No	Yes	NA	No	No	36.7	No	none	No	No	No	No/soft	No	Normal	No	none	Alert	NA	2 Sec	No	Yes
1489	1489	H11	Female	6	FALSE	NA	5.4	Yes	May 2014	92	TRUE	FALSE	FALSE	NA	FALSE	FALSE	NA	FALSE	NA	FALSE	No	NA	No	None	TRUE	Yes	10	Yes	No	No	NA	NA	No	36.7	No	none	No	No	No	No/soft	No	Normal	No	none	Alert	hand	2 Sec	No	Yes
1490	1490	H11	Female	8	FALSE	NA	7	No	May 2014	NA	FALSE	FALSE	TRUE	NA	FALSE	FALSE	NA	FALSE	NA	FALSE	No	NA	Yes	Foot	FALSE	Yes	30	Yes	Yes	Yes	4	No	No	36.1	No	none	No	No	No	No/soft	No	Normal	No	none	Alert	hand	NA	No	Yes
1491	1491	H11	Male	8	FALSE	73.2	7.2	Yes	May 2014	88	TRUE	FALSE	FALSE	NA	FALSE	FALSE	13.5	FALSE	NA	FALSE	No	NA	No	None	TRUE	Yes	1	Yes	No	No	NA	NA	No	41.6	No	none	No	No	No	No/soft	No	Normal	Yes	none	Alert	hand	2 Sec	No	Yes
1492	1492	H11	Female	5	TRUE	NA	3	Yes	May 2014	85	TRUE	FALSE	FALSE	NA	FALSE	FALSE	NA	FALSE	NA	FALSE	No	NA	No	None	TRUE	Yes	4	Yes	No	No	NA	NA	No	41.4	Yes	none	No	NA	Yes	No/soft	No	Normal	Yes	+ (mild/moderate)	Alert	hand	2 Sec	No	Yes
1493	1493	H11	Female	48	FALSE	NA	12	No	Apr 2014	NA	TRUE	FALSE	FALSE	NA	FALSE	FALSE	NA	FALSE	NA	FALSE	Yes	Yes	Yes	None	TRUE	Yes	NA	Yes	NA	Yes	21	Yes	Yes	36	No	none	No	No	No	No/soft	No	Normal	No	none	Alert	NA	2 Sec	No	Yes
1494	1494	H11	Male	12	FALSE	72	6.5	Yes	May 2014	90	TRUE	FALSE	FALSE	NA	FALSE	FALSE	NA	FALSE	<=-4SD	TRUE	No	NA	Yes	None	TRUE	Yes	NA	No	NA	No	NA	NA	No	38.1	No	none	No	Yes	No	No/soft	No	Normal	No	none	Alert	NA	1 Sec	No	Yes
1495	1495	H11	Male	14	FALSE	73	6.5	No	May 2014	NA	TRUE	FALSE	FALSE	NA	FALSE	FALSE	11.5	FALSE	<=-4SD	TRUE	Yes	Yes	No	None	TRUE	No	NA	Yes	No	Yes	2	No	No	NA	Yes	none	Yes	No	Yes	No/soft	No	Normal	Yes	+ (mild/moderate)	Alert	hand	2 Sec	No	Yes
1496	1496	H11	Female	15	FALSE	NA	5.3	No	Apr 2014	NA	TRUE	FALSE	FALSE	NA	FALSE	FALSE	NA	FALSE	NA	FALSE	Yes	Yes	Yes	None	TRUE	Yes	2	Yes	No	Yes	5	NA	No	36	No	none	No	No	No	No/soft	No	weak	No	none	Alert	NA	2 Sec	No	Yes
1497	1497	H11	Male	14	FALSE	70.8	6	No	Apr 2014	NA	TRUE	FALSE	FALSE	NA	FALSE	FALSE	10.1	TRUE	NA	FALSE	Yes	Yes	No	None	TRUE	No	NA	No	NA	Yes	7	No	No	37	No	none	No	No	No	NA	No	Normal	No	+ (mild/moderate)	Alert	hand	4 Sec	No	NA
1498	1498	H11	Male	22	FALSE	NA	8.1	No	Apr 2014	NA	TRUE	FALSE	FALSE	NA	FALSE	FALSE	NA	FALSE	NA	FALSE	No	NA	Yes	None	TRUE	Yes	3	Yes	Yes	No	NA	NA	No	37.4	No	none	No	No	No	No/soft	No	Normal	No	none	Alert	hand	1 Sec	No	Yes
1499	1499	H11	Male	11	FALSE	NA	5.7	No	May 2014	NA	TRUE	FALSE	FALSE	NA	FALSE	FALSE	NA	FALSE	NA	FALSE	No	NA	No	NA	TRUE	Yes	2	Yes	No	Yes	2	No	Yes	37	No	none	Yes	No	No	No/soft	No	Normal	Yes	none	Alert	NA	NA	No	Yes
1500	1500	H11	Male	6	FALSE	62	4	No	May 2014	NA	TRUE	FALSE	FALSE	NA	FALSE	FALSE	NA	FALSE	<=-4SD	TRUE	Yes	No	Yes	None	TRUE	Yes	7	Yes	No	Yes	7	No	No	38.4	No	none	No	No	No	No/soft	No	Normal	No	+ (mild/moderate)	Alert	hand	1 Sec	No	Yes
1501	1501	H11	Male	8	FALSE	NA	5.5	No	May 2014	NA	TRUE	FALSE	FALSE	NA	FALSE	FALSE	NA	FALSE	NA	FALSE	No	NA	No	Knee	TRUE	Yes	3	No	NA	No	NA	NA	No	40	No	none	No	No	No	No/soft	No	Normal	No	+ (mild/moderate)	Alert	hand	2 Sec	No	Yes
1502	1502	H11	Female	16	FALSE	72	6.7	No	May 2014	NA	TRUE	FALSE	FALSE	NA	FALSE	FALSE	NA	FALSE	-3SD	FALSE	Yes	Yes	Yes	Foot	TRUE	Yes	4	No	NA	Yes	30	Yes	No	37.5	No	none	No	No	No	No/soft	No	Normal	No	none	Alert	hand	2 Sec	No	Yes
1503	1503	H11	Female	11	FALSE	NA	8	No	May 2014	NA	FALSE	FALSE	TRUE	NA	FALSE	FALSE	NA	FALSE	NA	FALSE	Yes	No	Yes	Foot	FALSE	Yes	3	No	NA	Yes	4	No	No	38.5	No	none	No	No	Yes	No/soft	No	Normal	Yes	none	Alert	hand	2 Sec	No	Yes
1504	1504	H11	Female	36	FALSE	78.5	7.8	Yes	May 2014	94	TRUE	FALSE	FALSE	130.25641025641	TRUE	TRUE	11.5	FALSE	-3SD	FALSE	No	NA	Yes	Foot	TRUE	Yes	3	Yes	No	No	NA	NA	No	38.4	No	+ (mild/moderate)	No	No	No	No/soft	No	Normal	No	+ + + (severe)	Alert	NA	1 Sec	No	Yes
1505	1505	H11	Female	38	FALSE	NA	9.6	No	May 2014	NA	TRUE	FALSE	FALSE	NA	FALSE	FALSE	NA	FALSE	NA	FALSE	No	NA	No	Foot	TRUE	Yes	3	Yes	No	No	NA	NA	No	39.7	No	none	Yes	Yes	No	No/soft	No	Normal	Yes	+ (mild/moderate)	Alert	NA	2 Sec	No	No
1506	1506	H11	Male	24	FALSE	NA	4.2	No	May 2014	NA	TRUE	FALSE	FALSE	NA	FALSE	FALSE	8.5	TRUE	NA	FALSE	No	NA	Yes	None	TRUE	Yes	2	Yes	No	No	NA	NA	No	37.1	No	none	No	No	No	No/soft	No	Normal	No	+ (mild/moderate)	Alert	hand	NA	No	Yes
1507	1507	H11	Male	18	FALSE	NA	8.5	No	Jun 2014	NA	TRUE	FALSE	FALSE	NA	FALSE	FALSE	NA	FALSE	NA	FALSE	No	NA	Yes	None	TRUE	Yes	2	Yes	No	No	NA	NA	No	38.5	No	none	Yes	No	Yes	No/soft	No	Normal	Yes	none	Alert	hand	2 Sec	No	Yes
1508	1508	H11	Female	6	TRUE	NA	3.5	No	May 2014	NA	TRUE	FALSE	FALSE	NA	FALSE	FALSE	NA	FALSE	NA	FALSE	No	NA	No	None	TRUE	No	NA	No	NA	No	NA	NA	No	37.5	No	none	No	No	No	No/soft	No	Normal	No	none	Alert	hand	NA	No	No
1509	1509	H11	Male	15	TRUE	NA	9.6	No	May 2014	NA	TRUE	FALSE	FALSE	NA	FALSE	FALSE	NA	FALSE	NA	FALSE	No	NA	No	NA	TRUE	Yes	7	Yes	No	No	NA	NA	No	39.1	No	none	No	No	No	No/soft	No	Normal	Yes	+ (mild/moderate)	Alert	hand	NA	No	Yes
1510	1510	H11	Female	8	FALSE	NA	5.2	No	May 2014	NA	TRUE	FALSE	FALSE	NA	FALSE	FALSE	NA	FALSE	NA	FALSE	Yes	No	No	None	TRUE	Yes	3	Yes	No	Yes	3	No	No	38	No	none	No	No	No	No/soft	No	Normal	No	+ (mild/moderate)	Alert	hand	2 Sec	No	Yes
1511	1511	H11	Male	9	TRUE	60	4.3	No	May 2014	NA	TRUE	FALSE	FALSE	NA	FALSE	FALSE	10	TRUE	<=-4SD	TRUE	Yes	No	No	None	TRUE	Yes	7	Yes	No	Yes	7	No	No	40.3	Yes	none	No	No	No	No/soft	No	Normal	Yes	+ + + (severe)	Alert	hand	2 Sec	No	Yes
1512	1512	H11	Male	11	FALSE	NA	6.8	Yes	May 2014	91	TRUE	FALSE	FALSE	121.176470588235	TRUE	FALSE	11.5	FALSE	NA	FALSE	Yes	No	No	None	TRUE	Yes	7	Yes	No	Yes	7	No	No	41	No	none	No	No	No	No/soft	No	Normal	No	+ (mild/moderate)	Alert	hand	2 Sec	No	Yes
1513	1513	H11	Female	9	FALSE	NA	6.3	Yes	May 2014	91	TRUE	FALSE	FALSE	NA	FALSE	FALSE	NA	FALSE	NA	FALSE	Yes	No	No	NA	TRUE	Yes	5	No	NA	Yes	4	No	No	39.5	No	none	No	No	No	No/soft	No	Normal	No	none	Alert	hand	2 Sec	No	Yes
1514	1514	H11	Female	24	FALSE	NA	6	No	May 2014	NA	TRUE	FALSE	FALSE	130.666666666667	TRUE	TRUE	NA	FALSE	NA	FALSE	No	NA	No	Foot	TRUE	No	NA	Yes	No	No	NA	NA	No	37.2	No	none	No	No	No	No/soft	No	Normal	No	+ (mild/moderate)	Alert	hand	1 Sec	No	Yes
1515	1515	H11	Male	14	FALSE	67.5	5.4	Yes	May 2014	100	TRUE	FALSE	FALSE	130.37037037037	TRUE	TRUE	10.4	TRUE	-3SD	FALSE	Yes	No	No	None	TRUE	Yes	1	Yes	No	Yes	5	No	No	36.2	No	none	No	No	No	No/soft	No	Normal	No	none	Alert	hand	2 Sec	No	Yes
1516	1516	H11	Female	9	FALSE	NA	6	No	May 2014	NA	TRUE	FALSE	FALSE	NA	FALSE	FALSE	NA	FALSE	-3SD	FALSE	Yes	No	Yes	None	TRUE	No	NA	No	NA	Yes	14	No	No	39.2	No	none	No	No	No	No/soft	No	weak	No	none	Alert	hand	2 Sec	No	Yes
1517	1517	H11	Male	12	FALSE	68	5.4	Yes	May 2014	86	TRUE	FALSE	FALSE	NA	FALSE	FALSE	10.3	TRUE	NA	FALSE	No	NA	No	None	TRUE	Yes	2	No	NA	No	NA	NA	No	38.5	No	none	No	No	No	No/soft	No	Normal	Yes	+ (mild/moderate)	Alert	hand	2 Sec	No	Yes
1518	1518	H11	Male	8	FALSE	NA	24	No	Jun 2014	NA	FALSE	FALSE	TRUE	NA	FALSE	FALSE	NA	FALSE	NA	FALSE	No	NA	Yes	Foot	FALSE	Yes	4	No	NA	No	NA	NA	No	36	No	+ (mild/moderate)	No	No	No	No/soft	No	Normal	NA	+ + + (severe)	Alert	NA	NA	No	NA
1519	1519	H11	Male	36	FALSE	NA	NA	No	Jun 2014	NA	TRUE	FALSE	FALSE	NA	FALSE	FALSE	NA	FALSE	NA	FALSE	No	NA	No	None	TRUE	Yes	1	No	NA	No	NA	NA	No	39.3	No	none	No	No	No	NA	No	Normal	No	none	NA	hand	2 Sec	No	NA
1520	1520	H11	Male	1	FALSE	NA	5	No	May 2014	NA	FALSE	FALSE	TRUE	NA	FALSE	FALSE	NA	FALSE	NA	FALSE	No	NA	No	Foot	FALSE	No	NA	Yes	No	No	NA	NA	No	37.1	No	none	No	Yes	No	No/soft	No	Normal	Yes	none	Alert	hand	NA	No	Yes
1521	1521	H11	Female	6	FALSE	NA	4	No	May 2014	NA	TRUE	FALSE	FALSE	NA	FALSE	FALSE	NA	FALSE	NA	FALSE	Yes	No	No	Foot	TRUE	No	NA	No	NA	No	NA	NA	No	NA	No	none	No	No	No	No/soft	No	Normal	No	none	Alert	hand	2 Sec	No	No
1522	1522	H11	Male	6	TRUE	NA	3.1	Yes	Jun 2014	84	TRUE	FALSE	FALSE	NA	FALSE	FALSE	NA	FALSE	NA	FALSE	No	NA	Yes	None	TRUE	Yes	7	Yes	No	Yes	7	No	No	38.5	No	none	No	No	No	No/soft	No	Normal	Yes	+ (mild/moderate)	Alert	hand	2 Sec	No	Yes
1523	1523	H11	Female	7	FALSE	65.7	4.9	No	May 2014	NA	TRUE	FALSE	FALSE	NA	FALSE	FALSE	10	TRUE	NA	FALSE	Yes	No	No	NA	TRUE	Yes	NA	Yes	No	Yes	7	No	No	40.2	No	none	No	No	No	No/soft	No	Normal	No	+ + + (severe)	Alert	hand	2 Sec	No	No
1524	1524	H11	Female	9	FALSE	64	4.9	No	May 2014	NA	TRUE	FALSE	FALSE	NA	FALSE	FALSE	NA	FALSE	<=-4SD	TRUE	No	NA	Yes	None	TRUE	Yes	3	Yes	No	Yes	3	Yes	No	36.4	No	none	No	No	No	No/soft	No	Normal	No	none	Alert	NA	1 Sec	No	Yes
1525	1525	H11	Female	48	FALSE	NA	7	Yes	May 2014	96	TRUE	FALSE	FALSE	NA	FALSE	FALSE	NA	FALSE	NA	FALSE	No	NA	No	Foot	TRUE	Yes	14	Yes	Yes	No	NA	NA	No	NA	No	none	No	No	No	No/soft	No	Normal	No	+ + + (severe)	NA	hand	1 Sec	No	Yes
1526	1526	H11	Female	17	FALSE	NA	9.5	No	Jun 2014	NA	FALSE	FALSE	TRUE	NA	FALSE	FALSE	NA	FALSE	NA	FALSE	Yes	No	No	Foot	FALSE	Yes	3	Yes	No	No	NA	NA	No	38.2	No	none	No	No	No	No/soft	No	Normal	Yes	none	Alert	hand	1 Sec	No	Yes
1527	1527	H11	Female	6	FALSE	NA	5.7	No	May 2014	NA	TRUE	FALSE	FALSE	NA	FALSE	FALSE	NA	FALSE	NA	FALSE	No	NA	No	None	TRUE	Yes	3	No	NA	Yes	3	No	No	NA	Yes	none	Yes	No	No	No/soft	No	Normal	Yes	none	Alert	hand	NA	No	Yes
1528	1528	H11	Male	9	FALSE	NA	6.6	No	May 2014	NA	TRUE	FALSE	FALSE	NA	FALSE	FALSE	11.5	FALSE	NA	FALSE	No	NA	No	None	TRUE	No	NA	Yes	No	Yes	3	No	No	38.2	No	none	No	No	No	No/soft	No	Normal	No	none	Alert	hand	2 Sec	No	Yes
1529	1529	H11	Female	28	FALSE	NA	9	No	May 2014	NA	TRUE	FALSE	FALSE	NA	FALSE	FALSE	NA	FALSE	NA	FALSE	No	NA	No	None	TRUE	No	NA	No	NA	No	NA	NA	No	37.7	No	none	No	No	No	NA	No	NA	No	NA	NA	NA	NA	No	NA
1530	1530	H11	Male	9	FALSE	NA	7	Yes	May 2014	94	TRUE	FALSE	FALSE	NA	FALSE	FALSE	NA	FALSE	NA	FALSE	Yes	Yes	No	None	TRUE	Yes	1	Yes	No	Yes	3	No	No	36.5	No	none	No	No	No	No/soft	No	Normal	No	none	Alert	NA	2 Sec	No	Yes
1531	1531	H11	Female	13	FALSE	NA	6.5	No	Jun 2014	NA	FALSE	TRUE	FALSE	NA	FALSE	FALSE	11.5	FALSE	NA	FALSE	Yes	No	No	Foot	TRUE	No	NA	No	NA	Yes	3	No	No	37	No	none	No	No	No	NA	No	weak	No	+ (mild/moderate)	NA	hand	2 Sec	NA	NA
1532	1532	H11	Male	8	FALSE	NA	5.6	No	Jun 2014	NA	TRUE	FALSE	FALSE	NA	FALSE	FALSE	NA	FALSE	NA	FALSE	No	NA	Yes	Foot	TRUE	Yes	1	Yes	No	No	NA	NA	No	37.1	No	none	No	No	No	No/soft	No	Normal	No	none	Alert	hand	2 Sec	No	No
1533	1533	H11	Male	6	FALSE	56	3.1	Yes	Jun 2014	91	TRUE	FALSE	FALSE	NA	FALSE	FALSE	8	TRUE	<=-4SD	TRUE	No	NA	Yes	None	TRUE	Yes	7	Yes	No	Yes	7	No	No	40	No	none	No	No	No	No/soft	No	Normal	Yes	+ (mild/moderate)	Alert	hand	1 Sec	No	Yes
1534	1534	H11	Male	18	FALSE	72.5	6.5	No	Jun 2014	NA	TRUE	FALSE	FALSE	NA	FALSE	FALSE	10	TRUE	<=-4SD	TRUE	Yes	No	No	None	TRUE	No	NA	No	NA	Yes	7	No	No	36.2	No	none	No	No	No	No/soft	No	weak	No	none	Alert	hand	2 Sec	No	Yes
1535	1535	H11	Male	20	FALSE	81	10	No	May 2014	NA	TRUE	FALSE	FALSE	NA	FALSE	FALSE	NA	FALSE	NA	FALSE	No	NA	No	NA	TRUE	Yes	7	No	NA	No	NA	NA	No	37.6	No	none	No	No	No	No/soft	No	Normal	No	+ (mild/moderate)	Alert	NA	NA	No	No
1536	1536	H11	Male	5	FALSE	66	6	Yes	May 2014	96	TRUE	FALSE	FALSE	NA	FALSE	FALSE	NA	FALSE	-2SD	FALSE	Yes	No	Yes	None	TRUE	Yes	3	Yes	No	Yes	4	No	Yes	36.9	NA	none	No	No	No	No/soft	No	Normal	No	none	Alert	NA	1 Sec	No	Yes
1537	1537	H11	Female	10	FALSE	NA	5.1	No	Jun 2014	NA	TRUE	FALSE	FALSE	NA	FALSE	FALSE	NA	FALSE	NA	FALSE	No	NA	Yes	None	TRUE	Yes	30	Yes	Yes	Yes	30	No	No	38.7	No	none	No	No	No	No/soft	No	Normal	No	+ (mild/moderate)	Alert	hand	2 Sec	No	Yes
1538	1538	H11	Male	6	FALSE	NA	3.3	No	Jun 2014	NA	TRUE	FALSE	FALSE	NA	FALSE	FALSE	NA	FALSE	NA	FALSE	Yes	No	No	None	TRUE	Yes	3	Yes	No	No	NA	NA	No	40.4	No	none	No	No	No	No/soft	No	Normal	No	none	Alert	NA	NA	No	Yes
1539	1539	H11	Female	12	FALSE	NA	6.5	No	Jun 2014	NA	FALSE	TRUE	FALSE	NA	FALSE	FALSE	12.5	FALSE	NA	FALSE	No	NA	Yes	None	TRUE	Yes	5	Yes	No	Yes	5	No	No	42	No	none	No	No	No	No/soft	No	Normal	No	none	Alert	hand	2 Sec	No	No
1540	1540	H11	Female	14	FALSE	NA	6	No	Jun 2014	NA	TRUE	FALSE	FALSE	NA	FALSE	FALSE	NA	FALSE	NA	FALSE	Yes	No	No	NA	TRUE	Yes	21	Yes	No	Yes	21	Yes	No	37	Yes	none	Yes	No	No	Yes	No	Normal	Yes	none	Alert	hand	NA	No	No
1541	1541	H11	Male	9	FALSE	62	5.1	No	Jun 2014	NA	FALSE	FALSE	TRUE	NA	FALSE	FALSE	10	FALSE	-3SD	FALSE	Yes	No	Yes	Foot	FALSE	Yes	3	Yes	No	No	NA	NA	No	39.6	No	none	No	No	No	No/soft	No	Normal	No	+ (mild/moderate)	Alert	elbow	2 Sec	No	Yes
1542	1542	H11	Male	7	TRUE	NA	4.2	No	Jul 2014	NA	FALSE	TRUE	FALSE	133.333333333333	TRUE	TRUE	NA	FALSE	NA	FALSE	Yes	Yes	Yes	None	TRUE	Yes	2	No	NA	Yes	2	No	Yes	40.1	No	none	No	No	No	No/soft	No	Normal	No	none	Pain response	elbow	2 Sec	No	No
1543	1543	H11	Female	10	TRUE	64	5.9	No	Jul 2014	NA	TRUE	FALSE	FALSE	NA	FALSE	FALSE	NA	FALSE	-1SD	FALSE	Yes	Yes	Yes	None	TRUE	Yes	1	Yes	No	Yes	30	Yes	No	40	No	none	No	No	Yes	No/soft	No	Normal	Yes	+ (mild/moderate)	Alert	hand	2 Sec	Yes	No
1544	1544	H11	Male	3	FALSE	NA	4.3	No	Jul 2014	NA	FALSE	FALSE	TRUE	NA	FALSE	FALSE	NA	FALSE	NA	FALSE	Yes	Yes	Yes	Foot	FALSE	Yes	3	Yes	No	No	NA	NA	No	37.5	No	none	Yes	No	No	No/soft	No	Normal	Yes	none	Alert	hand	2 Sec	No	Yes
1545	1545	H11	Male	18	FALSE	65	6.6	No	Jul 2014	NA	TRUE	FALSE	FALSE	NA	FALSE	FALSE	11.5	FALSE	-3SD	FALSE	Yes	Yes	No	None	TRUE	Yes	7	Yes	No	No	NA	NA	No	36.7	No	none	No	No	No	No/soft	No	weak	No	+ (mild/moderate)	Alert	hand	2 Sec	No	Yes
1546	1546	H11	Female	19	FALSE	72.7	7.2	No	Jul 2014	NA	TRUE	FALSE	FALSE	NA	FALSE	FALSE	11.9	FALSE	NA	FALSE	No	NA	Yes	Foot	TRUE	Yes	2	Yes	No	No	NA	NA	No	36.6	No	none	No	No	No	No/soft	No	Normal	No	none	Alert	hand	2 Sec	No	Yes
1547	1547	H11	Male	36	FALSE	NA	8.6	No	Jul 2014	NA	TRUE	FALSE	FALSE	NA	FALSE	FALSE	NA	FALSE	NA	FALSE	Yes	Yes	No	None	TRUE	Yes	5	Yes	No	Yes	NA	NA	No	40	No	none	No	No	No	No/soft	No	Normal	No	+ (mild/moderate)	Alert	hand	NA	No	Yes
1548	1548	H11	Female	15	FALSE	NA	4	No	Jun 2014	NA	TRUE	FALSE	FALSE	NA	FALSE	FALSE	NA	FALSE	NA	FALSE	NA	NA	NA	None	FALSE	NA	NA	NA	NA	NA	NA	NA	NA	38.1	No	none	Yes	NA	NA	No/soft	Yes	Normal	NA	none	Alert	NA	2 Sec	No	NA
1549	1549	H11	Female	18	FALSE	81	7.6	No	Jul 2014	NA	TRUE	FALSE	FALSE	NA	FALSE	FALSE	11.8	FALSE	-3SD	FALSE	No	NA	Yes	None	TRUE	No	NA	No	NA	Yes	3	No	No	40.4	No	none	No	No	No	No/soft	No	weak	No	+ (mild/moderate)	Unresponsive	NA	3 Sec	No	No
1550	1550	H11	Male	15	FALSE	NA	7.5	No	Jul 2014	NA	TRUE	FALSE	FALSE	NA	FALSE	FALSE	NA	FALSE	-3SD	FALSE	No	NA	Yes	Foot	TRUE	Yes	1	No	NA	Yes	3	No	No	38.8	No	none	Yes	No	No	No/soft	No	Normal	Yes	none	Alert	hand	1 Sec	No	No
1551	1551	H11	Male	20	FALSE	76.6	8.3	Yes	Jun 2014	95	FALSE	FALSE	TRUE	NA	FALSE	FALSE	NA	FALSE	-2SD	FALSE	Yes	No	Yes	Face	FALSE	Yes	NA	Yes	Yes	No	NA	NA	No	37.2	No	none	NA	Yes	NA	No/soft	No	Normal	Yes	none	Alert	hand	2 Sec	No	NA
1552	1552	H11	Male	3	TRUE	NA	NA	No	Aug 2014	NA	TRUE	FALSE	FALSE	NA	FALSE	FALSE	NA	FALSE	NA	FALSE	No	NA	Yes	None	TRUE	No	NA	Yes	No	Yes	2	No	No	38.6	No	none	Yes	No	No	No/soft	No	weak	No	+ (mild/moderate)	Alert	hand	2 Sec	No	No
1553	1553	H11	Female	13	FALSE	NA	7.6	No	Jul 2014	NA	TRUE	FALSE	FALSE	NA	FALSE	FALSE	NA	FALSE	NA	FALSE	No	NA	No	Face	TRUE	No	NA	No	NA	No	NA	NA	No	37.8	No	none	No	No	No	No/soft	No	Normal	No	+ (mild/moderate)	Alert	NA	NA	No	Yes
1554	1554	H11	Female	19	FALSE	NA	9.5	No	Jul 2014	NA	FALSE	FALSE	TRUE	NA	FALSE	FALSE	NA	FALSE	NA	FALSE	No	NA	No	Foot	FALSE	No	NA	No	NA	No	NA	NA	No	36.8	No	none	No	No	No	No/soft	No	Normal	No	+ + + (severe)	Alert	hand	NA	No	Yes
1555	1555	H11	Female	7	FALSE	53	NA	No	Jul 2014	NA	TRUE	FALSE	FALSE	NA	FALSE	FALSE	8.5	TRUE	<=-4SD	TRUE	NA	NA	NA	None	TRUE	No	NA	No	NA	No	NA	NA	NA	37.8	No	none	No	No	No	No/soft	No	Normal	No	+ (mild/moderate)	Alert	Shoulder	2 Sec	No	Yes
1556	1556	H11	Male	7	FALSE	63.1	5.3	No	Jul 2014	NA	TRUE	FALSE	FALSE	NA	FALSE	FALSE	10.5	TRUE	-3SD	FALSE	Yes	Yes	Yes	None	TRUE	Yes	NA	Yes	No	Yes	4	No	Yes	39	No	none	No	No	No	No/soft	No	weak	No	none	Alert	hand	3 Sec	No	Yes
1557	1557	H11	Female	18	FALSE	NA	5.8	No	Jul 2014	NA	TRUE	FALSE	FALSE	NA	FALSE	FALSE	NA	FALSE	NA	FALSE	No	NA	Yes	NA	TRUE	Yes	1	Yes	No	No	NA	NA	No	39.6	No	none	No	No	No	No/soft	No	weak	No	+ (mild/moderate)	Alert	hand	NA	No	Yes
1558	1558	H11	Male	12	FALSE	NA	5.6	No	Jul 2014	NA	TRUE	FALSE	FALSE	NA	FALSE	FALSE	10	TRUE	-3SD	FALSE	NA	NA	NA	NA	TRUE	NA	NA	NA	NA	NA	NA	NA	NA	37.4	NA	NA	No	No	No	No/soft	No	weak	No	+ (mild/moderate)	Alert	NA	2 Sec	No	Yes
1559	1559	H11	Male	16	FALSE	70	9	Yes	Jul 2014	90	TRUE	FALSE	FALSE	NA	FALSE	FALSE	11	TRUE	-3SD	FALSE	Yes	Yes	Yes	NA	TRUE	No	NA	Yes	NA	Yes	7	NA	No	38.8	Yes	none	No	No	No	No/soft	No	weak	No	+ (mild/moderate)	Alert	hand	2 Sec	No	Yes
1560	1560	H11	Male	9	FALSE	NA	7	No	Aug 2014	NA	TRUE	FALSE	FALSE	NA	FALSE	FALSE	NA	FALSE	NA	FALSE	No	NA	Yes	None	TRUE	No	NA	Yes	No	Yes	5	No	No	38	No	none	Yes	No	No	No/soft	No	weak	Yes	+ (mild/moderate)	Unresponsive	hand	2 Sec	Yes	No
1561	1561	H11	Female	12	FALSE	NA	7	Yes	Aug 2014	89	TRUE	FALSE	FALSE	NA	FALSE	FALSE	NA	FALSE	-3SD	FALSE	Yes	Yes	Yes	None	TRUE	Yes	2	Yes	No	No	NA	NA	No	36.8	No	none	No	No	Yes	No/soft	No	Normal	No	none	Alert	NA	2 Sec	No	No
1562	1562	H11	Male	42	FALSE	85	10.5	No	Aug 2014	NA	FALSE	FALSE	TRUE	NA	FALSE	FALSE	12	FALSE	-1SD	FALSE	Yes	Yes	Yes	Foot	FALSE	Yes	1	Yes	No	No	NA	NA	No	38.5	No	none	No	Yes	No	No/soft	No	Normal	No	none	Alert	hand	2 Sec	No	Yes
1563	1563	H11	Male	3	FALSE	NA	3.8	No	Aug 2014	NA	TRUE	FALSE	FALSE	NA	FALSE	FALSE	NA	FALSE	NA	FALSE	Yes	Yes	Yes	None	TRUE	Yes	7	Yes	No	No	NA	NA	No	38.4	Yes	none	No	No	No	No/soft	No	Normal	No	none	Alert	NA	2 Sec	No	No
1564	1564	H11	Female	31	FALSE	NA	13	No	Aug 2014	NA	FALSE	FALSE	TRUE	NA	FALSE	FALSE	NA	FALSE	NA	FALSE	Yes	No	Yes	Foot	FALSE	Yes	7	Yes	No	Yes	7	No	No	39	No	none	Yes	No	No	No/soft	No	Normal	Yes	+ + + (severe)	Alert	hand	2 Sec	No	Yes
1565	1565	H11	Male	40	FALSE	87.5	10	No	Aug 2014	NA	FALSE	TRUE	FALSE	100	TRUE	TRUE	11.4	TRUE	-3SD	FALSE	No	NA	No	Foot	TRUE	Yes	3	No	NA	No	NA	NA	No	39.5	No	none	No	No	No	No/soft	No	Normal	No	+ + + (severe)	Alert	NA	4 Sec	No	Yes
1566	1566	H11	Male	9	FALSE	NA	4.6	No	Aug 2014	NA	TRUE	FALSE	FALSE	130.434782608696	TRUE	TRUE	NA	FALSE	-3SD	FALSE	Yes	Yes	Yes	NA	FALSE	Yes	2	Yes	No	Yes	4	No	No	38.5	No	none	No	No	Yes	No/soft	No	Normal	No	none	Alert	NA	2 Sec	No	No
1567	1567	H11	Male	12	FALSE	NA	6.1	No	Aug 2014	NA	TRUE	FALSE	FALSE	NA	FALSE	FALSE	NA	FALSE	NA	FALSE	No	NA	Yes	None	TRUE	Yes	7	Yes	No	No	NA	NA	No	36.6	Yes	none	Yes	No	No	No/soft	No	Normal	Yes	+ (mild/moderate)	Alert	hand	3 Sec	No	No
1568	1568	H11	Female	42	FALSE	NA	8	No	Aug 2014	NA	FALSE	FALSE	TRUE	NA	FALSE	FALSE	NA	FALSE	NA	FALSE	No	NA	No	Foot	FALSE	No	NA	Yes	No	No	NA	NA	No	36.1	No	none	Yes	Yes	No	No/soft	No	Normal	Yes	none	Alert	hand	1 Sec	No	Yes
1569	1569	H11	Female	1	FALSE	NA	NA	No	Aug 2014	NA	TRUE	FALSE	FALSE	NA	FALSE	FALSE	NA	FALSE	NA	FALSE	No	NA	No	None	TRUE	No	NA	No	NA	No	NA	NA	No	37.5	No	none	No	No	No	No/soft	Yes	weak	Yes	none	Alert	elbow	6 Sec	No	Yes
1570	1570	H11	Female	14	FALSE	64	5.1	No	Aug 2014	NA	TRUE	FALSE	FALSE	NA	FALSE	FALSE	9	TRUE	-3SD	FALSE	No	NA	No	None	TRUE	Yes	14	Yes	Yes	No	NA	NA	No	37.1	No	none	No	No	No	No/soft	No	Normal	No	none	Alert	NA	2 Sec	No	Yes
1571	1571	H11	Male	6	TRUE	NA	3.8	No	Sep 2014	NA	TRUE	FALSE	FALSE	NA	FALSE	FALSE	NA	FALSE	NA	FALSE	No	NA	No	None	TRUE	Yes	NA	Yes	Yes	No	NA	NA	No	38.2	No	none	No	No	No	No/soft	No	Normal	Yes	none	Alert	hand	2 Sec	No	Yes
1572	1572	H11	Male	24	FALSE	78.4	7.9	No	Aug 2014	NA	TRUE	FALSE	FALSE	NA	FALSE	FALSE	11.7	FALSE	-3SD	FALSE	Yes	No	Yes	None	TRUE	Yes	7	No	NA	Yes	1	No	No	39.3	NA	none	No	No	No	No/soft	No	Normal	No	none	Alert	hand	1 Sec	No	Yes
1573	1573	H11	Female	54	FALSE	NA	9.8	No	Aug 2014	NA	TRUE	FALSE	FALSE	NA	FALSE	FALSE	NA	FALSE	NA	FALSE	No	NA	No	NA	TRUE	No	NA	Yes	No	No	NA	NA	No	36.5	No	none	No	No	No	No/soft	No	weak	No	none	Alert	elbow	2 Sec	No	No
1574	1574	H11	Female	5	FALSE	NA	NA	No	Aug 2014	NA	TRUE	FALSE	FALSE	NA	FALSE	FALSE	NA	FALSE	NA	FALSE	No	NA	Yes	Foot	TRUE	Yes	7	Yes	No	No	NA	NA	No	36.4	No	none	No	No	No	No/soft	No	Normal	No	none	Alert	elbow	2 Sec	No	Yes
1575	1575	H11	Female	5	FALSE	NA	NA	No	Aug 2014	NA	TRUE	FALSE	FALSE	NA	FALSE	FALSE	NA	FALSE	NA	FALSE	Yes	No	No	Foot	TRUE	No	NA	Yes	No	No	NA	NA	No	36.2	No	none	No	No	No	No/soft	No	Normal	No	none	Alert	elbow	1 Sec	No	Yes
1576	1576	H11	Male	5	FALSE	58.1	4.6	No	Sep 2014	NA	TRUE	FALSE	FALSE	132.173913043478	FALSE	FALSE	NA	FALSE	-1SD	FALSE	No	NA	No	None	TRUE	No	NA	No	NA	No	NA	NA	No	NA	No	none	No	No	No	No/soft	No	Normal	No	+ (mild/moderate)	Alert	hand	2 Sec	No	Yes
1577	1577	H11	Female	6	FALSE	68	6.2	Yes	Aug 2014	93	FALSE	TRUE	FALSE	NA	FALSE	FALSE	NA	FALSE	-2SD	FALSE	Yes	Yes	Yes	None	TRUE	Yes	2	No	NA	Yes	3	No	No	39.3	No	none	No	No	No	No/soft	No	Normal	No	none	Alert	elbow	2 Sec	No	Yes
1578	1578	H11	Female	5	FALSE	NA	NA	No	Aug 2014	NA	TRUE	FALSE	FALSE	NA	FALSE	FALSE	8	FALSE	NA	FALSE	Yes	No	No	NA	TRUE	Yes	NA	Yes	No	Yes	4	No	No	NA	No	none	No	No	No	No/soft	No	Normal	No	none	Alert	hand	2 Sec	Yes	Yes
1579	1579	H11	Female	18	FALSE	NA	7.7	No	Sep 2014	NA	FALSE	TRUE	FALSE	NA	FALSE	FALSE	NA	FALSE	NA	FALSE	Yes	Yes	Yes	None	TRUE	Yes	NA	Yes	No	Yes	5	No	No	36.3	Yes	none	No	No	No	No/soft	No	weak	No	none	Alert	hand	2 Sec	No	No
1580	1580	H11	Female	24	FALSE	75.5	7.2	No	Aug 2014	NA	TRUE	FALSE	FALSE	NA	FALSE	FALSE	12.8	FALSE	-3SD	FALSE	Yes	Yes	Yes	None	TRUE	No	NA	No	NA	Yes	2	No	No	36.7	No	none	No	No	No	No/soft	No	weak	No	none	Alert	elbow	2 Sec	No	No
1581	1581	H11	Male	14	FALSE	64.2	5.3	No	Aug 2014	NA	TRUE	FALSE	FALSE	NA	FALSE	FALSE	11.5	FALSE	-2SD	FALSE	No	NA	No	None	TRUE	No	NA	No	NA	No	NA	NA	No	36	No	none	No	No	No	No/soft	No	NA	No	none	Alert	hand	1 Sec	No	Yes
1582	1582	H11	Female	8	FALSE	NA	4.4	No	Sep 2014	NA	TRUE	FALSE	FALSE	NA	FALSE	FALSE	12	FALSE	-3SD	FALSE	No	NA	Yes	None	TRUE	Yes	2	No	NA	No	NA	NA	No	39	No	+ (mild/moderate)	Yes	No	No	No/soft	No	Normal	Yes	+ (mild/moderate)	Alert	hand	2 Sec	No	Yes
1583	1583	H11	Male	30	FALSE	NA	13.1	No	Sep 2014	NA	FALSE	FALSE	TRUE	NA	FALSE	FALSE	NA	FALSE	NA	FALSE	No	NA	No	Face	FALSE	No	NA	Yes	No	No	NA	NA	No	37.9	No	none	Yes	No	No	No/soft	No	Normal	No	+ + + (severe)	Alert	elbow	2 Sec	No	Yes
1584	1584	H11	Female	2	TRUE	NA	NA	No	Sep 2014	NA	TRUE	FALSE	FALSE	NA	FALSE	FALSE	NA	FALSE	NA	FALSE	Yes	No	Yes	None	TRUE	Yes	1	Yes	Yes	No	NA	NA	No	40	No	none	No	No	No	No/soft	No	Normal	No	+ (mild/moderate)	Pain response	hand	NA	No	No
1585	1585	H11	Female	36	FALSE	NA	10	No	Sep 2014	NA	FALSE	FALSE	TRUE	NA	FALSE	FALSE	12.5	FALSE	NA	FALSE	No	NA	No	Foot	FALSE	No	NA	Yes	No	No	NA	NA	No	37.5	No	none	No	No	No	No/soft	No	Normal	No	+ (mild/moderate)	Alert	hand	2 Sec	No	Yes
1586	1586	H11	Female	8	FALSE	NA	5.8	No	Aug 2014	NA	TRUE	FALSE	FALSE	NA	FALSE	FALSE	NA	FALSE	NA	FALSE	No	NA	No	None	TRUE	Yes	3	Yes	No	No	NA	NA	No	39.4	Yes	none	No	No	No	No/soft	No	Normal	Yes	+ (mild/moderate)	Alert	hand	1 Sec	No	Yes
1587	1587	H11	Male	2	TRUE	NA	NA	No	Sep 2014	NA	TRUE	FALSE	FALSE	NA	FALSE	FALSE	NA	FALSE	NA	FALSE	Yes	Yes	Yes	None	TRUE	Yes	2	Yes	No	Yes	2	No	No	41.2	Yes	none	No	No	No	No/soft	No	weak	No	+ (mild/moderate)	Alert	elbow	2 Sec	No	Yes
1588	1588	H11	Male	37	FALSE	79.6	8.7	No	Sep 2014	NA	TRUE	FALSE	FALSE	NA	FALSE	FALSE	10.7	TRUE	-3SD	FALSE	No	NA	No	None	TRUE	No	NA	No	NA	No	NA	NA	No	37.1	No	none	No	No	No	No/soft	No	Normal	No	none	Alert	hand	2 Sec	No	Yes
1589	1589	H11	Female	19	FALSE	NA	7.5	No	Sep 2014	NA	TRUE	FALSE	FALSE	NA	FALSE	FALSE	NA	FALSE	NA	FALSE	Yes	No	No	NA	TRUE	No	NA	No	NA	No	NA	NA	No	NA	No	none	No	No	No	No/soft	No	Normal	No	none	Alert	hand	2 Sec	No	Yes
1590	1590	H11	Male	12	FALSE	69	7.2	No	Sep 2014	NA	TRUE	FALSE	FALSE	NA	FALSE	FALSE	10.6	TRUE	NA	FALSE	Yes	Yes	No	Knee	TRUE	Yes	NA	Yes	No	Yes	NA	No	No	36.2	No	none	No	No	No	No/soft	No	Normal	No	none	Alert	hand	2 Sec	No	Yes
1591	1591	H11	Male	42	FALSE	93.5	12.8	No	Sep 2014	NA	FALSE	FALSE	TRUE	NA	FALSE	FALSE	13.6	FALSE	-1SD	FALSE	No	NA	Yes	Foot	FALSE	No	NA	No	NA	No	NA	NA	No	NA	No	+ (mild/moderate)	No	No	No	No/soft	No	Normal	No	+ (mild/moderate)	Alert	hand	2 Sec	No	Yes
1592	1592	H11	Male	20	FALSE	77.5	8.3	No	Sep 2014	NA	TRUE	FALSE	FALSE	NA	FALSE	FALSE	11.9	FALSE	-2SD	FALSE	No	NA	Yes	NA	TRUE	Yes	1	NA	NA	Yes	NA	No	No	NA	No	none	No	No	No	No/soft	No	Normal	No	+ (mild/moderate)	Alert	hand	2 Sec	No	Yes
1593	1593	H11	Male	12	TRUE	NA	5.9	No	Sep 2014	NA	FALSE	FALSE	TRUE	NA	FALSE	FALSE	NA	FALSE	NA	FALSE	No	NA	No	Foot	FALSE	Yes	1	No	NA	No	NA	NA	Yes	37.1	No	none	No	No	No	Yes	No	Normal	No	none	Alert	hand	NA	No	No
1594	1594	H11	Female	11	FALSE	NA	5.9	No	Sep 2014	NA	TRUE	FALSE	FALSE	NA	FALSE	FALSE	11.4	TRUE	-3SD	FALSE	No	NA	No	None	TRUE	No	NA	Yes	No	No	NA	NA	No	NA	No	none	No	No	No	No/soft	No	Normal	No	none	Alert	NA	2 Sec	No	Yes
1595	1595	H11	Female	36	FALSE	76.9	8.2	No	Sep 2014	NA	TRUE	FALSE	FALSE	NA	FALSE	FALSE	10.6	TRUE	-1SD	FALSE	No	NA	No	None	TRUE	No	NA	No	NA	Yes	NA	No	No	39.4	No	none	No	No	No	No/soft	No	Normal	No	none	Alert	NA	NA	No	No
1596	1596	H11	Female	24	TRUE	NA	8	No	Sep 2014	NA	FALSE	FALSE	TRUE	NA	FALSE	FALSE	11.5	FALSE	NA	FALSE	No	NA	Yes	Foot	FALSE	Yes	7	Yes	No	No	NA	NA	No	38.2	No	none	No	No	No	No/soft	No	weak	No	+ (mild/moderate)	Alert	hand	1 Sec	No	Yes
1597	1597	H11	Female	9	FALSE	68	5.3	No	Sep 2014	NA	TRUE	FALSE	FALSE	NA	FALSE	FALSE	10.1	TRUE	<=-4SD	TRUE	No	NA	No	None	TRUE	No	NA	Yes	No	Yes	7	No	No	36.6	No	none	No	No	No	No/soft	No	Normal	Yes	none	Alert	hand	2 Sec	No	Yes
1598	1598	H11	Male	17	FALSE	74.9	7.1	Yes	Sep 2014	92	FALSE	FALSE	TRUE	NA	FALSE	FALSE	10.3	FALSE	-3SD	FALSE	Yes	No	No	Foot	FALSE	Yes	4	Yes	No	No	NA	NA	No	39.3	No	none	No	No	No	No/soft	No	Normal	No	none	Alert	NA	2 Sec	No	Yes
1599	1599	H11	Female	3	TRUE	NA	3	Yes	Oct 2014	81	TRUE	FALSE	FALSE	NA	FALSE	FALSE	NA	FALSE	NA	FALSE	Yes	Yes	Yes	None	TRUE	Yes	2	No	NA	Yes	2	No	No	38.1	No	none	Yes	No	No	No/soft	No	Normal	Yes	+ (mild/moderate)	Alert	NA	2 Sec	No	Yes
1600	1600	H11	Male	13	FALSE	76.6	9	No	Sep 2014	NA	FALSE	FALSE	TRUE	NA	FALSE	FALSE	17	FALSE	NA	FALSE	No	NA	No	Foot	FALSE	No	NA	No	NA	No	NA	NA	Yes	NA	No	+ (mild/moderate)	No	No	No	No/soft	No	Normal	No	+ (mild/moderate)	Alert	NA	2 Sec	No	Yes
1601	1601	H11	Male	14	FALSE	77.3	9.1	No	Oct 2014	NA	FALSE	FALSE	TRUE	NA	FALSE	FALSE	15.5	FALSE	NA	FALSE	Yes	No	No	Foot	FALSE	Yes	21	Yes	Yes	No	NA	NA	No	38.2	No	none	No	No	No	No/soft	No	weak	No	none	Alert	hand	2 Sec	No	Yes
1602	1602	H11	Female	21	FALSE	75.4	7.8	Yes	Oct 2014	99	TRUE	FALSE	FALSE	NA	FALSE	FALSE	11	TRUE	-1SD	FALSE	No	NA	Yes	NA	TRUE	Yes	14	Yes	No	No	NA	NA	No	38.2	Yes	none	No	No	No	No/soft	No	Normal	No	none	Alert	NA	2 Sec	No	No
1603	1603	H11	Male	15	FALSE	70.6	5.6	No	Oct 2014	NA	TRUE	FALSE	FALSE	NA	FALSE	FALSE	12.5	FALSE	<=-4SD	TRUE	Yes	Yes	Yes	None	TRUE	Yes	3	No	NA	Yes	14	No	No	36.6	No	none	No	No	No	No/soft	No	weak	No	none	Alert	hand	2 Sec	No	No
1604	1604	H11	Female	8	FALSE	NA	5.3	No	Oct 2014	NA	TRUE	FALSE	FALSE	NA	FALSE	FALSE	11.4	TRUE	-3SD	FALSE	Yes	No	Yes	NA	FALSE	NA	NA	NA	NA	Yes	2	NA	NA	NA	NA	NA	NA	NA	NA	No/soft	NA	NA	NA	NA	Alert	NA	NA	NA	NA
1605	1605	H11	Male	24	FALSE	NA	9	No	Sep 2014	NA	TRUE	FALSE	FALSE	NA	FALSE	FALSE	NA	FALSE	NA	FALSE	No	NA	Yes	None	TRUE	Yes	7	No	NA	No	NA	NA	No	39	Yes	none	Yes	Yes	No	No/soft	No	Normal	Yes	none	Unresponsive	Shoulder	2 Sec	No	No
1606	1606	H11	Female	8	FALSE	74.4	7.5	Yes	Oct 2014	100	TRUE	FALSE	FALSE	NA	FALSE	FALSE	11.4	TRUE	NA	FALSE	No	NA	Yes	None	TRUE	No	NA	Yes	Yes	No	NA	NA	No	36.7	Yes	none	No	No	No	No/soft	No	Normal	No	none	Alert	hand	2 Sec	No	No
1607	1607	H11	Male	20	FALSE	NA	NA	No	Oct 2014	NA	TRUE	FALSE	FALSE	NA	FALSE	FALSE	NA	FALSE	NA	FALSE	Yes	No	No	None	TRUE	No	NA	No	NA	No	NA	NA	No	NA	No	none	No	No	No	No/soft	No	Normal	No	none	Alert	NA	2 Sec	No	Yes
1608	1608	H11	Male	14	TRUE	73	7.1	Yes	Oct 2014	98	TRUE	FALSE	FALSE	NA	FALSE	FALSE	10.6	TRUE	<=-4SD	TRUE	No	NA	Yes	None	TRUE	Yes	1	Yes	No	No	NA	NA	No	38	No	none	Yes	No	No	No/soft	Yes	Normal	No	none	NA	hand	3 Sec	No	No
1609	1609	H11	Male	36	FALSE	NA	9.8	No	Oct 2014	NA	TRUE	FALSE	FALSE	NA	FALSE	FALSE	NA	FALSE	NA	FALSE	No	NA	No	NA	TRUE	No	NA	No	NA	No	NA	NA	No	36.5	No	none	No	No	No	No/soft	No	Normal	No	+ (mild/moderate)	Alert	NA	2 Sec	No	Yes
1610	1610	H11	Male	6	FALSE	61	5.5	No	Oct 2014	NA	TRUE	FALSE	FALSE	NA	FALSE	FALSE	12.5	FALSE	-2SD	FALSE	No	NA	No	Face	TRUE	No	NA	Yes	No	No	NA	NA	No	36.7	No	none	No	No	No	No/soft	No	Normal	No	none	Alert	hand	2 Sec	No	Yes
1611	1611	H11	Female	24	FALSE	76.5	7	No	Oct 2014	NA	TRUE	FALSE	FALSE	NA	FALSE	FALSE	11.8	FALSE	NA	FALSE	Yes	No	Yes	None	TRUE	No	NA	No	NA	Yes	1	No	No	36.8	No	none	No	No	No	No/soft	No	Normal	No	none	Alert	hand	2 Sec	No	Yes
1612	1612	H11	Male	14	FALSE	73	6.7	No	Oct 2014	NA	TRUE	FALSE	FALSE	NA	FALSE	FALSE	NA	FALSE	NA	FALSE	Yes	Yes	Yes	None	TRUE	No	NA	No	NA	No	NA	NA	No	36.6	No	none	No	No	No	No/soft	No	weak	No	none	Alert	elbow	3 Sec	No	Yes
1613	1613	H11	Male	15	FALSE	NA	4	No	Sep 2014	NA	TRUE	FALSE	FALSE	NA	FALSE	FALSE	NA	FALSE	NA	FALSE	No	NA	No	NA	TRUE	No	NA	No	NA	No	NA	NA	No	36	No	none	No	No	No	No/soft	No	Normal	No	none	Alert	hand	2 Sec	No	No
1614	1614	H11	Male	16	FALSE	84	8.1	Yes	Oct 2014	92	TRUE	FALSE	FALSE	NA	FALSE	FALSE	13	FALSE	-3SD	FALSE	Yes	No	No	None	TRUE	NA	NA	Yes	No	Yes	4	No	NA	38.3	No	none	Yes	No	No	No/soft	No	NA	Yes	none	Alert	NA	NA	No	Yes
1615	1615	H11	Female	20	FALSE	87	11.4	No	Oct 2014	NA	FALSE	FALSE	TRUE	NA	FALSE	FALSE	14.4	FALSE	NA	FALSE	No	NA	No	Foot	FALSE	Yes	NA	No	NA	No	NA	NA	No	36.2	No	none	No	No	No	No/soft	No	Normal	No	none	Verbal response	hand	2 Sec	No	Yes
1616	1616	H11	Female	7	FALSE	NA	3.5	Yes	Oct 2014	78	FALSE	TRUE	FALSE	114.285714285714	FALSE	FALSE	NA	FALSE	NA	FALSE	NA	NA	Yes	NA	TRUE	Yes	4	Yes	No	NA	NA	NA	NA	38	NA	none	NA	NA	NA	NA	No	NA	NA	+ (mild/moderate)	NA	NA	NA	NA	NA
1617	1617	H11	Male	23	FALSE	78	8.1	Yes	Oct 2014	98	TRUE	FALSE	FALSE	NA	FALSE	FALSE	12.2	FALSE	NA	FALSE	Yes	No	Yes	Face	TRUE	Yes	1	Yes	Yes	No	NA	NA	No	37.5	No	none	No	No	No	No/soft	No	Normal	No	none	Alert	hand	2 Sec	No	Yes
1618	1618	H11	Male	17	TRUE	NA	7	Yes	Oct 2014	98	TRUE	FALSE	FALSE	NA	FALSE	FALSE	NA	FALSE	NA	FALSE	Yes	Yes	Yes	NA	TRUE	No	NA	No	NA	No	NA	NA	No	37.2	No	none	No	No	No	No/soft	No	Normal	No	+ (mild/moderate)	Alert	NA	2 Sec	No	Yes
1619	1619	H11	Female	11	FALSE	63	3.9	No	Oct 2014	NA	TRUE	FALSE	FALSE	NA	FALSE	FALSE	8.3	TRUE	<=-4SD	TRUE	Yes	Yes	No	None	TRUE	Yes	7	Yes	No	Yes	14	No	No	38.2	Yes	none	No	No	No	No/soft	No	Normal	No	none	Alert	NA	3 Sec	No	Yes
1620	1620	H11	Male	24	TRUE	NA	6.3	No	Nov 2014	NA	TRUE	FALSE	FALSE	NA	FALSE	FALSE	11.3	TRUE	-3SD	FALSE	NA	NA	No	NA	FALSE	Yes	2	No	NA	No	NA	NA	Yes	39.1	NA	none	NA	NA	NA	No/soft	NA	NA	NA	none	Alert	NA	3 Sec	No	No
1621	1621	H11	Male	18	FALSE	81	7.6	No	Nov 2014	NA	TRUE	FALSE	FALSE	NA	FALSE	FALSE	12.1	FALSE	<=-4SD	TRUE	No	NA	No	None	TRUE	Yes	3	Yes	No	No	NA	NA	Yes	37.9	No	none	No	No	No	No/soft	No	Normal	No	none	Alert	hand	2 Sec	No	Yes
1622	1622	H11	Male	14	FALSE	NA	7.9	Yes	Nov 2014	96	FALSE	TRUE	FALSE	NA	FALSE	FALSE	NA	FALSE	NA	FALSE	Yes	Yes	Yes	None	TRUE	Yes	4	Yes	NA	Yes	4	No	No	39.2	Yes	none	No	No	No	No/soft	No	Normal	No	+ (mild/moderate)	Alert	NA	3 Sec	No	Yes
1623	1623	H11	Male	11	FALSE	NA	4.3	Yes	Oct 2014	100	TRUE	FALSE	FALSE	NA	FALSE	FALSE	NA	FALSE	NA	FALSE	No	NA	Yes	None	TRUE	Yes	2	No	NA	Yes	2	No	No	36.7	No	none	No	No	No	No/soft	No	Normal	No	none	Alert	NA	2 Sec	No	No
1624	1624	H11	Female	24	FALSE	80.2	9.2	No	Nov 2014	NA	TRUE	FALSE	FALSE	NA	FALSE	FALSE	NA	FALSE	NA	FALSE	Yes	Yes	Yes	Face	TRUE	Yes	14	Yes	No	Yes	7	No	No	36.7	No	none	No	No	No	No/soft	No	Normal	No	+ (mild/moderate)	Alert	hand	1 Sec	No	Yes
1625	1625	H11	Female	9	FALSE	70	5.4	No	Nov 2014	NA	TRUE	FALSE	FALSE	NA	FALSE	FALSE	11.5	FALSE	<=-4SD	TRUE	Yes	No	Yes	None	TRUE	Yes	5	No	NA	Yes	7	No	No	39	No	none	No	No	No	No/soft	No	Normal	No	none	Alert	hand	2 Sec	No	Yes
1626	1626	H11	Male	9	FALSE	NA	6.5	No	Nov 2014	NA	TRUE	FALSE	FALSE	NA	FALSE	FALSE	NA	FALSE	NA	FALSE	Yes	Yes	No	None	TRUE	Yes	30	Yes	No	Yes	30	NA	No	36.7	No	none	No	No	No	NA	No	Normal	No	none	Alert	hand	2 Sec	No	NA
1627	1627	H11	NA	11	FALSE	72	6.8	Yes	Nov 2014	88	TRUE	FALSE	FALSE	NA	TRUE	FALSE	12	FALSE	-3SD	FALSE	Yes	Yes	Yes	None	TRUE	No	NA	Yes	Yes	Yes	14	Yes	No	36.9	No	none	No	No	No	No/soft	No	Normal	Yes	none	Alert	hand	1 Sec	No	Yes
1628	1628	H11	Male	16	FALSE	NA	6.2	No	Nov 2014	NA	TRUE	FALSE	FALSE	NA	FALSE	FALSE	11	TRUE	3SD	FALSE	NA	NA	Yes	NA	TRUE	NA	NA	Yes	Yes	NA	NA	NA	NA	NA	Yes	+ (mild/moderate)	No	No	No	NA	No	Normal	No	+ (mild/moderate)	NA	NA	NA	No	NA
1629	1629	H11	Female	7	FALSE	NA	6.1	Yes	Nov 2014	86	TRUE	FALSE	FALSE	NA	FALSE	FALSE	NA	FALSE	NA	FALSE	Yes	No	Yes	None	TRUE	Yes	7	Yes	No	Yes	7	No	No	NA	Yes	none	No	No	No	No/soft	No	Normal	Yes	none	Alert	hand	1 Sec	No	Yes
1630	1630	H11	Female	7	FALSE	56.3	3.8	Yes	Nov 2014	100	TRUE	FALSE	FALSE	NA	FALSE	FALSE	9.7	TRUE	NA	FALSE	Yes	Yes	Yes	Knee	TRUE	Yes	NA	No	NA	Yes	4	No	No	37.8	Yes	none	No	No	No	No/soft	No	Normal	Yes	none	Alert	elbow	2 Sec	No	No
1631	1631	H11	Female	7	FALSE	NA	5.6	Yes	Nov 2014	96	FALSE	TRUE	FALSE	NA	FALSE	FALSE	NA	FALSE	NA	FALSE	Yes	Yes	Yes	None	TRUE	Yes	4	No	NA	Yes	4	No	No	38.1	No	none	No	No	No	No/soft	No	weak	No	none	Alert	hand	2 Sec	No	Yes
1632	1632	H11	Female	15	FALSE	NA	7.5	No	Nov 2014	NA	TRUE	FALSE	FALSE	130.133333333333	TRUE	TRUE	NA	FALSE	NA	FALSE	Yes	Yes	Yes	None	TRUE	Yes	2	Yes	No	No	NA	NA	No	38.7	No	none	No	No	No	No/soft	No	Normal	Yes	none	Alert	hand	1 Sec	No	Yes
1633	1633	H11	Female	18	TRUE	72	5	Yes	Nov 2014	93	TRUE	FALSE	FALSE	NA	FALSE	FALSE	11.5	FALSE	<=-4SD	TRUE	Yes	Yes	Yes	None	TRUE	Yes	4	Yes	No	Yes	2	No	No	39.2	No	none	No	No	No	No/soft	No	Normal	No	none	Alert	hand	1 Sec	No	Yes
1634	1634	H11	Male	1	FALSE	NA	NA	No	Nov 2014	NA	TRUE	FALSE	FALSE	NA	FALSE	FALSE	NA	FALSE	NA	FALSE	No	NA	No	None	TRUE	Yes	2	No	NA	Yes	2	NA	Yes	35.3	No	none	No	No	No	No/soft	No	NA	No	+ (mild/moderate)	Pain response	NA	4 Sec	No	NA
1635	1635	H11	Male	12	FALSE	67	5.8	Yes	Nov 2014	98	TRUE	FALSE	FALSE	NA	FALSE	FALSE	10.2	TRUE	-3SD	FALSE	Yes	Yes	No	None	TRUE	Yes	NA	Yes	No	Yes	30	Yes	No	37.6	No	none	No	No	No	No/soft	No	Normal	No	none	Alert	hand	1 Sec	No	Yes
1636	1636	H11	Female	24	FALSE	86	10.2	No	Nov 2014	NA	TRUE	FALSE	FALSE	NA	FALSE	FALSE	12.7	FALSE	1SD	FALSE	Yes	Yes	No	Foot	TRUE	No	NA	No	NA	Yes	3	No	No	36.7	No	none	No	No	No	No/soft	No	Normal	No	none	Alert	hand	1 Sec	No	No
1637	1637	H11	Male	15	TRUE	NA	7.4	No	Nov 2014	NA	FALSE	FALSE	TRUE	98.3783783783784	FALSE	FALSE	NA	FALSE	NA	FALSE	Yes	Yes	Yes	Foot	FALSE	Yes	4	No	NA	Yes	4	No	No	37.7	No	none	No	No	No	No/soft	No	weak	No	none	Alert	NA	3 Sec	No	No
1638	1638	H11	Male	12	FALSE	NA	6.4	Yes	Nov 2014	97	TRUE	FALSE	FALSE	NA	FALSE	FALSE	NA	FALSE	NA	FALSE	Yes	Yes	Yes	None	TRUE	Yes	5	Yes	No	No	NA	NA	No	36.5	No	none	No	No	No	No/soft	No	Normal	Yes	none	Alert	hand	1 Sec	No	Yes
1639	1639	H11	Female	4	TRUE	57	3.5	Yes	Nov 2014	93	FALSE	TRUE	FALSE	NA	FALSE	FALSE	NA	FALSE	NA	FALSE	Yes	Yes	Yes	Foot	TRUE	Yes	7	Yes	No	Yes	30	Yes	No	37.4	Yes	none	No	No	No	No/soft	No	Normal	Yes	none	Alert	hand	1 Sec	No	No
1640	1640	H11	Male	18	FALSE	NA	6	No	Oct 2014	NA	TRUE	FALSE	FALSE	133.333333333333	TRUE	TRUE	NA	FALSE	NA	FALSE	Yes	Yes	No	None	TRUE	Yes	NA	No	NA	Yes	5	Yes	No	NA	Yes	none	No	No	No	No/soft	No	Normal	No	none	Alert	Shoulder	1 Sec	No	Yes
1641	1641	H11	Female	27	TRUE	NA	7.3	Yes	Dec 2014	100	TRUE	FALSE	FALSE	NA	FALSE	FALSE	NA	FALSE	-3SD	FALSE	Yes	No	Yes	Foot	TRUE	No	NA	No	NA	Yes	9	No	No	36.5	No	none	Yes	No	No	No/soft	No	weak	No	+ (mild/moderate)	Alert	hand	2 Sec	No	Yes
1642	1642	H11	Female	6	FALSE	58	4.5	No	Nov 2014	NA	TRUE	FALSE	FALSE	231.111111111111	TRUE	TRUE	8.3	TRUE	<=-4SD	TRUE	Yes	No	Yes	None	TRUE	Yes	3	Yes	No	No	NA	NA	No	38.2	No	none	No	No	No	No/soft	No	Normal	Yes	none	Alert	hand	1 Sec	No	Yes
1643	1643	H11	Female	7	FALSE	NA	8	No	Dec 2014	NA	TRUE	FALSE	FALSE	100	TRUE	TRUE	NA	FALSE	NA	FALSE	Yes	Yes	Yes	Knee	TRUE	Yes	14	No	NA	No	NA	NA	No	39.4	No	none	No	No	No	No/soft	No	Normal	No	none	Alert	hand	1 Sec	No	No
1644	1644	H11	Female	25	FALSE	73	13	Yes	Nov 2014	100	TRUE	FALSE	FALSE	NA	FALSE	FALSE	13	FALSE	-1SD	FALSE	No	NA	No	NA	TRUE	No	NA	No	NA	No	NA	NA	No	37.1	No	none	No	No	No	No/soft	No	Normal	No	none	Alert	hand	2 Sec	No	Yes
1645	1645	H11	Female	12	FALSE	NA	7	Yes	Dec 2014	92	TRUE	FALSE	FALSE	NA	FALSE	FALSE	11.5	FALSE	NA	FALSE	Yes	Yes	NA	None	TRUE	Yes	4	NA	NA	NA	NA	NA	No	37.6	No	none	No	No	No	No/soft	No	NA	No	none	Alert	NA	NA	No	NA
1646	1646	H11	Female	5	FALSE	NA	3.7	Yes	Nov 2014	82	TRUE	FALSE	FALSE	NA	FALSE	FALSE	NA	FALSE	NA	FALSE	NA	NA	NA	None	FALSE	Yes	NA	Yes	Yes	NA	NA	NA	NA	38.1	Yes	none	Yes	NA	NA	No/soft	NA	NA	NA	+ (mild/moderate)	Alert	NA	NA	NA	Yes
1647	1647	H11	Male	8	FALSE	68.3	5.9	No	Nov 2014	NA	TRUE	FALSE	FALSE	130.169491525424	TRUE	TRUE	11.1	TRUE	NA	FALSE	Yes	Yes	Yes	None	TRUE	Yes	14	Yes	No	Yes	14	Yes	No	38.8	No	none	No	No	No	No/soft	No	Normal	Yes	none	Alert	hand	1 Sec	No	Yes
1648	1648	H11	Female	48	FALSE	81	8.7	Yes	Nov 2014	98	TRUE	FALSE	FALSE	NA	FALSE	FALSE	12.5	FALSE	-2SD	FALSE	Yes	Yes	Yes	Foot	TRUE	NA	NA	Yes	Yes	No	NA	NA	No	36.9	No	none	No	No	No	No/soft	No	Normal	No	none	Alert	hand	1 Sec	No	Yes
1649	1649	H11	Male	42	FALSE	NA	10	Yes	Dec 2014	100	TRUE	FALSE	FALSE	NA	FALSE	FALSE	14	FALSE	NA	FALSE	Yes	No	No	None	TRUE	No	NA	Yes	No	No	NA	NA	Yes	36.7	No	none	Yes	No	No	NA	No	Normal	No	none	Unresponsive	hand	1 Sec	No	No
1650	1650	H11	Female	30	TRUE	NA	9	No	Dec 2014	NA	TRUE	FALSE	FALSE	NA	FALSE	FALSE	NA	FALSE	NA	FALSE	Yes	No	Yes	NA	FALSE	No	NA	Yes	Yes	Yes	7	No	No	36.5	Yes	none	No	No	No	No/soft	No	Normal	No	none	Alert	hand	1 Sec	No	Yes
1651	1651	H11	Female	12	FALSE	NA	6.5	Yes	Dec 2014	96	TRUE	FALSE	FALSE	NA	FALSE	FALSE	11.8	FALSE	<=-4SD	TRUE	No	NA	No	NA	TRUE	No	NA	Yes	No	No	NA	NA	No	37.1	No	none	No	No	No	No/soft	No	Normal	No	+ (mild/moderate)	Alert	NA	1 Sec	No	Yes
1652	1652	H11	Female	6	FALSE	NA	5	No	Jan 2015	NA	TRUE	FALSE	FALSE	NA	FALSE	FALSE	NA	FALSE	NA	FALSE	No	NA	Yes	None	TRUE	Yes	3	Yes	NA	Yes	3	NA	NA	NA	NA	none	NA	NA	NA	NA	No	Normal	NA	NA	NA	NA	NA	NA	NA
1653	1653	H11	Male	12	TRUE	64	5.5	No	Jan 2015	NA	TRUE	FALSE	FALSE	NA	FALSE	FALSE	8.3	TRUE	-3SD	FALSE	Yes	No	Yes	NA	TRUE	No	NA	No	NA	Yes	7	No	No	37	Yes	none	Yes	No	Yes	No/soft	No	weak	Yes	+ (mild/moderate)	Verbal response	elbow	3 Sec	No	NA
1654	1654	H11	Male	26	TRUE	NA	6	No	Jan 2015	NA	FALSE	FALSE	TRUE	NA	FALSE	FALSE	NA	FALSE	NA	FALSE	Yes	Yes	No	Foot	FALSE	Yes	14	Yes	No	Yes	14	Yes	No	37.6	NA	none	No	No	No	No/soft	No	weak	No	+ (mild/moderate)	Alert	hand	2 Sec	No	NA
1655	1655	H11	Male	2	TRUE	NA	NA	No	Jan 2015	NA	TRUE	FALSE	FALSE	NA	FALSE	FALSE	NA	FALSE	NA	FALSE	No	NA	Yes	None	TRUE	No	NA	No	NA	No	NA	NA	No	38.7	No	none	No	No	No	No/soft	No	weak	No	none	Verbal response	hand	3 Sec	No	No
1656	1656	H11	Female	7	FALSE	63.9	5.5	Yes	Dec 2014	97	TRUE	FALSE	FALSE	NA	FALSE	FALSE	10.3	TRUE	NA	FALSE	No	NA	No	None	TRUE	Yes	4	Yes	No	Yes	2	No	No	38.3	No	none	No	No	No	No/soft	No	Normal	Yes	none	Alert	hand	1 Sec	No	Yes
1657	1657	H11	Female	15	FALSE	NA	NA	No	Jan 2015	NA	TRUE	FALSE	FALSE	NA	FALSE	FALSE	NA	FALSE	NA	FALSE	No	NA	No	Knee	TRUE	No	NA	No	NA	Yes	NA	No	No	NA	No	none	No	No	No	No/soft	No	Normal	No	+ (mild/moderate)	Alert	hand	NA	No	Yes
1658	1658	H11	Male	42	FALSE	NA	8	No	Jan 2015	NA	TRUE	FALSE	FALSE	NA	FALSE	FALSE	NA	FALSE	NA	FALSE	Yes	No	Yes	NA	TRUE	No	NA	No	NA	Yes	7	No	No	36.4	No	none	No	No	No	No/soft	No	Normal	No	+ (mild/moderate)	Alert	hand	1 Sec	No	Yes
1659	1659	H11	Female	8	TRUE	NA	6	Yes	Dec 2014	92	TRUE	FALSE	FALSE	NA	FALSE	FALSE	11	TRUE	NA	FALSE	No	NA	NA	None	TRUE	Yes	14	Yes	No	NA	NA	NA	No	39.6	Yes	none	Yes	NA	NA	No/soft	NA	Normal	NA	none	Alert	NA	NA	NA	NA
1660	1660	H11	Female	11	FALSE	63	5.2	Yes	Dec 2014	90	TRUE	FALSE	FALSE	130.769230769231	TRUE	TRUE	NA	FALSE	NA	FALSE	Yes	No	No	None	TRUE	Yes	3	No	NA	No	NA	NA	No	39.1	No	none	No	No	No	No/soft	No	Normal	No	none	Alert	hand	1 Sec	Yes	Yes
1661	1661	H11	Male	6	FALSE	64.4	5	No	Jan 2015	NA	TRUE	FALSE	FALSE	128	TRUE	TRUE	11.5	FALSE	<=-4SD	TRUE	No	NA	Yes	None	TRUE	Yes	1	Yes	No	No	NA	NA	No	39	No	none	No	No	No	No/soft	No	NA	No	none	Alert	NA	NA	No	Yes
1662	1662	H11	Female	3	TRUE	57	NA	No	Jan 2015	NA	TRUE	FALSE	FALSE	NA	FALSE	FALSE	NA	FALSE	<=-4SD	TRUE	Yes	No	No	None	TRUE	Yes	1	Yes	Yes	Yes	7	No	No	NA	No	NA	No	No	No	No/soft	No	Normal	No	none	Alert	hand	1 Sec	No	Yes
1663	1663	H11	Male	13	TRUE	74	5.6	Yes	Jan 2015	85	TRUE	FALSE	FALSE	100	TRUE	TRUE	10	TRUE	<=-4SD	TRUE	NA	NA	Yes	None	TRUE	Yes	7	No	NA	NA	NA	NA	Yes	41.9	No	none	Yes	NA	NA	Yes	No	Normal	NA	+ + + (severe)	Alert	NA	NA	No	Yes
1664	1664	H11	Male	10	FALSE	60.5	4.9	Yes	Jan 2015	100	TRUE	FALSE	FALSE	130.612244897959	TRUE	TRUE	10.5	TRUE	-3SD	FALSE	Yes	No	No	None	TRUE	No	NA	Yes	No	No	NA	NA	No	36.3	No	none	No	No	No	No/soft	No	Normal	No	+ (mild/moderate)	Alert	NA	1 Sec	No	Yes
1665	1665	H11	Female	28	FALSE	NA	6.8	Yes	Jan 2015	99	TRUE	FALSE	FALSE	NA	FALSE	FALSE	9.5	TRUE	NA	FALSE	Yes	Yes	Yes	None	TRUE	Yes	4	Yes	Yes	Yes	14	No	No	39.3	Yes	none	No	No	No	No/soft	No	Normal	No	+ (mild/moderate)	Alert	elbow	1 Sec	No	Yes
1666	1666	H11	Male	1	FALSE	NA	NA	Yes	Jan 2015	100	TRUE	FALSE	FALSE	NA	FALSE	FALSE	NA	FALSE	NA	FALSE	No	NA	No	Foot	TRUE	Yes	4	No	NA	No	NA	NA	No	37	No	none	No	No	No	No/soft	No	Normal	Yes	none	Alert	NA	1 Sec	Yes	Yes
1667	1667	H11	Male	9	FALSE	68	4.2	No	Jan 2015	NA	TRUE	FALSE	FALSE	NA	FALSE	FALSE	10	TRUE	NA	FALSE	Yes	Yes	No	None	TRUE	Yes	7	Yes	No	Yes	3	No	No	39.3	No	none	No	No	No	No/soft	No	Normal	No	+ (mild/moderate)	Alert	hand	1 Sec	No	Yes
1668	1668	H11	Male	31	FALSE	87.5	10	No	Feb 2015	NA	FALSE	FALSE	TRUE	NA	FALSE	FALSE	14.5	FALSE	-1SD	FALSE	Yes	Yes	Yes	Foot	FALSE	Yes	4	Yes	No	Yes	4	No	No	38.8	No	none	No	No	No	No/soft	No	Normal	No	none	Alert	hand	1 Sec	No	Yes
1669	1669	H11	Female	15	FALSE	NA	6.7	No	Jan 2015	NA	TRUE	FALSE	FALSE	NA	FALSE	FALSE	NA	FALSE	NA	FALSE	Yes	No	Yes	Foot	TRUE	Yes	14	Yes	No	No	NA	NA	No	36.6	No	none	No	No	No	No/soft	No	Normal	No	+ (mild/moderate)	Alert	hand	1 Sec	No	Yes
1670	1670	H11	Male	18	FALSE	NA	7.9	No	Jan 2015	NA	TRUE	FALSE	FALSE	NA	FALSE	FALSE	NA	FALSE	NA	FALSE	Yes	No	Yes	None	TRUE	Yes	14	Yes	Yes	Yes	3	No	No	36.6	No	none	No	No	No	No/soft	No	Normal	No	+ (mild/moderate)	Alert	NA	1 Sec	No	Yes
1671	1671	H11	Female	4	FALSE	42	NA	Yes	Feb 2015	94	TRUE	FALSE	FALSE	NA	FALSE	FALSE	NA	FALSE	NA	FALSE	NA	NA	No	None	TRUE	Yes	NA	No	NA	NA	NA	NA	No	37.3	No	none	No	No	No	Yes	No	Normal	No	none	Alert	hand	1 Sec	No	Yes
1672	1672	H11	Male	36	FALSE	82.6	10.7	No	Feb 2015	NA	TRUE	FALSE	FALSE	NA	FALSE	FALSE	14	FALSE	NA	FALSE	No	NA	No	Foot	TRUE	Yes	7	No	NA	No	NA	NA	No	40.1	No	none	No	No	No	No/soft	No	weak	No	+ + + (severe)	Alert	hand	3 Sec	No	Yes
1673	1673	H11	Female	18	FALSE	NA	7.1	Yes	Jan 2015	100	TRUE	FALSE	FALSE	NA	FALSE	FALSE	NA	FALSE	NA	FALSE	Yes	No	Yes	None	TRUE	Yes	8	Yes	No	Yes	10	No	No	39.4	No	none	No	No	No	No/soft	No	Normal	No	+ (mild/moderate)	Verbal response	hand	2 Sec	No	Yes
1674	1674	H11	Female	16	TRUE	NA	7	No	Feb 2015	NA	TRUE	FALSE	FALSE	NA	FALSE	FALSE	NA	FALSE	NA	FALSE	Yes	NA	NA	NA	FALSE	No	NA	No	NA	Yes	2	No	No	38.7	NA	none	Yes	NA	NA	No/soft	No	weak	NA	+ (mild/moderate)	NA	NA	3 Sec	NA	NA
1675	1675	H11	Male	7	FALSE	NA	5.3	No	Feb 2015	NA	TRUE	FALSE	FALSE	NA	FALSE	FALSE	NA	FALSE	NA	FALSE	No	NA	No	None	TRUE	Yes	3	Yes	No	Yes	120	Yes	No	36	No	none	No	No	No	No/soft	No	Normal	No	none	Alert	hand	1 Sec	No	Yes
1676	1676	H11	Female	18	FALSE	NA	7.6	No	Feb 2015	NA	TRUE	FALSE	FALSE	NA	FALSE	FALSE	13.3	FALSE	-2SD	FALSE	No	NA	No	None	TRUE	Yes	4	Yes	No	Yes	1	No	No	40	No	none	Yes	No	No	Yes	No	weak	Yes	+ (mild/moderate)	Alert	NA	2 Sec	No	Yes
1677	1677	H11	Male	18	FALSE	73.6	7.4	Yes	Feb 2015	98	FALSE	TRUE	FALSE	129.72972972973	TRUE	TRUE	11.9	FALSE	-1SD	FALSE	Yes	Yes	NA	None	TRUE	Yes	3	Yes	No	Yes	5	No	No	37.3	No	none	No	No	No	No/soft	No	Normal	No	none	Alert	NA	2 Sec	No	Yes
1678	1678	H11	Male	14	FALSE	NA	7.1	Yes	Feb 2015	92	TRUE	FALSE	FALSE	101.408450704225	TRUE	TRUE	10.9	TRUE	NA	FALSE	No	NA	No	None	TRUE	No	NA	No	NA	No	NA	NA	No	37.2	No	none	No	No	No	Yes	No	Normal	No	+ (mild/moderate)	Alert	NA	1 Sec	No	Yes
1679	1679	H11	Female	48	FALSE	95	11.4	No	Feb 2015	NA	TRUE	FALSE	FALSE	NA	FALSE	FALSE	12.8	FALSE	-2SD	FALSE	Yes	Yes	No	None	TRUE	Yes	7	Yes	NA	No	NA	NA	No	37.5	No	none	No	No	No	No/soft	No	Normal	No	+ + + (severe)	Alert	hand	1 Sec	No	Yes
1680	1680	H11	Male	12	FALSE	73.5	6	Yes	Feb 2015	100	TRUE	FALSE	FALSE	150.666666666667	TRUE	TRUE	11.7	FALSE	<=-4SD	TRUE	Yes	No	No	None	TRUE	Yes	4	Yes	No	Yes	7	No	No	40	No	none	No	No	No	No/soft	No	Normal	No	none	Alert	NA	1 Sec	No	Yes
1681	1681	H11	Female	40	FALSE	NA	5.4	Yes	Feb 2015	96	FALSE	FALSE	TRUE	NA	FALSE	FALSE	NA	FALSE	NA	FALSE	Yes	Yes	Yes	Face	FALSE	Yes	2	No	NA	No	NA	NA	No	36.2	No	+ (mild/moderate)	No	No	No	No/soft	No	Normal	No	+ (mild/moderate)	Alert	hand	1 Sec	No	Yes
1682	1682	H11	Male	9	TRUE	65.3	5.1	No	Mar 2015	NA	TRUE	FALSE	FALSE	NA	FALSE	FALSE	10.9	TRUE	NA	FALSE	Yes	NA	Yes	None	TRUE	Yes	8	No	NA	Yes	4	No	No	40.1	No	none	Yes	NA	Yes	No/soft	NA	Normal	NA	none	Alert	NA	4 Sec	No	Yes
1683	1683	H11	Female	8	TRUE	NA	5	Yes	Mar 2015	50	TRUE	FALSE	FALSE	NA	FALSE	FALSE	NA	FALSE	NA	FALSE	No	NA	No	None	TRUE	Yes	4	Yes	No	No	NA	NA	No	38.7	No	none	No	No	No	No/soft	No	weak	Yes	none	Alert	hand	2 Sec	No	Yes
1684	1684	H11	Male	13	TRUE	NA	5.4	Yes	Mar 2015	94	TRUE	FALSE	FALSE	133.333333333333	TRUE	FALSE	10.4	TRUE	NA	FALSE	Yes	Yes	No	None	TRUE	No	NA	Yes	No	Yes	NA	No	No	36.6	No	none	Yes	No	No	No/soft	No	Normal	No	none	Alert	Shoulder	1 Sec	No	Yes
1685	1685	H11	Male	23	FALSE	NA	11	Yes	Mar 2015	98	FALSE	TRUE	FALSE	NA	FALSE	FALSE	14	FALSE	NA	FALSE	Yes	No	Yes	None	TRUE	Yes	3	Yes	No	Yes	1	No	No	37.6	No	none	Yes	No	NA	No/soft	No	Normal	Yes	none	Alert	Shoulder	1 Sec	No	Yes
1686	1686	H11	Male	7	FALSE	NA	5.7	Yes	Feb 2015	98	FALSE	TRUE	FALSE	NA	TRUE	FALSE	NA	FALSE	NA	FALSE	Yes	NA	No	None	TRUE	Yes	NA	No	NA	No	NA	NA	Yes	38.8	No	none	No	No	No	Yes	No	weak	No	+ (mild/moderate)	Pain response	hand	NA	No	No
1687	1687	H11	Female	5	FALSE	62	4	Yes	Mar 2015	100	TRUE	FALSE	FALSE	100	FALSE	FALSE	NA	FALSE	<=-4SD	TRUE	Yes	No	No	Foot	TRUE	NA	NA	Yes	No	Yes	4	No	No	36.5	No	none	No	No	No	No/soft	No	Normal	No	+ (mild/moderate)	Alert	NA	3 Sec	No	NA
1688	1688	H11	Male	20	FALSE	69	6	No	Feb 2015	NA	TRUE	FALSE	FALSE	NA	FALSE	FALSE	10	TRUE	NA	FALSE	No	NA	No	None	TRUE	Yes	NA	No	NA	Yes	2	No	No	NA	No	none	Yes	No	No	No/soft	No	Normal	Yes	none	Alert	hand	2 Sec	No	Yes
1689	1689	H11	Female	15	FALSE	78.5	7	No	Mar 2015	NA	TRUE	FALSE	FALSE	NA	TRUE	FALSE	11	TRUE	<=-4SD	TRUE	Yes	Yes	No	None	TRUE	Yes	90	Yes	No	Yes	4	No	No	36.5	Yes	none	No	No	No	No/soft	No	Normal	No	none	Alert	hand	1 Sec	No	Yes
1690	1690	H11	Male	48	FALSE	NA	16	Yes	Mar 2015	96	FALSE	FALSE	TRUE	NA	FALSE	FALSE	NA	FALSE	NA	FALSE	No	NA	No	Knee	FALSE	Yes	3	No	NA	No	NA	NA	No	36.1	No	none	No	No	No	No/soft	No	Normal	No	+ (mild/moderate)	Alert	hand	1 Sec	No	Yes
1691	1691	H11	Male	13	FALSE	77	7.2	Yes	Feb 2015	98	FALSE	FALSE	TRUE	NA	FALSE	FALSE	11.9	FALSE	-2SD	FALSE	No	NA	No	Foot	FALSE	Yes	7	Yes	No	No	NA	NA	No	38.6	No	none	No	No	No	No/soft	No	Normal	Yes	+ + + (severe)	Alert	hand	2 Sec	No	Yes
1692	1692	H11	Male	24	FALSE	77.9	6.8	No	Feb 2015	NA	TRUE	FALSE	FALSE	NA	FALSE	FALSE	10.8	TRUE	<=-4SD	TRUE	Yes	No	No	Foot	TRUE	Yes	60	Yes	Yes	Yes	12	No	No	36.2	No	none	No	No	No	No/soft	No	Normal	No	none	Alert	hand	1 Sec	No	Yes
1693	1693	H11	Male	16	FALSE	75.1	5.6	Yes	Mar 2015	100	TRUE	FALSE	FALSE	100	TRUE	TRUE	9.3	TRUE	<=-4SD	TRUE	No	NA	No	None	TRUE	No	NA	Yes	No	No	NA	NA	No	38.2	No	none	No	No	No	No/soft	No	Normal	No	none	Alert	hand	1 Sec	No	Yes
1694	1694	H11	Male	11	FALSE	72.5	7.4	Yes	Feb 2015	91	TRUE	FALSE	FALSE	NA	FALSE	FALSE	11.9	FALSE	-3SD	FALSE	Yes	Yes	No	None	TRUE	Yes	9	Yes	No	Yes	9	No	No	37.7	No	none	Yes	No	No	No/soft	No	NA	Yes	+ (mild/moderate)	Alert	hand	2 Sec	No	Yes
1695	1695	H11	Male	14	TRUE	NA	7	Yes	Mar 2015	99	TRUE	FALSE	FALSE	NA	FALSE	FALSE	NA	FALSE	NA	FALSE	Yes	Yes	Yes	None	TRUE	No	NA	No	NA	No	NA	NA	No	36.7	No	none	No	No	No	No/soft	No	weak	Yes	none	Alert	Shoulder	3 Sec	No	No
1696	1696	H11	Male	9	FALSE	NA	5.5	Yes	Mar 2015	100	TRUE	FALSE	FALSE	NA	TRUE	FALSE	13	FALSE	<=-4SD	TRUE	Yes	No	No	None	TRUE	No	NA	Yes	No	Yes	4	No	No	NA	Yes	none	No	No	No	No/soft	No	Normal	Yes	none	Alert	hand	2 Sec	No	Yes
1697	1697	H11	Female	14	FALSE	NA	7	Yes	Mar 2015	99	TRUE	FALSE	FALSE	NA	FALSE	FALSE	11	TRUE	-2SD	FALSE	Yes	Yes	No	None	TRUE	Yes	7	Yes	No	No	NA	NA	No	37.7	No	none	No	No	No	No/soft	No	Normal	No	none	Alert	hand	1 Sec	No	Yes
1698	1698	H11	Female	15	FALSE	69	7	No	Mar 2015	NA	TRUE	FALSE	FALSE	NA	FALSE	FALSE	11.5	FALSE	-3SD	FALSE	Yes	Yes	Yes	Face	TRUE	No	NA	No	NA	Yes	5	No	No	36.9	No	none	No	No	No	No/soft	No	Normal	No	none	Alert	hand	3 Sec	No	Yes
1699	1699	H11	Female	18	FALSE	78	7.7	Yes	Mar 2015	84	TRUE	FALSE	FALSE	NA	FALSE	FALSE	11.8	FALSE	-3SD	FALSE	No	NA	Yes	None	TRUE	Yes	3	Yes	No	Yes	1	No	No	38.7	No	none	No	No	No	No/soft	No	Normal	No	+ (mild/moderate)	Alert	hand	2 Sec	No	Yes
1700	1700	H11	Male	11	FALSE	71.1	6.6	Yes	Mar 2015	90	FALSE	FALSE	TRUE	NA	FALSE	FALSE	10.4	FALSE	<=-4SD	FALSE	No	NA	No	Face	FALSE	Yes	3	Yes	No	No	NA	NA	No	39.2	No	none	Yes	Yes	No	No/soft	No	Normal	Yes	none	Alert	hand	1 Sec	No	Yes
1701	1701	H11	Male	8	FALSE	NA	NA	No	Mar 2015	NA	TRUE	FALSE	FALSE	NA	FALSE	FALSE	NA	FALSE	NA	FALSE	No	NA	No	NA	TRUE	No	NA	No	NA	No	NA	NA	No	NA	NA	none	No	No	No	No/soft	No	NA	No	none	NA	NA	Indeterminate	No	Yes
1702	1702	H11	Male	44	FALSE	82.2	11.5	Yes	Mar 2015	100	TRUE	FALSE	FALSE	NA	FALSE	FALSE	13	FALSE	1SD	FALSE	Yes	No	No	Knee	TRUE	No	NA	No	NA	Yes	30	Yes	No	36.9	No	none	No	No	No	No/soft	No	Normal	No	+ (mild/moderate)	Alert	hand	3 Sec	No	Yes
1703	1703	H11	Male	6	FALSE	NA	4.4	No	Mar 2015	NA	TRUE	FALSE	FALSE	NA	FALSE	FALSE	NA	FALSE	NA	FALSE	No	NA	No	None	TRUE	Yes	21	Yes	No	No	NA	NA	No	41.6	No	none	Yes	No	No	No/soft	No	Normal	Yes	+ (mild/moderate)	Alert	NA	2 Sec	Yes	No
1704	1704	H11	Male	21	FALSE	71.3	8.4	Yes	Mar 2015	97	TRUE	FALSE	FALSE	NA	FALSE	FALSE	12.7	FALSE	-3SD	FALSE	No	NA	No	None	TRUE	Yes	3	Yes	No	No	NA	NA	No	36.7	No	none	No	No	No	No/soft	No	Normal	No	+ (mild/moderate)	Alert	hand	1 Sec	No	Yes
1705	1705	H11	Female	7	TRUE	NA	10	No	Mar 2015	NA	FALSE	FALSE	TRUE	NA	FALSE	FALSE	NA	FALSE	NA	FALSE	Yes	Yes	Yes	Foot	FALSE	No	NA	No	NA	Yes	1	No	No	NA	No	none	No	No	No	No/soft	No	NA	No	+ (mild/moderate)	NA	NA	NA	No	Yes
1706	1706	H11	Male	11	FALSE	69.5	6	Yes	Mar 2015	100	TRUE	FALSE	FALSE	NA	FALSE	FALSE	10.8	TRUE	<=-4SD	TRUE	Yes	No	No	None	TRUE	No	NA	Yes	No	Yes	4	No	No	37.3	No	none	No	No	No	No/soft	No	Normal	Yes	none	Alert	hand	2 Sec	No	Yes
1707	1707	H11	Female	14	FALSE	69	6	Yes	Mar 2015	97	TRUE	FALSE	FALSE	NA	FALSE	FALSE	11	TRUE	-3SD	FALSE	Yes	Yes	Yes	Foot	TRUE	Yes	7	No	NA	Yes	2	No	No	39.4	No	none	No	No	No	No/soft	No	Normal	No	none	Alert	hand	2 Sec	No	Yes
1708	1708	H11	Female	4	FALSE	NA	7.5	Yes	Mar 2015	97	FALSE	FALSE	TRUE	NA	FALSE	FALSE	NA	FALSE	NA	FALSE	No	NA	No	Face	FALSE	Yes	2	Yes	No	No	NA	NA	No	36.6	No	none	No	No	No	No/soft	No	Normal	Yes	none	Alert	hand	1 Sec	No	Yes
1709	1709	H11	Female	10	TRUE	NA	4.3	No	Apr 2015	NA	TRUE	FALSE	FALSE	NA	TRUE	FALSE	10	TRUE	NA	FALSE	No	NA	Yes	None	TRUE	Yes	3	Yes	No	Yes	1	No	No	42	No	none	No	No	No	No/soft	No	Normal	Yes	+ (mild/moderate)	Pain response	elbow	3 Sec	Yes	No
1710	1710	H11	Female	23	FALSE	81.1	10.5	Yes	Mar 2015	100	TRUE	FALSE	FALSE	NA	FALSE	FALSE	12.8	FALSE	0SD	FALSE	No	NA	Yes	None	TRUE	No	NA	No	NA	No	NA	NA	No	36.6	No	none	No	No	No	No/soft	No	Normal	No	+ (mild/moderate)	Alert	hand	1 Sec	No	Yes
1711	1711	H11	Male	15	FALSE	NA	5.7	No	Apr 2015	NA	TRUE	FALSE	FALSE	NA	FALSE	FALSE	12	FALSE	NA	FALSE	Yes	Yes	Yes	None	TRUE	Yes	3	Yes	No	Yes	4	No	No	36.2	No	+ (mild/moderate)	Yes	No	No	No/soft	No	Normal	Yes	+ (mild/moderate)	Alert	hand	2 Sec	No	Yes
1712	1712	H11	Male	36	TRUE	NA	NA	No	Apr 2015	NA	TRUE	FALSE	FALSE	NA	FALSE	FALSE	NA	FALSE	NA	FALSE	Yes	Yes	NA	None	TRUE	Yes	30	Yes	Yes	Yes	7	No	Yes	37.5	Yes	none	Yes	No	No	No/soft	No	Normal	Yes	+ + + (severe)	Alert	hand	NA	No	Yes
1713	1713	H11	Female	30	FALSE	NA	12.8	Yes	Mar 2015	100	TRUE	FALSE	FALSE	NA	FALSE	FALSE	NA	FALSE	NA	FALSE	No	NA	No	NA	TRUE	No	NA	No	NA	Yes	NA	No	No	36.7	No	none	No	No	No	No/soft	No	Normal	No	+ (mild/moderate)	Alert	NA	1 Sec	No	Yes
1714	1714	H11	Female	24	FALSE	74.4	7.5	Yes	Mar 2015	100	TRUE	FALSE	FALSE	NA	FALSE	FALSE	11.4	TRUE	-2SD	FALSE	No	NA	Yes	None	TRUE	Yes	2	Yes	No	Yes	2	No	No	36.7	No	none	No	No	No	No/soft	No	Normal	No	none	Alert	hand	3 Sec	No	Yes
1715	1715	H11	Female	22	TRUE	NA	8	Yes	Apr 2015	78	FALSE	FALSE	TRUE	NA	FALSE	FALSE	13.2	FALSE	NA	FALSE	No	NA	Yes	Foot	FALSE	No	NA	Yes	No	Yes	1	No	No	36.4	No	none	No	No	No	No/soft	No	Normal	Yes	+ (mild/moderate)	Alert	hand	2 Sec	No	Yes
1716	1716	H11	Male	7	TRUE	NA	3.8	Yes	Apr 2015	92	TRUE	FALSE	FALSE	NA	FALSE	FALSE	NA	FALSE	NA	FALSE	No	NA	No	None	TRUE	Yes	4	No	NA	No	NA	NA	No	37.8	No	none	No	No	No	No/soft	No	Normal	Yes	+ + + (severe)	Alert	hand	2 Sec	No	Yes
1717	1717	H11	Female	14	FALSE	65.1	4.7	Yes	Apr 2015	98	TRUE	FALSE	FALSE	NA	FALSE	FALSE	8.2	TRUE	<=-4SD	TRUE	No	NA	No	None	TRUE	Yes	7	Yes	No	Yes	7	No	No	38	No	none	No	No	No	No/soft	No	Normal	No	+ (mild/moderate)	Alert	hand	1 Sec	No	Yes
1718	1718	H11	Female	6	FALSE	60.6	4.6	No	Apr 2015	NA	FALSE	TRUE	FALSE	109.565217391304	TRUE	TRUE	12	FALSE	-3SD	FALSE	Yes	No	No	NA	TRUE	No	NA	No	NA	Yes	3	No	No	36.5	No	none	No	No	No	No/soft	No	weak	No	none	Alert	hand	2 Sec	No	Yes
1719	1719	H11	Female	23	FALSE	NA	9	No	Apr 2015	NA	TRUE	FALSE	FALSE	NA	FALSE	FALSE	11.5	FALSE	-3SD	FALSE	No	NA	Yes	NA	TRUE	No	NA	No	NA	No	NA	NA	No	NA	No	none	No	No	No	No/soft	No	Normal	No	none	Alert	hand	2 Sec	No	Yes
1720	1720	H11	Female	8	FALSE	NA	3.2	No	Apr 2015	NA	TRUE	FALSE	FALSE	125	TRUE	TRUE	NA	FALSE	-3SD	FALSE	No	NA	No	None	TRUE	No	NA	No	NA	No	NA	NA	No	38.2	No	none	Yes	Yes	Yes	No/soft	No	Normal	Yes	+ (mild/moderate)	Alert	hand	2 Sec	No	Yes
1721	1721	H11	Female	31	FALSE	NA	7.3	Yes	Apr 2015	96	TRUE	FALSE	FALSE	NA	FALSE	FALSE	12	FALSE	NA	FALSE	Yes	No	No	None	TRUE	No	NA	Yes	No	Yes	14	Yes	No	37	Yes	none	No	No	No	No/soft	No	Normal	No	none	Alert	hand	1 Sec	No	Yes
1722	1722	H11	Male	2	FALSE	54	4	Yes	Apr 2015	97	TRUE	FALSE	FALSE	NA	FALSE	FALSE	NA	FALSE	-2SD	FALSE	Yes	No	No	None	TRUE	Yes	NA	Yes	Yes	No	NA	NA	No	37.3	No	none	No	No	No	No/soft	No	Normal	Yes	none	Alert	hand	1 Sec	No	Yes
1723	1723	H11	Male	24	FALSE	NA	9.5	Yes	Mar 2015	100	TRUE	FALSE	FALSE	92.6315789473684	TRUE	FALSE	NA	FALSE	NA	FALSE	Yes	Yes	No	Foot	TRUE	No	NA	No	NA	Yes	1	No	Yes	NA	No	+ (mild/moderate)	No	No	No	Yes	No	Normal	No	none	Alert	hand	2 Sec	No	No
1724	1724	H11	Male	9	FALSE	NA	6.7	Yes	Apr 2015	98	TRUE	FALSE	FALSE	NA	FALSE	FALSE	10.5	TRUE	-3SD	FALSE	Yes	Yes	Yes	None	TRUE	Yes	7	Yes	No	Yes	7	No	No	38.5	No	none	No	No	No	No/soft	No	Normal	No	+ (mild/moderate)	Alert	hand	2 Sec	No	Yes
1725	1725	H11	Female	14	FALSE	72	5.2	Yes	Apr 2015	96	TRUE	FALSE	FALSE	NA	TRUE	FALSE	10.4	TRUE	NA	FALSE	Yes	Yes	No	None	TRUE	No	NA	No	NA	Yes	21	Yes	No	37.2	No	none	No	No	No	No/soft	No	Normal	No	none	Alert	hand	1 Sec	No	Yes
1726	1726	H11	Male	10	FALSE	NA	7.6	Yes	Apr 2015	90	FALSE	FALSE	TRUE	NA	FALSE	FALSE	NA	FALSE	NA	FALSE	Yes	NA	NA	Foot	FALSE	Yes	2	NA	NA	NA	NA	NA	NA	37.9	No	none	No	No	No	No/soft	No	weak	No	+ + + (severe)	Alert	NA	NA	No	Yes
1727	1727	H11	Male	16	FALSE	NA	7	Yes	Mar 2015	97	TRUE	FALSE	FALSE	NA	FALSE	FALSE	NA	FALSE	NA	FALSE	Yes	Yes	Yes	None	TRUE	Yes	60	Yes	Yes	Yes	1	No	No	37	No	none	No	No	No	No/soft	No	Normal	Yes	none	Alert	hand	1 Sec	No	Yes
1728	1728	H11	Male	16	FALSE	NA	5.5	Yes	Apr 2015	87	TRUE	FALSE	FALSE	NA	FALSE	FALSE	11	TRUE	-3SD	FALSE	Yes	Yes	Yes	None	TRUE	No	NA	No	NA	Yes	3	No	No	38.6	No	none	No	No	No	No/soft	No	Normal	No	none	Pain response	hand	1 Sec	No	No
1729	1729	H11	Female	10	FALSE	NA	4.6	Yes	Apr 2015	89	TRUE	FALSE	FALSE	NA	FALSE	FALSE	NA	FALSE	-3SD	FALSE	No	NA	No	None	TRUE	Yes	5	Yes	No	Yes	2	No	No	40.2	No	none	Yes	No	No	No/soft	No	Normal	Yes	none	Alert	hand	1 Sec	No	Yes
1730	1730	H11	Female	36	FALSE	NA	15	No	Apr 2015	NA	FALSE	FALSE	TRUE	NA	FALSE	FALSE	NA	FALSE	NA	FALSE	No	NA	Yes	Foot	FALSE	Yes	1	Yes	No	No	NA	NA	No	NA	No	none	Yes	No	No	No/soft	No	Normal	Yes	none	Alert	NA	1 Sec	Yes	No
1731	1731	H11	Female	36	FALSE	NA	11	No	Apr 2015	NA	TRUE	FALSE	FALSE	NA	FALSE	FALSE	NA	FALSE	NA	FALSE	Yes	NA	NA	None	TRUE	NA	NA	NA	NA	Yes	7	NA	NA	40.1	NA	none	No	No	No	No/soft	No	weak	Yes	NA	Alert	NA	2 Sec	No	Yes
1732	1732	H11	Female	26	FALSE	NA	6.4	Yes	Apr 2015	100	TRUE	FALSE	FALSE	NA	FALSE	FALSE	11.5	FALSE	NA	FALSE	Yes	Yes	Yes	NA	TRUE	No	NA	No	NA	Yes	2	No	No	37.2	No	none	No	No	No	No/soft	No	Normal	No	none	Alert	elbow	1 Sec	No	Yes
1733	1733	H11	Male	8	FALSE	NA	6.4	No	Apr 2015	NA	FALSE	FALSE	TRUE	NA	FALSE	FALSE	12.5	FALSE	NA	FALSE	No	NA	Yes	Foot	FALSE	Yes	7	Yes	No	No	NA	NA	No	40.1	No	none	Yes	Yes	No	No/soft	No	Normal	Yes	none	Alert	hand	1 Sec	No	No
1734	1734	H11	Male	1	TRUE	NA	NA	Yes	Apr 2015	98	TRUE	FALSE	FALSE	NA	FALSE	FALSE	NA	FALSE	NA	FALSE	No	NA	No	None	TRUE	Yes	2	No	NA	No	NA	NA	No	37.2	No	none	No	No	No	No/soft	No	Normal	Yes	none	Alert	hand	1 Sec	No	No
1735	1735	H11	Female	12	FALSE	NA	7.4	Yes	Apr 2015	80	TRUE	FALSE	FALSE	NA	FALSE	FALSE	11.1	TRUE	-3SD	FALSE	Yes	Yes	Yes	Foot	TRUE	Yes	3	Yes	No	Yes	1	No	No	37.5	No	none	No	No	No	No/soft	No	Normal	No	+ (mild/moderate)	Alert	hand	2 Sec	No	NA
1736	1736	H11	Male	13	FALSE	NA	NA	No	May 2015	NA	TRUE	FALSE	FALSE	NA	FALSE	FALSE	NA	FALSE	NA	FALSE	No	NA	Yes	None	TRUE	No	NA	No	NA	No	NA	NA	No	36.3	No	none	No	No	No	No/soft	No	Normal	No	none	Alert	hand	2 Sec	No	Yes
1737	1737	H11	Male	18	FALSE	NA	5.3	Yes	Apr 2015	93	TRUE	FALSE	FALSE	129.811320754717	TRUE	TRUE	10	TRUE	-3SD	FALSE	No	NA	Yes	None	FALSE	Yes	90	No	NA	No	NA	NA	No	37.3	Yes	none	No	No	No	No/soft	No	Normal	No	+ (mild/moderate)	Alert	hand	1 Sec	No	No
1738	1738	H11	Male	20	FALSE	NA	10	Yes	May 2015	100	TRUE	FALSE	FALSE	NA	FALSE	FALSE	NA	FALSE	NA	FALSE	No	NA	Yes	None	TRUE	No	NA	No	NA	Yes	14	No	No	38.5	No	none	No	No	No	Yes	No	Normal	Yes	+ (mild/moderate)	Alert	hand	2 Sec	No	No
1739	1739	H11	Female	15	FALSE	NA	7.7	Yes	May 2015	98	FALSE	FALSE	TRUE	NA	FALSE	FALSE	12	FALSE	NA	FALSE	Yes	No	No	Face	FALSE	No	NA	Yes	No	No	NA	NA	No	38.9	Yes	none	No	No	No	No/soft	No	Normal	No	none	Alert	hand	1 Sec	No	Yes
1740	1740	H11	Female	24	TRUE	NA	6	No	Apr 2015	NA	TRUE	FALSE	FALSE	NA	FALSE	FALSE	NA	FALSE	NA	FALSE	No	NA	No	None	TRUE	No	NA	No	NA	No	NA	NA	No	37.7	No	none	No	No	No	No/soft	No	weak	Yes	+ (mild/moderate)	Alert	hand	2 Sec	No	Yes
1741	1741	H11	Female	17	FALSE	NA	4.8	No	May 2015	NA	TRUE	FALSE	FALSE	NA	FALSE	FALSE	NA	FALSE	NA	FALSE	No	NA	Yes	Face	TRUE	No	NA	No	NA	No	NA	NA	No	36.6	No	none	No	No	No	No/soft	No	weak	Yes	none	Alert	hand	3 Sec	No	No
1742	1742	H11	Male	9	FALSE	NA	8.7	No	May 2015	NA	TRUE	FALSE	FALSE	NA	FALSE	FALSE	14.5	FALSE	NA	FALSE	No	NA	No	NA	TRUE	No	NA	No	NA	No	NA	NA	No	36	NA	none	No	No	No	Yes	No	Normal	No	none	Alert	hand	2 Sec	No	No
1743	1743	H11	Female	18	FALSE	80.8	6.6	Yes	May 2015	98	TRUE	FALSE	FALSE	NA	FALSE	FALSE	10.5	TRUE	<=-4SD	TRUE	No	NA	No	None	TRUE	No	NA	Yes	No	No	NA	NA	No	38.7	Yes	none	No	No	No	No/soft	No	Normal	No	none	Alert	hand	2 Sec	No	Yes
1744	1744	H11	Male	21	FALSE	NA	9.7	Yes	May 2015	99	FALSE	FALSE	TRUE	NA	FALSE	FALSE	14	FALSE	NA	FALSE	No	NA	No	Foot	FALSE	No	NA	No	NA	No	NA	NA	No	38.7	No	none	No	No	No	Yes	No	Normal	No	none	Alert	hand	1 Sec	No	Yes
1745	1745	H11	Male	12	FALSE	NA	8	No	May 2015	NA	TRUE	FALSE	FALSE	NA	FALSE	FALSE	12	FALSE	NA	FALSE	Yes	Yes	Yes	None	TRUE	Yes	7	No	NA	No	NA	NA	No	39	No	none	No	No	No	No/soft	No	Normal	No	+ (mild/moderate)	Alert	hand	3 Sec	No	Yes
1746	1746	H11	Female	23	FALSE	NA	5	Yes	May 2015	100	TRUE	FALSE	FALSE	NA	FALSE	FALSE	11.5	FALSE	NA	FALSE	Yes	Yes	No	None	TRUE	No	NA	No	NA	No	NA	NA	No	36.4	No	none	No	No	No	No/soft	No	Normal	No	none	Alert	elbow	2 Sec	No	Yes
1747	1747	H11	Female	11	FALSE	63.8	5.1	Yes	May 2015	99	TRUE	FALSE	FALSE	NA	FALSE	FALSE	9.2	TRUE	-3SD	FALSE	Yes	Yes	Yes	Knee	TRUE	No	NA	Yes	No	No	NA	NA	No	37.1	No	none	No	No	No	No/soft	No	Normal	No	none	Alert	hand	2 Sec	No	Yes
1748	1748	H11	Male	12	FALSE	65.2	5	Yes	May 2015	96	TRUE	FALSE	FALSE	NA	FALSE	FALSE	9.3	TRUE	<=-4SD	TRUE	Yes	Yes	Yes	None	TRUE	Yes	4	Yes	No	No	NA	NA	No	39.3	Yes	none	No	No	No	No/soft	No	Normal	No	+ (mild/moderate)	Alert	hand	3 Sec	No	Yes
1749	1749	H11	Female	12	TRUE	NA	6.5	Yes	May 2015	97	FALSE	TRUE	FALSE	NA	TRUE	FALSE	11.2	TRUE	NA	FALSE	Yes	No	No	None	TRUE	Yes	7	Yes	No	Yes	7	No	No	39	No	none	No	No	No	No/soft	No	Normal	Yes	+ (mild/moderate)	Alert	elbow	3 Sec	No	Yes
1750	1750	H11	Male	9	FALSE	72.7	9.7	Yes	May 2015	96	FALSE	FALSE	TRUE	NA	FALSE	FALSE	16.1	FALSE	0SD	FALSE	No	NA	Yes	Knee	FALSE	Yes	3	No	NA	No	NA	NA	No	36.6	No	none	No	No	No	No/soft	No	Normal	No	none	Alert	hand	2 Sec	No	No
1751	1751	H11	Female	13	FALSE	NA	5	No	May 2015	NA	TRUE	FALSE	FALSE	NA	FALSE	FALSE	8.5	TRUE	NA	FALSE	Yes	No	Yes	None	TRUE	Yes	14	Yes	No	No	NA	NA	No	38.9	No	none	No	No	No	No/soft	No	Normal	No	none	Alert	hand	1 Sec	No	No
1752	1752	H11	Male	4	FALSE	63	4.1	Yes	May 2015	99	TRUE	FALSE	FALSE	NA	FALSE	FALSE	NA	FALSE	-3SD	FALSE	No	NA	Yes	None	TRUE	No	NA	No	NA	No	NA	NA	No	40	No	none	No	No	No	No/soft	No	Normal	No	+ (mild/moderate)	Alert	hand	1 Sec	No	No
1753	1753	H11	Female	15	FALSE	NA	7	Yes	May 2015	100	TRUE	FALSE	FALSE	NA	FALSE	FALSE	NA	FALSE	NA	FALSE	No	NA	No	Knee	TRUE	Yes	NA	No	NA	No	NA	NA	No	35.7	No	none	No	No	No	No/soft	No	Normal	Yes	+ (mild/moderate)	Alert	elbow	3 Sec	No	No
1754	1754	H11	Female	12	FALSE	68	5.7	No	May 2015	NA	TRUE	FALSE	FALSE	NA	FALSE	FALSE	10.7	TRUE	<=-4SD	TRUE	Yes	Yes	No	None	TRUE	No	NA	No	NA	Yes	7	No	No	NA	No	none	No	No	No	No/soft	No	weak	No	none	Alert	hand	2 Sec	No	No
1755	1755	H11	Male	4	TRUE	NA	3.1	No	Jun 2015	NA	TRUE	FALSE	FALSE	129.032258064516	FALSE	FALSE	NA	FALSE	<=-4SD	TRUE	No	NA	Yes	None	TRUE	Yes	2	Yes	No	Yes	1	No	No	41.1	No	none	Yes	No	No	No/soft	No	weak	Yes	+ (mild/moderate)	Verbal response	hand	3 Sec	No	No
1756	1756	H11	Male	12	TRUE	NA	7.5	Yes	Jun 2015	100	FALSE	TRUE	FALSE	122.666666666667	TRUE	TRUE	11.5	FALSE	-3SD	FALSE	Yes	No	No	None	TRUE	Yes	3	Yes	No	No	NA	NA	Yes	42	No	none	No	No	No	Yes	No	Normal	Yes	+ (mild/moderate)	Verbal response	hand	2 Sec	No	Yes
1757	1757	H11	Female	14	FALSE	NA	7	Yes	May 2015	92	TRUE	FALSE	FALSE	NA	FALSE	FALSE	11.6	FALSE	-3SD	FALSE	Yes	No	No	None	TRUE	Yes	3	Yes	No	No	NA	NA	No	40.1	No	none	No	No	No	No/soft	No	Normal	Yes	none	Alert	hand	1 Sec	No	Yes
1758	1758	H11	Female	17	FALSE	NA	5	Yes	May 2015	98	TRUE	FALSE	FALSE	NA	FALSE	FALSE	NA	FALSE	NA	FALSE	Yes	NA	Yes	Foot	TRUE	Yes	60	No	NA	Yes	2	No	No	39.7	No	none	No	No	No	No/soft	No	weak	No	+ (mild/moderate)	Alert	hand	2 Sec	No	Yes
1759	1759	H11	Female	14	FALSE	75	5.9	Yes	May 2015	100	TRUE	FALSE	FALSE	NA	FALSE	FALSE	10.5	TRUE	<=-4SD	TRUE	No	NA	No	None	TRUE	No	NA	No	NA	No	NA	NA	No	36.5	No	none	No	No	No	No/soft	No	Normal	No	+ + + (severe)	Alert	hand	1 Sec	No	Yes
1760	1760	H11	Female	23	FALSE	60	5.7	Yes	May 2015	100	TRUE	FALSE	FALSE	NA	FALSE	FALSE	8.5	TRUE	<=-4SD	TRUE	NA	NA	No	Knee	FALSE	NA	NA	Yes	NA	NA	NA	NA	NA	NA	NA	none	NA	NA	NA	NA	NA	Normal	NA	none	NA	hand	1 Sec	NA	NA
1761	1761	H11	Male	15	FALSE	NA	8.3	Yes	Jun 2015	99	FALSE	FALSE	TRUE	NA	FALSE	FALSE	14	FALSE	NA	FALSE	No	NA	No	Foot	FALSE	No	NA	No	NA	No	NA	NA	No	37	No	none	No	No	No	No/soft	No	Normal	No	none	Alert	hand	2 Sec	No	No
1762	1762	H11	Male	18	FALSE	NA	6	Yes	May 2015	99	TRUE	FALSE	FALSE	NA	FALSE	FALSE	10.9	TRUE	NA	FALSE	Yes	No	Yes	None	TRUE	Yes	NA	Yes	No	No	NA	NA	No	36.4	No	none	No	No	No	No/soft	No	Normal	No	none	Alert	hand	1 Sec	No	Yes
1763	1763	H11	Female	10	FALSE	69.5	4.9	Yes	May 2015	85	TRUE	FALSE	FALSE	NA	FALSE	FALSE	12.4	FALSE	<=-4SD	TRUE	No	NA	No	None	TRUE	No	NA	Yes	Yes	No	NA	NA	No	37.5	Yes	none	No	No	No	No/soft	No	Normal	Yes	+ (mild/moderate)	Alert	hand	1 Sec	No	Yes
1764	1764	H11	Female	7	TRUE	NA	5.1	Yes	Jun 2015	100	FALSE	TRUE	FALSE	101.960784313725	TRUE	TRUE	NA	FALSE	NA	FALSE	No	NA	No	Foot	TRUE	Yes	NA	Yes	No	Yes	14	No	No	39.7	No	none	No	No	No	No/soft	No	Normal	No	+ (mild/moderate)	Alert	hand	1 Sec	No	Yes
1765	1765	H11	Male	30	FALSE	88	12	No	Jun 2015	NA	TRUE	FALSE	FALSE	NA	FALSE	FALSE	15	FALSE	-1SD	FALSE	Yes	No	Yes	NA	TRUE	No	NA	No	NA	No	NA	NA	No	39.6	No	none	No	No	No	No/soft	No	Normal	No	none	Alert	hand	1 Sec	No	Yes
[truncated: 3,541 more rows]
[truncated: 20 more columns]
